# Supplementary material for: The functional overlap between respiration and global signal and its behavioral relevance
Source: Commun Biol. 2025 May 26;8:809. doi: 10.1038/s42003-025-08260-z (PMC12106718; doi:10.1038/s42003-025-08260-z)
Supplement: Supplementary file 3 — Supplementary Data 1 [file 42003_2025_8260_MOESM3_ESM.xlsx]

## Sheet: Fig1A_GSCORR
GSCORR
0.521568
0.349954
0.494387
0.369618
0.36864
0.408263
0.533301
0.523136
0.478425
0.502085
0.521625
0.494212
0.453026
0.522078
0.311531
0.296675
0.20825
0.518312
0.285628
0.434378
0.501224
0.516041
0.317831
0.448294
0.449664
0.468067
0.522728
0.525545
0.491113
0.449163
0.544816
0.54691
0.515455
0.537863
0.295385
0.515962
0.433905
0.508402
0.490433
0.492311
0.474176
0.448756
0.436727
0.504653
0.477298
0.360269
0.434792
0.407829
0.227338
0.480962
0.455105
0.455768
0.263549
0.447021
0.400898
0.543436
0.559655
0.452667
0.506156
0.445769
0.511805
0.533689
0.558047
0.584108
0.556911
0.600571
0.347026
0.412983
0.300598
0.465388
0.456097
0.499312
0.263683
0.258791
0.268882
0.274064
0.357581
0.497194
0.404222
0.279622
0.458318
0.359276
0.380481
0.291049
0.404657
0.333483
0.29353
0.353409
0.340757
0.243687
0.409741
0.258269
0.265252
0.27793
0.300493
0.360539
0.318284
0.359705
0.425039
0.271886
0.377466
0.292749
0.309503
0.333353
0.419317
0.3806
0.341031
0.315653
0.348532
0.446516
0.42734
0.377401
0.445762
0.421695
0.421514
0.527489
0.399675
0.434925
0.342613
0.287568
0.280311
0.391326
0.43308
0.333109
0.379455
0.398986
0.382934
0.44376
0.427858
0.345202
0.357667
0.382017
0.312047
0.275832
0.402931
0.242642
0.318219
0.347569
0.379964
0.33295
0.487668
0.451247
0.292218
0.405105
0.377103
0.30196
0.421866
0.230297
0.264994
0.417596
0.258208
0.435263
0.454397
0.426095
0.470765
0.405207
0.525017
0.509273
0.436769
0.547006
0.438917
0.469793
0.518666
0.458195
0.380026
0.467611
0.410675
0.401651
0.398194
0.469661
0.421722
0.418367
0.370633
0.422504
0.375682
0.443612
0.455214
0.392766
0.410762
0.42838
0.41537
0.442413
0.424508
0.326481
0.387852
0.506025
0.348989
0.392969
0.383174
0.401352
0.353758
0.421376
0.387986
0.422219
0.407965
0.41838
0.425279
0.386381
0.374092
0.367196
0.369664
0.449627
0.445131
0.317337
0.350087
0.343425
0.267494
0.358243
0.339441
0.425267
0.397028
0.382245
0.331987
0.393517
0.439491
0.378816
0.387453
0.243051
0.213443
0.277351
0.251115
0.302045
0.326497
0.356083
0.266332
0.334873
0.11948
0.28478
0.168025
0.215867
0.276047
0.316521
0.263554
0.245728
0.279755
0.26083
0.346149
0.335765
0.397114
0.324444
0.433151
0.344087
0.347688
0.353736
0.240414
0.336723
0.334369
0.257678
0.278397
0.35312
0.338706
0.343317
0.20672
0.316342
0.298764
0.391483
0.249706
0.400939
0.329439
0.0835953
0.176797
0.230457
0.256925
0.271189
0.231467
0.250863
0.272607
0.20547
0.136204
0.291469
0.358932
0.236445
0.102185
0.0656115
0.0429385
0.0271164
0.120368
0.0411316
0.158957
0.122062
0.0696612
0.0598663
0.0364767
0.0325358
0.152783
0.135796
0.217638
0.219546
0.141688
0.162778
0.127542
0.143022
0.139588
0.103554
0.151896
0.186384
0.118411
0.13071
0.0950295
0.129762
0.161846
0.215792
0.352579
0.383936
0.454717
0.380121
0.326249
0.338743
0.329387
0.354523
0.385048
0.364323
0.351776
0.32545
0.410243
0.341521
0.374704
0.378107
0.315645
0.366439
0.423433
0.364885
0.339417
0.262006
0.260457
0.342299
0.277187
0.300782
0.31137
0.336003
0.284792
0.126387
0.105034
0.211874
0.209228
0.293911
0.345893
0.297903
0.306386
0.265503
0.326337
0.315015
0.309987
0.330702
0.324222
0.256878
0.267866
0.255292
0.380757
0.266912
0.296445
0.232046
0.300134
0.308527
0.314517
0.338446
0.242629
0.291929
0.352007
0.30578
0.304658
0.238465
0.448273
0.272392
0.318091
0.335786
0.403165
0.404478
0.403771
0.330588
0.364023
0.123802
0.152932
0.143754
0.126116
0.142122
0.13738
0.303493
0.238184
0.212457
0.340767
0.238766
0.237476
0.287607
0.257766
0.358755
0.229962
0.237782
0.118846
0.175492
0.135288
0.208219
0.120314
0.176556
0.28409
0.202795
0.197382
0.181533
0.196397
0.225212
0.190919
0.233399
0.19991
0.159363
0.22923
0.256318
0.286702
0.267936
0.361159
0.375032
0.20598
0.0429056
0.180107
0.0767967
0.173563
0.215981
0.234504
0.284931
0.103713
0.183845
0.17311
0.259186
0.153011
0.194231
0.171747
0.203692
0.180867
0.195079
0.258843
0.24548
0.266757
0.318847
0.285477
0.276814
0.280613
0.403813
0.403191
0.287345
0.365744
0.354994
0.235127
0.306365
0.333335
0.238004
0.235105
0.268217
0.248108
0.171627
0.265566
0.199258
0.24068
0.201186
0.228926
0.187383
0.245779
0.222429
0.347917
0.29961
0.129053
0.247647
0.266842
0.229253
0.243746
0.257151
0.257903
0.22462
0.272124
0.433078
0.438271
0.452517
0.210604
0.236403
0.112405
0.241313
0.24546
0.317137
0.287067
0.345392
0.139488
0.208297
0.104298
0.265613
0.196759
0.166912
0.27249
0.310001
0.330203
0.385345
0.252511
0.392446
0.291152
0.357349
0.335851
0.451982
0.398497
0.395563
0.42657
0.389336
0.449303
0.337777
0.357707
0.489138
0.232378
0.454451
0.490696
0.251183
0.493309
0.503051
0.52979
0.471349
0.538608
0.524992
0.461278
0.506035
0.52506
0.506683
0.375439
0.446736
0.471964
0.265013
0.438763
0.275703
0.477135
0.484362
0.144542
0.487337
0.272818
0.450391
0.524701
0.461435
0.524275
0.486582
0.454345
0.544419
0.469745
0.524211
0.478981
0.566192
0.545168
0.394529
0.455555
0.51678
0.57763
0.570771
0.465076
0.346409
0.286286
0.402611
0.155829
0.308248
0.446323
0.559171
0.422322
0.377528
0.377514
0.333293
0.441186
0.446578
0.441243
0.559341
0.510049
0.518989
0.494071
0.527361
0.564791
0.57319
0.648366
0.373058
0.27756
0.348728
0.430341
0.445047
0.267252
0.366376
0.448474
0.361184
0.449516
0.317303
0.302178
0.284152
0.303978
0.357136
0.434865
0.349601
0.407828
0.261825
0.398759
0.441027
0.343282
0.363188
0.5157
0.366001
0.335028
0.344889
0.250079
0.281009
0.282724
0.387371
0.330145
0.349452
0.441044
0.265263
0.406922
0.274563
0.318321
0.365538
0.302627
0.192266
0.334966
0.277033
0.309781
0.324908
0.410108
0.307921
0.331495
0.426876
0.456098
0.384645
0.427232
0.423895
0.426341
0.341186
0.437783
0.43884
0.437554
0.373681
0.353599
0.276059
0.290768
0.314422
0.202496
0.367416
0.420709
0.468716
0.381209
0.352193
0.411367
0.346951
0.441468
0.362239
0.417815
0.408165
0.284409
0.160625
0.18504
0.376032
0.186799
0.239712
0.213792
0.589519
0.317875
0.297334
0.30474
0.497024
0.392402
0.404299
0.369339
0.253294
0.324938
0.329664
0.465882
0.482064
0.497153
0.531954
0.496232
0.487841
0.427164
0.497388
0.390845
0.498219
0.539669
0.531517
0.456632
0.514585
0.472691
0.449811
0.53894
0.418187
0.410613
0.428146
0.405008
0.42538
0.42208
0.457024
0.474887
0.394914
0.407711
0.48979
0.462976
0.413977
0.472477
0.461838
0.39433
0.442796
0.325624
0.380867
0.409862
0.362755
0.406149
0.342222
0.337652
0.332364
0.391301
0.425035
0.434958
0.346987
0.393571
0.258236
0.385018
0.313719
0.419825
0.376185
0.462693
0.409707
0.358416
0.349306
0.309879
0.322406
0.369614
0.418992
0.389034
0.394562
0.39104
0.373867
0.434184
0.363993
0.404541
0.354423
0.367115
0.30382
0.475204
0.195394
0.253729
0.25282
0.269089
0.282208
0.365155
0.293996
0.34882
0.140178
0.152206
0.248533
0.2468
0.278375
0.260315
0.303963
0.255254
0.222831
0.235553
0.286054
0.303753
0.281406
0.329967
0.267008
0.300034
0.399013
0.335079
0.325247
0.302083
0.232233
0.140877
0.393652
0.306619
0.309157
0.320425
0.307997
0.422118
0.301236
0.270118
0.403502
0.387413
0.347697
0.340128
0.302932
0.309046
0.28395
0.375767
0.382426
0.364091
0.315896
0.250319
0.160054
0.228142
0.193113
0.250222
0.300878
0.244621
0.240295
0.229103
0.297112
0.256349
0.290224
0.252694
0.256706
0.303812
0.102903
0.119228
0.0811054
0.0547867
0.0332442
0.0417726
0.161576
0.142409
0.0838411
0.172427
0.0548847
0.0606483
0.0739112
0.100193
0.0784038
0.187095
0.205152
0.135024
0.169494
0.222558
0.187679
0.200301
0.0877153
0.0616815
0.0726018
0.145821
0.178829
0.0843268
0.118373
0.140271
0.10565
0.139191
0.462187
0.367083
0.418445
0.376168
0.365565
0.320537
0.338601
0.361505
0.380843
0.33166
0.377657
0.38354
0.381286
0.426515
0.359794
0.380878
0.335203
0.327682
0.295215
0.433171
0.364931
0.322309
0.380322
0.332775
0.307541
0.474538
0.105535
0.0992674
0.188449
0.200096
0.244953
0.203285
0.387466
0.309337
0.320364
0.284973
0.414344
0.246653
0.254231
0.284208
0.302684
0.274553
0.283731
0.248704
0.350273
0.365705
0.317601
0.303983
0.2844
0.259008
0.216003
0.342186
0.328974
0.341368
0.280401
0.246302
0.270475
0.171567
0.232918
0.277599
0.267559
0.244454
0.336557
0.232404
0.223611
0.261539
0.321747
0.418717
0.342814
0.22187
0.309558
0.268342
0.372204
0.369956
0.422376
0.347182
0.37575
0.381304
0.141742
0.174591
0.139145
0.236389
0.217192
0.369344
0.354663
0.279998
0.266177
0.245944
0.333967
0.253118
0.256401
0.216524
0.320351
0.21011
0.328607
0.260969
0.138731
0.204746
0.25521
0.197339
0.318099
0.229772
0.19636
0.200495
0.222032
0.160279
0.292507
0.276972
0.172573
0.131648
0.166479
0.166182
0.149118
0.228012
0.219521
0.245617
0.11716
0.215987
0.319452
0.264623
0.30047
0.206266
0.130007
0.202848
0.221529
0.230604
0.195862
0.225042
0.244102
0.189002
0.210646
0.187266
0.230526
0.14203
0.21157
0.21896
0.283501
0.298844
0.302236
0.387459
0.482905
0.242514
0.227582
0.318239
0.387533
0.174434
0.130029
0.28105
0.144862
0.238502
0.32825
0.272507
0.321058
0.294002
0.28442
0.331275
0.317822
0.274627
0.323157
0.407013
0.429723
0.317101
0.336633
0.376066
0.461932
0.428689
0.437088
0.472401
0.423158
0.410307
0.461529

## Sheet: Fig1B_r
time	rvalue
-72	0.00296253
-71.28	0.00306243
-70.56	0.00316461
-69.84	0.00328253
-69.12	0.00345832
-68.4	0.0035863
-67.68	0.00361722
-66.96	0.00365698
-66.24	0.00378277
-65.52	0.00397298
-64.8	0.00418666
-64.08	0.00435448
-63.36	0.00435985
-62.64	0.00420032
-61.92	0.00397634
-61.2	0.00378829
-60.48	0.00370769
-59.76	0.00367763
-59.04	0.00369967
-58.32	0.00379146
-57.6	0.00395892
-56.88	0.00416828
-56.16	0.00438717
-55.44	0.00463152
-54.72	0.00484403
-54	0.00496962
-53.28	0.004966
-52.56	0.0048802
-51.84	0.00477262
-51.12	0.0046714
-50.4	0.00457265
-49.68	0.004456
-48.96	0.00433451
-48.24	0.00423713
-47.52	0.00419684
-46.8	0.00413818
-46.08	0.00396242
-45.36	0.00361805
-44.64	0.00318809
-43.92	0.00271705
-43.2	0.00221393
-42.48	0.00175339
-41.76	0.00131154
-41.04	0.000953307
-40.32	0.000626435
-39.6	0.000243701
-38.88	-0.000164714
-38.16	-0.000663728
-37.44	-0.00119039
-36.72	-0.00171594
-36	-0.0021497
-35.28	-0.0024442
-34.56	-0.0026268
-33.84	-0.00272332
-33.12	-0.00275438
-32.4	-0.00275727
-31.68	-0.00273444
-30.96	-0.00267455
-30.24	-0.00256864
-29.52	-0.00247183
-28.8	-0.00236396
-28.08	-0.00209428
-27.36	-0.00145837
-26.64	-0.000553038
-25.92	0.00065575
-25.2	0.00216046
-24.48	0.00388942
-23.76	0.00576263
-23.04	0.00766283
-22.32	0.00963897
-21.6	0.0117649
-20.88	0.0140442
-20.16	0.0164961
-19.44	0.0191644
-18.72	0.0221388
-18	0.0254006
-17.28	0.0289788
-16.56	0.0328295
-15.84	0.0369984
-15.12	0.0415275
-14.4	0.0462859
-13.68	0.0513086
-12.96	0.0566259
-12.24	0.0621998
-11.52	0.0679587
-10.8	0.0738015
-10.08	0.0796679
-9.36	0.0854811
-8.64	0.0911399
-7.92	0.0965014
-7.2	0.101389
-6.48	0.105581
-5.76	0.108891
-5.04	0.111133
-4.32	0.112258
-3.6	0.112147
-2.88	0.110464
-2.16	0.106488
-1.44	0.0988844
-0.72	0.086542
0	0.0691795
0.72	0.047825
1.44	0.0241394
2.16	-0.000606659
2.88	-0.0252353
3.6	-0.0484358
4.32	-0.0692941
5.04	-0.0878086
5.76	-0.104727
6.48	-0.120629
7.2	-0.135692
7.92	-0.149638
8.64	-0.16203
9.36	-0.172293
10.08	-0.179837
10.8	-0.18434
11.52	-0.185625
12.24	-0.183814
12.96	-0.17914
13.68	-0.17197
14.4	-0.162763
15.12	-0.151875
15.84	-0.139754
16.56	-0.126809
17.28	-0.11337
18	-0.0997128
18.72	-0.0862331
19.44	-0.0732533
20.16	-0.0610501
20.88	-0.0497849
21.6	-0.0395974
22.32	-0.0305168
23.04	-0.0225233
23.76	-0.0155601
24.48	-0.00949446
25.2	-0.0042168
25.92	0.000355632
26.64	0.00426584
27.36	0.00756133
28.08	0.0102892
28.8	0.012454
29.52	0.0141895
30.24	0.0155087
30.96	0.0164261
31.68	0.0170307
32.4	0.017379
33.12	0.0175125
33.84	0.017526
34.56	0.0175323
35.28	0.0175667
36	0.0176572
36.72	0.0178002
37.44	0.0179071
38.16	0.0180001
38.88	0.0180369
39.6	0.018002
40.32	0.0179469
41.04	0.0178414
41.76	0.0177562
42.48	0.0176436
43.2	0.0174504
43.92	0.0170991
44.64	0.0165459
45.36	0.0158532
46.08	0.0150775
46.8	0.0141912
47.52	0.0131714
48.24	0.0121591
48.96	0.011188
49.68	0.0102916
50.4	0.00948674
51.12	0.00872218
51.84	0.00805348
52.56	0.00737412
53.28	0.00664068
54	0.00591004
54.72	0.00521834
55.44	0.00457596
56.16	0.00401666
56.88	0.00341858
57.6	0.00297087
58.32	0.00268484
59.04	0.00250885
59.76	0.00239012
60.48	0.00231811
61.2	0.00227402
61.92	0.0021897
62.64	0.00215358
63.36	0.00214308
64.08	0.0021158
64.8	0.00197896
65.52	0.00168463
66.24	0.00127132
66.96	0.000752085
67.68	0.000172523
68.4	-0.000331028
69.12	-0.000680636
69.84	-0.000856747
70.56	-0.000916819
71.28	-0.000950254
72	-0.0010171

## Sheet: Fig1B_RVTCORR
0.0814028
0.0720883
0.0733528
0.0687072
0.0591144
0.0608644
0.0799176
0.0840075
0.0671478
0.0685754
0.0824196
0.0823772
0.0867435
0.0666935
0.0759108
0.0745041
0.0657984
0.0817247
0.0713866
0.0779065
0.0781868
0.0708875
0.0687856
0.0638738
0.0778285
0.0724268
0.073028
0.0711756
0.0730938
0.065195
0.0756065
0.0767201
0.073391
0.0776463
0.0459303
0.0800679
0.0673994
0.0757603
0.0730304
0.074778
0.0724174
0.0703672
0.0680965
0.0772016
0.0688315
0.053398
0.0600542
0.0553448
0.0338174
0.0666215
0.0607096
0.0663711
0.0446333
0.0650528
0.0587757
0.0757694
0.0796763
0.0616236
0.0702645
0.0575924
0.0696618
0.0753398
0.0759177
0.0838755
0.0796741
0.0824119
0.0653054
0.0518005
0.0507136
0.0617075
0.0816429
0.0652108
0.0404417
0.0381352
0.0395991
0.0446074
0.0497358
0.0626178
0.0529039
0.042456
0.0598338
0.0509311
0.0541048
0.0529766
0.0517546
0.0452016
0.036751
0.0522251
0.0483748
0.0354311
0.0542296
0.0348466
0.0405386
0.0419111
0.0429046
0.0510465
0.0396988
0.058329
0.0584814
0.0427994
0.0590603
0.0448683
0.0440874
0.0400426
0.0564343
0.0510698
0.0402356
0.0392524
0.0593506
0.0669331
0.0617749
0.0588691
0.064019
0.0593592
0.0653115
0.0754665
0.0621476
0.0779401
0.0619016
0.0515438
0.0519802
0.070421
0.0753837
0.0652776
0.0617593
0.0737679
0.0661588
0.0810642
0.0684452
0.055005
0.0665502
0.0727012
0.0617099
0.0551448
0.0710713
0.0579276
0.0539113
0.0585591
0.076253
0.0756348
0.0962064
0.0826781
0.0649752
0.079706
0.0723499
0.0591975
0.0782698
0.0400911
0.0486534
0.06917
0.040797
0.0708998
0.0751158
0.0644578
0.0680717
0.0573858
0.0849138
0.0774266
0.0675065
0.0806868
0.0760053
0.0691167
0.0726066
0.0661241
0.0556402
0.0613181
0.0568292
0.0603283
0.0591945
0.067944
0.0590129
0.0638004
0.0629917
0.0594199
0.0588037
0.0594462
0.0669631
0.059943
0.0543197
0.05948
0.0589043
0.0674836
0.0867971
0.0515782
0.0684463
0.0711268
0.0523347
0.0659621
0.056982
0.0577171
0.053055
0.0568072
0.0534221
0.0592048
0.0676695
0.056011
0.0573184
0.0574129
0.0563927
0.0561748
0.0543046
0.0849318
0.0776116
0.0544893
0.055995
0.0536866
0.0384397
0.0607912
0.0560981
0.0785118
0.0755407
0.0831898
0.0774961
0.0871506
0.0808651
0.0899011
0.0754469
0.0612893
0.0383809
0.048434
0.0579193
0.0599849
0.0771986
0.0765961
0.0686406
0.0709414
0.0217604
0.0617442
0.0465163
0.0531883
0.0606783
0.0698583
0.0628167
0.0574554
0.0605656
0.0594762
0.0764959
0.0628455
0.0792477
0.0593196
0.0731794
0.0635364
0.0583614
0.07749
0.0497368
0.0664817
0.0641295
0.0523759
0.0552081
0.0705476
0.0914475
0.0937546
0.0475285
0.0758331
0.0668451
0.0903558
0.0589815
0.0806502
0.0623353
0.0166449
0.0416293
0.0502584
0.0571838
0.0583979
0.0569927
0.0612808
0.0643889
0.0472656
0.026022
0.0705544
0.0784126
0.0496254
0.0253376
0.0150689
0.00726657
0.00446168
0.0280695
0.00680171
0.0429831
0.0248318
0.0130979
0.0091334
0.00501921
0.00416598
0.0298362
0.0268564
0.045482
0.0431286
0.0286188
0.0302694
0.0250732
0.0273886
0.0308435
0.0167741
0.0296623
0.0411838
0.0211549
0.0246981
0.0214775
0.0226919
0.0339572
0.0451553
0.0644124
0.0654407
0.0772572
0.0605781
0.0750433
0.0637389
0.0657206
0.0591746
0.0625088
0.0714518
0.0632541
0.0657134
0.0649149
0.0607004
0.0638099
0.0746652
0.0711863
0.0671736
0.0792325
0.074273
0.0664381
0.0463785
0.0529336
0.0696766
0.0676481
0.0749773
0.0676489
0.0671152
0.0564091
0.0226346
0.0234456
0.0426618
0.042283
0.0536354
0.0747952
0.0729968
0.079633
0.0636084
0.0584291
0.07269
0.0715388
0.0740797
0.0755986
0.04509
0.0456857
0.0515989
0.077015
0.0648597
0.065178
0.0469236
0.0639527
0.0648545
0.0701011
0.0698626
0.060623
0.069306
0.0578916
0.0706876
0.0759252
0.0551453
0.0834366
0.0542037
0.065909
0.0546398
0.0638737
0.0644327
0.0635866
0.0570305
0.0651369
0.030754
0.038771
0.038485
0.0345123
0.0355291
0.0390035
0.0538637
0.0366802
0.0358708
0.0553612
0.0447574
0.0496586
0.0546452
0.0547187
0.0666939
0.0417521
0.0413547
0.0251905
0.0333456
0.0302986
0.0326956
0.0307575
0.0321716
0.0474479
0.0386563
0.0325582
0.0367688
0.0396345
0.0411445
0.0383582
0.0449954
0.0511768
0.0393529
0.0397924
0.055945
0.0555687
0.0416851
0.0601448
0.067525
0.0389884
0.00835411
0.0426977
0.0190343
0.0282835
0.0505253
0.0594515
0.0522967
0.0295002
0.0331549
0.0455002
0.0663957
0.0322576
0.0425194
0.0386653
0.0389027
0.0352204
0.036706
0.0448326
0.0558515
0.0538724
0.0640944
0.0615042
0.0583056
0.0511844
0.0726225
0.0715917
0.0509746
0.0690874
0.0736651
0.0476572
0.0667011
0.0826041
0.0519081
0.0547233
0.0661627
0.0521195
0.0354083
0.0639503
0.0413166
0.0647168
0.0485703
0.0537822
0.04442
0.0516414
0.0499008
0.072679
0.0628104
0.0293627
0.0646266
0.0644016
0.0557006
0.0622227
0.0604024
0.0620504
0.0557933
0.0612088
0.0738118
0.0741997
0.0684263
0.0380343
0.0410966
0.021849
0.0356195
0.0439655
0.0460714
0.0440434
0.0518963
0.0244342
0.0353976
0.0159742
0.0408799
0.0327087
0.0294911
0.0462286
0.0579721
0.0556381
0.0678086
0.0469514
0.0850827
0.0483364
0.0597201
0.0580414
0.0842521
0.0681634
0.0740581
0.0748586
0.0715358
0.0820064
0.0677006
0.0773135
0.0751262
0.0612975
0.0740844
0.0761362
0.0379253
0.0794955
0.075515
0.0732049
0.0688735
0.0846248
0.0718939
0.0651849
0.0845796
0.0826429
0.0645792
0.0821881
0.0694696
0.0732335
0.0732217
0.0670115
0.0743402
0.0739161
0.089891
0.054462
0.0671724
0.0694064
0.0829764
0.0746959
0.0719923
0.0774836
0.0777746
0.0676487
0.0787715
0.0696683
0.0764752
0.0682351
0.0819301
0.0767141
0.0639826
0.0681853
0.0809833
0.081332
0.0838083
0.0739639
0.0519703
0.0428943
0.0573621
0.027774
0.0439631
0.0592187
0.0773403
0.0638082
0.055172
0.0545712
0.0505244
0.0737623
0.0602419
0.0594947
0.0792201
0.0644077
0.0754573
0.0663911
0.0683138
0.082832
0.082363
0.0928171
0.0495129
0.0495402
0.0472715
0.053974
0.0557394
0.0450947
0.0634586
0.0574087
0.0488395
0.0561237
0.0482408
0.0452451
0.0462411
0.0391704
0.0518618
0.0560668
0.0431253
0.0478974
0.042275
0.0541395
0.0607523
0.0468006
0.0444368
0.0689101
0.0472072
0.0496594
0.0458177
0.0428844
0.0390653
0.0315504
0.0607621
0.0500987
0.0603303
0.0608558
0.0356311
0.0611368
0.0411575
0.0373728
0.0495855
0.0375506
0.0252131
0.0483877
0.0334566
0.0378353
0.0389663
0.0543199
0.0327292
0.0373232
0.0723278
0.0634561
0.0596194
0.0715026
0.0615829
0.0604971
0.0525767
0.0579228
0.0771427
0.0640947
0.059272
0.0630528
0.0530741
0.052703
0.0546126
0.0329876
0.0673566
0.0742227
0.077934
0.070818
0.0540193
0.0850748
0.064744
0.0755802
0.0628002
0.0648202
0.0651766
0.0536872
0.0317356
0.0359624
0.0686046
0.0450473
0.0395641
0.052323
0.113181
0.0549101
0.0707155
0.0659017
0.0931358
0.0781193
0.0779169
0.0710998
0.0471311
0.0523038
0.05372
0.0790431
0.0740921
0.0701693
0.0828699
0.0766071
0.0720865
0.0666029
0.0744362
0.064181
0.0778923
0.0776215
0.0732823
0.066994
0.0720301
0.0663
0.061503
0.0788145
0.0583543
0.0575345
0.0602451
0.0698193
0.0662513
0.0621023
0.0721305
0.0636367
0.0526268
0.0615694
0.0685845
0.0623269
0.056165
0.0732494
0.0872216
0.0603593
0.0832408
0.0504515
0.0542305
0.0602598
0.0582907
0.0576895
0.0525609
0.0492423
0.0448417
0.0549485
0.0628759
0.059359
0.0590934
0.054896
0.0388665
0.0526791
0.0474839
0.0625734
0.0570657
0.0837124
0.0676734
0.0541771
0.056134
0.0467746
0.048916
0.060959
0.0843423
0.0758858
0.0768555
0.0829844
0.0952839
0.0907075
0.0816758
0.0841263
0.0926565
0.0709431
0.0655483
0.0891694
0.0512297
0.0635342
0.0485955
0.0672415
0.0590008
0.0819267
0.0677148
0.0649401
0.026564
0.0318452
0.0562213
0.060271
0.0646158
0.0630428
0.0646794
0.0590908
0.0514484
0.057801
0.0613009
0.0702385
0.0560472
0.068602
0.0530386
0.0491355
0.0706121
0.0646265
0.0524554
0.0479956
0.0428197
0.0324989
0.0855857
0.0569841
0.059248
0.0664427
0.0551914
0.0862046
0.0691539
0.0484588
0.080879
0.0924762
0.0945922
0.0874923
0.0703256
0.069184
0.069133
0.0822045
0.082764
0.0748375
0.0818624
0.0647053
0.0378702
0.053351
0.0444756
0.0610485
0.0647944
0.0600591
0.0602973
0.058188
0.0788637
0.0665586
0.0672271
0.0584896
0.0608551
0.0694403
0.0178455
0.0269558
0.0197449
0.0105464
0.00683356
0.00739994
0.0419579
0.0320724
0.0178681
0.0395285
0.0109066
0.0121799
0.0140536
0.0200766
0.0141582
0.0328218
0.0464425
0.0262396
0.0354112
0.0484996
0.0357575
0.0357688
0.012937
0.00809479
0.0131703
0.0248068
0.0377765
0.0191825
0.0190201
0.023576
0.019409
0.0274966
0.0705718
0.07893
0.0615137
0.0846722
0.0664126
0.0629792
0.0569284
0.0565132
0.0592692
0.0721828
0.0676926
0.065165
0.0702777
0.0689705
0.0670934
0.0795324
0.0692047
0.0706639
0.0657769
0.0807246
0.0709227
0.0648575
0.0675956
0.0637148
0.0594736
0.0933975
0.0163992
0.0219559
0.038981
0.0441825
0.0411575
0.0429941
0.0687613
0.0657703
0.0784909
0.0705776
0.0649913
0.0558135
0.0637463
0.0702422
0.0581167
0.0599288
0.0677166
0.0622565
0.0660996
0.0731056
0.0660143
0.0712247
0.0665219
0.0602926
0.0418219
0.0758419
0.07101
0.0561497
0.0460822
0.0576703
0.064287
0.0379965
0.0485711
0.0592835
0.0634268
0.0513702
0.0677756
0.0448113
0.0569059
0.0682463
0.0787598
0.0681408
0.0798118
0.0452262
0.074363
0.0503294
0.0660729
0.0656376
0.0655674
0.0571515
0.0558755
0.0613769
0.0337493
0.0472228
0.0406182
0.0400085
0.0427809
0.0671973
0.0666924
0.0473972
0.0495354
0.0414964
0.0523499
0.0527004
0.0523588
0.0464427
0.0563408
0.0395201
0.0558231
0.0497813
0.0267291
0.0364954
0.0367457
0.0432445
0.0544399
0.0421494
0.0379649
0.0501491
0.0440584
0.043226
0.0549185
0.0583012
0.0332937
0.0301229
0.0361394
0.0286803
0.0373736
0.0411341
0.058343
0.0558874
0.0278782
0.0525444
0.075244
0.0570245
0.067958
0.044155
0.029687
0.0387198
0.0414492
0.0504819
0.0422879
0.0534243
0.0607577
0.0447223
0.0521752
0.047675
0.0551061
0.0362642
0.0555574
0.0551683
0.0755711
0.0706584
0.0729339
0.060282
0.0716956
0.042902
0.0408434
0.0494861
0.0554947
0.0289228
0.0196719
0.0439712
0.0238636
0.0437889
0.0594354
0.0487199
0.0624456
0.0499754
0.0481945
0.063021
0.0519069
0.0479179
0.0658889
0.0874973
0.0711312
0.0546883
0.0561211
0.0704455
0.0793962
0.0788993
0.0755693
0.0827488
0.0719747
0.0733273
0.0816311

## Sheet: Fig1C_ICC
ICC
0.319626
0.337642
0.300238
0.386109
0.408516
0.352286
0.325925
0.333302
0.333951
0.320529
0.332046
0.311495
0.32677
0.281044
0.35631
0.333544
0.328804
0.345221
0.337281
0.353126
0.348942
0.312219
0.355073
0.358079
0.362219
0.336359
0.340133
0.338717
0.336859
0.312244
0.319481
0.351795
0.335816
0.325074
0.44671
0.306464
0.368155
0.288942
0.374348
0.321468
0.309637
0.370885
0.368171
0.364426
0.351592
0.408736
0.346171
0.348996
0.467026
0.306501
0.356726
0.336807
0.495679
0.376125
0.407313
0.350647
0.331295
0.366027
0.334703
0.358662
0.333303
0.331112
0.32211
0.312039
0.336598
0.314616
0.493699
0.299836
0.480673
0.267795
0.380311
0.266188
0.469323
0.396757
0.436783
0.435191
0.338927
0.269735
0.315886
0.423839
0.325185
0.413942
0.324668
0.46628
0.345037
0.37835
0.376153
0.426648
0.440006
0.408113
0.361022
0.383456
0.446966
0.414363
0.480072
0.373865
0.43644
0.424508
0.397184
0.463603
0.420324
0.432568
0.392254
0.388308
0.398578
0.411504
0.33753
0.39355
0.410994
0.320953
0.288758
0.344566
0.297624
0.305307
0.335633
0.284745
0.366221
0.37512
0.446622
0.459903
0.493252
0.411976
0.40423
0.409431
0.417107
0.443901
0.366405
0.376183
0.326675
0.367325
0.428233
0.365057
0.490347
0.499229
0.393074
0.542016
0.408839
0.410376
0.445566
0.52097
0.424246
0.413689
0.536072
0.457381
0.454044
0.489633
0.424494
0.488618
0.483144
0.376978
0.460686
0.375578
0.378346
0.383395
0.337023
0.357741
0.322693
0.339236
0.389506
0.328959
0.377255
0.351722
0.359399
0.362904
0.332315
0.324242
0.315139
0.383817
0.382204
0.342274
0.354253
0.400734
0.395668
0.34476
0.43171
0.355276
0.344789
0.399621
0.388084
0.350657
0.412828
0.334544
0.359982
0.321831
0.348441
0.243057
0.323583
0.364346
0.331266
0.326251
0.365284
0.316777
0.323839
0.372945
0.390069
0.337575
0.356353
0.456831
0.377324
0.43818
0.430085
0.401187
0.402602
0.415792
0.419384
0.391392
0.42041
0.411331
0.41182
0.419536
0.403271
0.387782
0.413891
0.376954
0.335306
0.327026
0.337878
0.480438
0.465717
0.44258
0.492787
0.436838
0.440214
0.424675
0.438458
0.443402
0.569326
0.503668
0.53585
0.512387
0.499124
0.4928
0.466094
0.465147
0.47872
0.495207
0.434711
0.480693
0.429831
0.460457
0.426682
0.484382
0.459214
0.46848
0.525007
0.461144
0.44062
0.478938
0.461599
0.454589
0.357462
0.300688
0.478904
0.326639
0.403194
0.333762
0.420809
0.356651
0.408835
0.563885
0.528594
0.512404
0.463332
0.473545
0.484922
0.459149
0.436634
0.440702
0.532337
0.487826
0.449524
0.493222
0.54001
0.567899
0.562965
0.547583
0.571125
0.569139
0.512857
0.531286
0.507836
0.539399
0.549922
0.555602
0.519153
0.511315
0.457001
0.437581
0.555561
0.483179
0.531768
0.530378
0.581822
0.548265
0.522506
0.502583
0.562526
0.57433
0.635462
0.553339
0.528845
0.532063
0.451692
0.425436
0.367695
0.405114
0.378299
0.403344
0.380957
0.397918
0.398667
0.430513
0.376609
0.411575
0.357137
0.437464
0.432295
0.387082
0.431069
0.419579
0.382661
0.369377
0.418396
0.470211
0.425242
0.445608
0.378975
0.388085
0.386629
0.41043
0.400633
0.561981
0.550641
0.50689
0.462179
0.43207
0.41389
0.377657
0.351951
0.387453
0.409504
0.373251
0.379118
0.356824
0.321417
0.434186
0.464688
0.473685
0.400462
0.437101
0.426071
0.444241
0.376243
0.417412
0.381244
0.430958
0.515281
0.481065
0.410122
0.327694
0.280951
0.491377
0.29622
0.450538
0.307531
0.460396
0.405435
0.462325
0.416706
0.51278
0.450835
0.509512
0.457351
0.463959
0.481236
0.473162
0.503856
0.441954
0.42319
0.406173
0.383564
0.414681
0.449015
0.406908
0.4795
0.406318
0.468515
0.464672
0.545011
0.492996
0.513679
0.446948
0.489041
0.452658
0.445072
0.446188
0.447025
0.495863
0.459524
0.4482
0.498401
0.451428
0.542476
0.550213
0.487684
0.417367
0.445582
0.467015
0.451196
0.471398
0.443899
0.568366
0.539225
0.550423
0.476598
0.515643
0.537413
0.450541
0.535593
0.464971
0.544768
0.502944
0.486513
0.469226
0.524738
0.453917
0.470714
0.460867
0.425149
0.467645
0.421859
0.436553
0.42922
0.420067
0.397917
0.421069
0.406884
0.416623
0.430426
0.426707
0.431339
0.427666
0.38924
0.425461
0.45585
0.487294
0.430418
0.44306
0.459474
0.447149
0.437362
0.463174
0.459882
0.468236
0.428741
0.465194
0.405604
0.417676
0.555528
0.462713
0.433616
0.421071
0.446779
0.426422
0.405093
0.46708
0.413108
0.401396
0.351712
0.356127
0.522439
0.491997
0.549848
0.478946
0.497628
0.453569
0.443894
0.413888
0.540241
0.512367
0.560576
0.437826
0.536357
0.556009
0.403386
0.434075
0.407009
0.396321
0.383702
0.401998
0.373734
0.390585
0.367562
0.379461
0.416257
0.420843
0.422524
0.419427
0.390074
0.421912
0.336416
0.311203
0.340207
0.345021
0.357565
0.435892
0.342406
0.365664
0.301403
0.362384
0.329901
0.30504
0.321051
0.337185
0.308721
0.294604
0.355717
0.365313
0.341299
0.337697
0.374041
0.328903
0.339244
0.338378
0.335028
0.299146
0.338575
0.344339
0.340702
0.369498
0.345495
0.366606
0.327575
0.332313
0.359658
0.367812
0.337897
0.344838
0.317803
0.397382
0.334003
0.292162
0.325018
0.296381
0.349269
0.412943
0.46815
0.373794
0.551431
0.453303
0.333415
0.301888
0.410295
0.369791
0.404948
0.455145
0.363475
0.354954
0.351311
0.317042
0.334971
0.342597
0.330108
0.302537
0.334179
0.33745
0.342469
0.324937
0.461517
0.327283
0.318013
0.276613
0.4692
0.410266
0.289088
0.317695
0.299225
0.361087
0.41247
0.460238
0.334864
0.391425
0.312054
0.322526
0.309991
0.476918
0.297769
0.349539
0.368682
0.344475
0.329317
0.348819
0.382105
0.414291
0.488181
0.39654
0.358453
0.406807
0.439676
0.413717
0.386507
0.462821
0.380317
0.423132
0.422877
0.441078
0.379202
0.437929
0.445199
0.403648
0.417455
0.392404
0.404568
0.366996
0.383498
0.368682
0.270321
0.337345
0.358079
0.309607
0.286258
0.354782
0.2886
0.375599
0.333197
0.368755
0.427163
0.49993
0.454231
0.432094
0.455345
0.434764
0.398698
0.367242
0.403855
0.37295
0.413314
0.44745
0.333946
0.370928
0.331603
0.325237
0.481512
0.562796
0.511407
0.41986
0.539436
0.490743
0.567429
0.371255
0.44656
0.505753
0.485577
0.420285
0.455625
0.453287
0.467406
0.517484
0.449174
0.41034
0.390655
0.328132
0.304683
0.346935
0.303901
0.333862
0.375843
0.381408
0.432591
0.376299
0.358483
0.33778
0.366127
0.371428
0.339202
0.336074
0.376952
0.333944
0.34122
0.360693
0.326281
0.371528
0.386541
0.38579
0.355402
0.34073
0.398869
0.335613
0.341681
0.405309
0.401833
0.370529
0.314582
0.36703
0.36979
0.312263
0.312485
0.391672
0.329957
0.373718
0.373521
0.328986
0.340916
0.340336
0.341689
0.452563
0.362281
0.475971
0.387216
0.434675
0.421242
0.412315
0.373504
0.413523
0.430626
0.393596
0.419658
0.397754
0.415619
0.400101
0.413172
0.40984
0.42324
0.347379
0.362006
0.374813
0.367827
0.325915
0.382683
0.429424
0.395578
0.46719
0.440175
0.446257
0.448324
0.445537
0.420331
0.423314
0.397531
0.553493
0.529013
0.521645
0.520225
0.502594
0.462833
0.492712
0.44491
0.47818
0.445598
0.49374
0.38337
0.504297
0.414917
0.50122
0.450069
0.451711
0.483105
0.458785
0.485993
0.537271
0.559014
0.44284
0.479006
0.479454
0.472554
0.453228
0.426136
0.41263
0.435469
0.394019
0.353491
0.277037
0.321373
0.325349
0.367752
0.37414
0.313273
0.34024
0.321903
0.323747
0.348199
0.531811
0.489962
0.536042
0.433623
0.448173
0.472004
0.45702
0.473046
0.420425
0.472864
0.465372
0.473751
0.480845
0.460637
0.545664
0.560176
0.5936
0.555055
0.590684
0.56
0.523829
0.523365
0.553985
0.482288
0.56661
0.508864
0.560195
0.532506
0.532751
0.459767
0.441076
0.578933
0.532606
0.522194
0.542535
0.52511
0.556688
0.557427
0.60916
0.561355
0.503673
0.585981
0.544913
0.561347
0.544862
0.537021
0.408739
0.381942
0.382771
0.337978
0.396115
0.410873
0.385718
0.390543
0.380259
0.330284
0.379933
0.399713
0.39738
0.399582
0.434078
0.381607
0.373958
0.397679
0.434891
0.378242
0.427925
0.370253
0.423795
0.391412
0.44097
0.389938
0.573929
0.533052
0.531539
0.466017
0.460401
0.462301
0.39515
0.392597
0.370123
0.346496
0.373219
0.416429
0.339599
0.340178
0.387167
0.375283
0.316224
0.354372
0.392233
0.394848
0.393478
0.39107
0.417362
0.413784
0.435484
0.389195
0.416265
0.430274
0.464157
0.411719
0.484281
0.44829
0.395677
0.402245
0.360474
0.431239
0.409286
0.437118
0.473511
0.448426
0.440343
0.398693
0.281997
0.470446
0.223915
0.424738
0.427796
0.406468
0.455183
0.45583
0.438214
0.459604
0.480594
0.458357
0.471888
0.425968
0.448745
0.425212
0.410175
0.410648
0.428898
0.428751
0.397168
0.428685
0.407656
0.440302
0.415371
0.464167
0.422371
0.453829
0.516132
0.458056
0.461908
0.467273
0.427762
0.456209
0.497361
0.473898
0.432596
0.503151
0.44451
0.424316
0.462859
0.529783
0.500482
0.455348
0.483613
0.453597
0.532239
0.481114
0.582917
0.499372
0.395924
0.436688
0.437515
0.479858
0.502982
0.445056
0.447422
0.447053
0.432775
0.418985
0.45593
0.445511
0.448052
0.485844
0.446894
0.526126
0.493661
0.426108
0.424572
0.42438
0.415258
0.418883
0.349704
0.532102
0.503744
0.441627
0.400726
0.555106
0.55507
0.465301
0.578472
0.456177
0.421447
0.416699
0.397016
0.428095
0.393813
0.377867
0.421674
0.400802
0.413948
0.385125
0.341619
0.390923
0.383756
0.430298
0.365956
0.37239
0.36891
0.38795
0.421144
0.415719
0.403842

## Sheet: Fig1D_LN
zICC
0.605259
0.647203
0.637619
0.616609
0.64927
0.646542
0.567594
0.594336
0.562977
0.604745
0.619651
0.627015
0.576108
0.56639
0.494573
0.469946
0.627821
0.529113
0.592788
0.590786
0.665499
0.61869
0.581813
0.555216
0.638996
0.659413
0.755096
0.624958
0.590009
0.596114
0.635834
0.687042
0.629255
0.678852
0.63428
0.585545
0.582123
0.626877
0.526261
0.64343
0.5621
0.63389
0.594907
0.595954
0.497773
0.474658
0.661108
0.594389
0.581083
0.608049
0.584981
0.628618
0.629962
0.710534
0.63643
0.555932
0.672211
0.61333
0.636023
0.611463
0.602983

## Sheet: Fig1D_DMN
zICC
0.475149
0.452411
0.431848
0.404878
0.442425
0.484948
0.432291
0.524125
0.431639
0.508869
0.503769
0.612745
0.541265
0.568625
0.481395
0.534948
0.488335
0.479077
0.480494
0.481339
0.544694
0.497049
0.482658
0.548362
0.487206
0.60949
0.618936
0.533778
0.444929
0.479451
0.506915
0.487081
0.51254
0.477915
0.646728
0.603626
0.620697
0.520685
0.570557
0.60117
0.486085
0.599512
0.503931
0.611931
0.554707
0.532799
0.50969
0.585061
0.490034
0.512205
0.498888
0.454424
0.509254
0.450726
0.468912
0.459799
0.447905
0.421601
0.449164
0.43208
0.444313
0.460567
0.456239
0.463382
0.457571
0.411211
0.455197
0.493033
0.533759
0.461546
0.476509
0.497811
0.482168
0.470965
0.503009
0.498196
0.508568
0.45921
0.5047
0.431135
0.445594
0.626979
0.502173
0.4646
0.449709
0.481728
0.456157
0.430719
0.509372
0.440796
0.426026
0.367575
0.372578
0.581299
0.539383
0.620177
0.521959
0.546562
0.49031
0.477642
0.441302
0.606895
0.566296
0.634441
0.470119
0.599585
0.627392
0.455423
0.485436
0.454325
0.436082
0.438478
0.460494
0.459955
0.421438
0.45965
0.433183
0.473538
0.442142
0.503771
0.450902
0.490084
0.571742
0.496948
0.499887
0.50778
0.457158
0.493366
0.546473
0.515806
0.463538
0.556011
0.477986
0.453474
0.501886
0.590999
0.550835
0.493591
0.529453
0.49041
0.594932
0.526142
0.668121
0.549364
0.420009
0.46817
0.469822
0.523371
0.554084
0.481345
0.48245
0.481487
0.463708
0.447293
0.492747
0.481133
0.483953
0.532092
0.481776
0.585328
0.541529
0.45529
0.45368
0.453126
0.442441
0.447721
0.365246
0.594801
0.557589
0.474963
0.425337
0.626813
0.626829
0.505243
0.661283

## Sheet: Fig1D_SN
zICC
0.428107
0.409459
0.440954
0.396987
0.34935
0.340977
0.352635
0.523808
0.506195
0.477008
0.539912
0.468343
0.472726
0.453985
0.471629
0.477176
0.647197
0.55534
0.59957
0.567092
0.548882
0.540142
0.50674
0.503907
0.523188
0.543734
0.465787
0.525553
0.459826
0.498706
0.457049
0.529801
0.497825
0.508652
0.583915
0.499308
0.473424
0.523196
0.500167
0.490874
0.374507
0.311108
0.521681
0.339532
0.428042
0.347377
0.450073
0.374577
0.434966
0.638871
0.589263
0.566389
0.503371
0.514797
0.529784
0.496938
0.469167
0.473758
0.594475
0.533519
0.484219
0.541501
0.42403
0.439841
0.435971
0.451855
0.363149
0.379392
0.394831
0.386702
0.338513
0.403527
0.460187
0.419485
0.507041
0.4736
0.480608
0.483788
0.479221
0.448237
0.452372
0.420775
0.62364
0.590819
0.580394
0.576981
0.554031
0.50212
0.540321
0.478434
0.520983
0.479298
0.541342
0.404551
0.555315
0.441551
0.551507
0.485365
0.487007
0.528048
0.496296
0.533005
0.600915
0.632878
0.475897
0.52187
0.523317
0.513883
0.489979
0.455196
0.440374
0.46753
0.416736
0.370896
0.284889
0.333572
0.337795
0.386395
0.393484
0.324429
0.35471
0.334196
0.336538
0.363873
0.592987
0.536174
0.598785
0.464927
0.482498
0.514465
0.493814
0.514319
0.449439
0.513974
0.504727
0.515192
0.524376
0.498498
0.613579

## Sheet: Fig1D_CN
zICC
0.487553
0.4545
0.387001
0.430103
0.399498
0.428016
0.402193
0.422329
0.422162
0.460919
0.396739
0.439831
0.374136
0.470145
0.463462
0.409651
0.461694
0.447806
0.403874
0.38818
0.446075
0.511063
0.454971
0.479829
0.400072
0.410223
0.409203
0.43644
0.424971
0.636554
0.620503
0.55905
0.502588
0.462454
0.441024
0.398786
0.368348
0.409289
0.436228
0.392535
0.400929
0.37376
0.33363
0.465291
0.503669
0.516202
0.424298
0.46936
0.456615
0.477877
0.396243
0.444991
0.401588
0.461121
0.571185
0.524876
0.435863
0.340297
0.289232
0.538737
0.306321
0.485963
0.318549
0.498649
0.430391
0.50055
0.444262
0.56664
0.485939
0.562474
0.494835
0.502657
0.524698
0.515075
0.55471
0.434328
0.403538
0.404067
0.352571
0.419473
0.436951
0.407064
0.412998
0.401705
0.343397
0.400313
0.423774
0.420785
0.423461
0.466697
0.402122
0.393154
0.421874
0.466494
0.398123
0.458522
0.389484
0.452571
0.413627
0.474275
0.412571
0.654829
0.595549
0.593616
0.505565
0.499226
0.502768
0.419495
0.415534
0.389118
0.361742
0.392386
0.444333
0.354576
0.355139
0.408568
0.395122
0.328175
0.371207
0.414526
0.417668
0.416721
0.413638
0.44543
0.441111
0.466941
0.411677
0.44338
0.460562
0.503441
0.43857
0.52951
0.483673
0.418924
0.426732
0.377473
0.462083
0.435225
0.46943
0.514989
0.483601
0.472839
0.422151
0.290229
0.512317
0.228143
0.453574
0.457857
0.431568
0.491632
0.492206
0.470521
0.497107
0.524323
0.495976
0.513351

## Sheet: Fig1D_SMN
zICC
0.542804
0.310166
0.525435
0.275389
0.401668
0.273131
0.51212
0.422849
0.471077
0.469096
0.35411
0.277268
0.327983
0.454264
0.338934
0.442459
0.337927
0.507072
0.361389
0.399289
0.396588
0.458142
0.472725
0.435363
0.380459
0.406552
0.483324
0.442962
0.52522
0.393497
0.469395
0.455775
0.421778
0.504267
0.449139
0.464464
0.41678
0.411903
0.423666
0.440055
0.352844
0.417735
0.439459
0.334753
0.298003
0.361513
0.308377
0.316507
0.350551
0.294276
0.385125
0.394911
0.482639
0.498696
0.540866
0.438685
0.429612
0.435598
0.445489
0.478199
0.38522
0.396666
0.340258
0.386062
0.458434
0.383487
0.537901
0.549291
0.416749
0.607324
0.436139
0.437136
0.479231
0.578009
0.453281
0.440791
0.599204
0.494161
0.490392
0.535714
0.453698
0.337865
0.500166
0.340064
0.330512
0.284956
0.510027
0.437784
0.298655
0.330168
0.309896
0.378964
0.441119
0.498396
0.349665
0.414265
0.323697
0.335832
0.322591
0.519434
0.307805
0.366057
0.390403
0.360423
0.343461
0.365642
0.403534
0.442419
0.536222
0.420739
0.377675
0.433681
0.473054
0.440944
0.40944
0.506694
0.401935
0.45423
0.453082
0.476216
0.401784
0.472362
0.47976
0.430397
0.446719
0.418274
0.430309
0.385914
0.405967
0.388017
0.278751
0.35292
0.37615
0.321245
0.296099
0.372932
0.298272
0.39541
0.347634
0.388677
0.457942
0.550688
0.49151
0.463481
0.492029
0.467135
0.422539
0.386127
0.429492
0.392779
0.440003
0.482154
0.348324
0.390151
0.346078
0.338813
0.525433
0.639171
0.567301
0.44906
0.603988
0.537569
0.644391
0.389949
0.481331
0.558314
0.531475
0.448235
0.492961
0.488926
0.507326

## Sheet: Fig1D_TPN
zICC
0.428863
0.465079
0.432281
0.419625
0.404914
0.426472
0.393591
0.413112
0.38581
0.399656
0.443733
0.448979
0.451326
0.447283
0.412443
0.451056
0.493552
0.450004
0.443848
0.420142
0.458556
0.416773
0.398179
0.449836
0.424905
0.441361
0.4065
0.356199
0.41313
0.404564
0.46096
0.384177
0.391333
0.387449
0.410094
0.449144
0.442596
0.428264

[truncated: 2 more sheets: Fig1D_DAN, Fig1D_VN]
