# Supplementary material for: The functional overlap between respiration and global signal and its behavioral relevance
Source: Commun Biol. 2025 May 26;8:809. doi: 10.1038/s42003-025-08260-z (PMC12106718; doi:10.1038/s42003-025-08260-z)
Supplement: Supplementary file 4 — Supplementary Data 2 [file 42003_2025_8260_MOESM4_ESM.xlsx]

## Sheet: Fig2A
Name	Weights	Pvalue
17Networks_LH_VisCent_Striate_1'	0.143878	0.0356000000000000
17Networks_LH_VisCent_Striate_2'	0.110762	0.422200000000000
17Networks_LH_VisCent_Striate_3'	0.104935	0.569400000000000
17Networks_LH_VisCent_Striate_4'	0.0905376	0.908400000000000
17Networks_LH_VisCent_ExStr_1'	0.1643	0.00420000000000000
17Networks_LH_VisCent_ExStr_2'	0.134169	0.0846000000000000
17Networks_LH_VisCent_ExStr_3'	0.107079	0.513600000000000
17Networks_LH_VisCent_ExStr_4'	0.133109	0.0916000000000000
17Networks_LH_VisCent_ExStr_5'	0.130771	0.111600000000000
17Networks_LH_VisCent_ExStr_6'	0.15751	0.00800000000000000
17Networks_LH_VisCent_ExStr_7'	0.0888307	0.932200000000000
17Networks_LH_VisCent_ExStr_8'	0.0866837	0.951400000000000
17Networks_LH_VisCent_ExStr_9'	0.00831147	1.00180000000000
17Networks_LH_VisCent_ExStr_10'	0.173785	0.00100000000000000
17Networks_LH_VisCent_ExStr_11'	0.10356	0.607600000000000
17Networks_LH_VisCent_ExStr_12'	0.0429095	1.00180000000000
17Networks_LH_VisCent_ExStr_13'	0.115593	0.322400000000000
17Networks_LH_VisCent_ExStr_14'	0.0509231	1.00180000000000
17Networks_LH_VisCent_ExStr_15'	0.0988959	0.731800000000000
17Networks_LH_VisCent_ExStr_16'	0.114207	0.349600000000000
17Networks_LH_VisCent_ExStr_17'	0.202621	0
17Networks_LH_VisCent_ExStr_18'	0.133001	0.0930000000000000
17Networks_LH_VisCent_ExStr_19'	0.110625	0.426800000000000
17Networks_LH_VisCent_ExStr_20'	0.102179	0.640800000000000
17Networks_LH_VisCent_ExStr_21'	0.0708062	1.00140000000000
17Networks_LH_VisCent_ExStr_22'	0.0867127	0.951400000000000
17Networks_LH_VisCent_ExStr_23'	0.10066	0.687600000000000
17Networks_LH_VisCent_ExStr_24'	0.0885802	0.934000000000000
17Networks_LH_VisCent_ExStr_25'	0.0668398	1.00180000000000
17Networks_LH_VisCent_ExStr_26'	0.00107422	1.00180000000000
17Networks_LH_VisCent_ExStr_27'	0.113103	0.373000000000000
17Networks_LH_VisCent_ExStr_28'	0.0928719	0.869400000000000
17Networks_LH_VisCent_ExStr_29'	0.0394568	1.00180000000000
17Networks_LH_VisCent_ExStr_30'	0.104723	0.576000000000000
17Networks_LH_VisPeri_StriCal_1'	0.141294	0.0466000000000000
17Networks_LH_VisPeri_StriCal_2'	0.0808066	0.991800000000000
17Networks_LH_VisPeri_StriCal_3'	0.0182171	1.00180000000000
17Networks_LH_VisPeri_StriCal_4'	0.0872446	0.945800000000000
17Networks_LH_VisPeri_StriCal_5'	0.054579	1.00180000000000
17Networks_LH_VisPeri_StriCal_6'	0.0378703	1.00180000000000
17Networks_LH_VisPeri_StriCal_7'	0.0290033	1.00180000000000
17Networks_LH_VisPeri_StriCal_8'	0.0684694	1.00180000000000
17Networks_LH_VisPeri_StriCal_9'	0.0625227	1.00180000000000
17Networks_LH_VisPeri_StriCal_10'	0.033881	1.00180000000000
17Networks_LH_VisPeri_ExStrInf_1'	0.137554	0.0628000000000000
17Networks_LH_VisPeri_ExStrInf_2'	0.157114	0.00820000000000000
17Networks_LH_VisPeri_ExStrInf_3'	0.120535	0.235000000000000
17Networks_LH_VisPeri_ExStrInf_4'	0.138186	0.0594000000000000
17Networks_LH_VisPeri_ExStrInf_5'	0.162016	0.00520000000000000
17Networks_LH_VisPeri_ExStrInf_6'	0.130558	0.113400000000000
17Networks_LH_VisPeri_ExStrInf_7'	0.132253	0.0978000000000000
17Networks_LH_VisPeri_ExStrInf_8'	0.102244	0.639400000000000
17Networks_LH_VisPeri_ExStrInf_9'	0.234766	0
17Networks_LH_VisPeri_ExStrInf_10'	0.222981	0
17Networks_LH_VisPeri_ExStrSup_1'	0.148505	0.0216000000000000
17Networks_LH_VisPeri_ExStrSup_2'	0.113171	0.372200000000000
17Networks_LH_VisPeri_ExStrSup_3'	0.0729167	1.00140000000000
17Networks_LH_VisPeri_ExStrSup_4'	0.0930611	0.866200000000000
17Networks_LH_VisPeri_ExStrSup_5'	0.0391237	1.00180000000000
17Networks_LH_VisPeri_ExStrSup_6'	0.155029	0.0106000000000000
17Networks_LH_VisPeri_ExStrSup_7'	0.108404	0.482400000000000
17Networks_LH_VisPeri_ExStrSup_8'	0.0982251	0.751200000000000
17Networks_LH_VisPeri_ExStrSup_9'	0.146962	0.0256000000000000
17Networks_LH_VisPeri_ExStrSup_10'	0.0962452	0.798800000000000
17Networks_LH_VisPeri_ExStrSup_11'	0.171706	0.00120000000000000
17Networks_LH_VisPeri_ExStrSup_12'	0.149621	0.0190000000000000
17Networks_LH_SomMotA_1'	0.253527	0
17Networks_LH_SomMotA_2'	0.265322	0
17Networks_LH_SomMotA_3'	0.309163	0
17Networks_LH_SomMotA_4'	0.280352	0
17Networks_LH_SomMotA_5'	0.240919	0
17Networks_LH_SomMotA_6'	0.235815	0
17Networks_LH_SomMotA_7'	0.334878	0
17Networks_LH_SomMotA_8'	0.221815	0
17Networks_LH_SomMotA_9'	0.292673	0
17Networks_LH_SomMotA_10'	0.303221	0
17Networks_LH_SomMotA_11'	0.26294	0
17Networks_LH_SomMotA_12'	0.238558	0
17Networks_LH_SomMotA_13'	0.229494	0
17Networks_LH_SomMotA_14'	0.340292	0
17Networks_LH_SomMotA_15'	0.229242	0
17Networks_LH_SomMotA_16'	0.279176	0
17Networks_LH_SomMotA_17'	0.259765	0
17Networks_LH_SomMotA_18'	0.242675	0
17Networks_LH_SomMotA_19'	0.238837	0
17Networks_LH_SomMotA_20'	0.274257	0
17Networks_LH_SomMotA_21'	0.285062	0
17Networks_LH_SomMotA_22'	0.157357	0.00820000000000000
17Networks_LH_SomMotA_23'	0.170466	0.00160000000000000
17Networks_LH_SomMotA_24'	0.253467	0
17Networks_LH_SomMotA_25'	0.262216	0
17Networks_LH_SomMotA_26'	0.282652	0
17Networks_LH_SomMotA_27'	0.212869	0
17Networks_LH_SomMotA_28'	0.302197	0
17Networks_LH_SomMotA_29'	0.290403	0
17Networks_LH_SomMotA_30'	0.2887	0
17Networks_LH_SomMotA_31'	0.262984	0
17Networks_LH_SomMotA_32'	0.226824	0
17Networks_LH_SomMotA_33'	0.237687	0
17Networks_LH_SomMotA_34'	0.292149	0
17Networks_LH_SomMotA_35'	0.21824	0
17Networks_LH_SomMotA_36'	0.262402	0
17Networks_LH_SomMotA_37'	0.337522	0
17Networks_LH_SomMotA_38'	0.331805	0
17Networks_LH_SomMotA_39'	0.259344	0
17Networks_LH_SomMotA_40'	0.258295	0
17Networks_LH_SomMotA_41'	0.289756	0
17Networks_LH_SomMotA_42'	0.225241	0
17Networks_LH_SomMotB_Cent_1'	0.239878	0
17Networks_LH_SomMotB_Cent_2'	0.237991	0
17Networks_LH_SomMotB_Cent_3'	0.18987	0.000200000000000000
17Networks_LH_SomMotB_Cent_4'	0.208207	0
17Networks_LH_SomMotB_Cent_5'	0.229886	0
17Networks_LH_SomMotB_Cent_6'	0.211789	0
17Networks_LH_SomMotB_Cent_7'	0.251558	0
17Networks_LH_SomMotB_Cent_8'	0.214319	0
17Networks_LH_SomMotB_Cent_9'	0.260306	0
17Networks_LH_SomMotB_Cent_10'	0.238325	0
17Networks_LH_SomMotB_Cent_11'	0.186626	0.000200000000000000
17Networks_LH_SomMotB_S2_1'	0.253984	0
17Networks_LH_SomMotB_S2_2'	0.258144	0
17Networks_LH_SomMotB_S2_3'	0.288496	0
17Networks_LH_SomMotB_S2_4'	0.286025	0
17Networks_LH_SomMotB_S2_5'	0.288977	0
17Networks_LH_SomMotB_S2_6'	0.329444	0
17Networks_LH_SomMotB_S2_7'	0.294044	0
17Networks_LH_SomMotB_S2_8'	0.22627	0
17Networks_LH_SomMotB_S2_9'	0.273566	0
17Networks_LH_SomMotB_S2_10'	0.284571	0
17Networks_LH_SomMotB_S2_11'	0.172029	0.00120000000000000
17Networks_LH_SomMotB_S2_12'	0.259279	0
17Networks_LH_SomMotB_S2_13'	0.147367	0.0242000000000000
17Networks_LH_SomMotB_Ins_1'	0.285825	0
17Networks_LH_SomMotB_Aud_1'	0.122155	0.210000000000000
17Networks_LH_SomMotB_Aud_2'	0.209886	0
17Networks_LH_SomMotB_Aud_3'	0.107543	0.503000000000000
17Networks_LH_SomMotB_Aud_4'	0.225437	0
17Networks_LH_SomMotB_Aud_5'	0.211697	0
17Networks_LH_SomMotB_Aud_6'	0.206865	0
17Networks_LH_SomMotB_Aud_7'	0.242329	0
17Networks_LH_SomMotB_Aud_8'	0.246398	0
17Networks_LH_SomMotB_Aud_9'	0.239425	0
17Networks_LH_SomMotB_Aud_10'	0.22785	0
17Networks_LH_SomMotB_Aud_11'	0.253006	0
17Networks_LH_SomMotB_Aud_12'	0.294591	0
17Networks_LH_SomMotB_Aud_13'	0.24904	0
17Networks_LH_SomMotB_Aud_14'	0.21647	0
17Networks_LH_DorsAttnA_TempOcc_1'	0.177664	0.000800000000000000
17Networks_LH_DorsAttnA_TempOcc_2'	0.18717	0.000200000000000000
17Networks_LH_DorsAttnA_TempOcc_3'	0.0864843	0.953200000000000
17Networks_LH_DorsAttnA_TempOcc_4'	0.147275	0.0246000000000000
17Networks_LH_DorsAttnA_TempOcc_5'	0.136527	0.0684000000000000
17Networks_LH_DorsAttnA_TempOcc_6'	-0.0518006	0.998200000000000
17Networks_LH_DorsAttnA_TempOcc_7'	0.0142803	1.00180000000000
17Networks_LH_DorsAttnA_TempOcc_8'	0.0982154	0.751400000000000
17Networks_LH_DorsAttnA_TempOcc_9'	0.0731298	1.00140000000000
17Networks_LH_DorsAttnA_TempOcc_10'	0.127919	0.140800000000000
17Networks_LH_DorsAttnA_ParOcc_1'	0.122109	0.211000000000000
17Networks_LH_DorsAttnA_ParOcc_2'	0.0395004	1.00180000000000
17Networks_LH_DorsAttnA_ParOcc_3'	0.00327605	1.00180000000000
17Networks_LH_DorsAttnA_ParOcc_4'	0.0852648	0.965600000000000
17Networks_LH_DorsAttnA_ParOcc_5'	0.00244805	1.00180000000000
17Networks_LH_DorsAttnA_ParOcc_6'	-0.0323833	0.998200000000000
17Networks_LH_DorsAttnA_ParOcc_7'	-0.0123241	0.998200000000000
17Networks_LH_DorsAttnA_SPL_1'	0.138528	0.0582000000000000
17Networks_LH_DorsAttnA_SPL_2'	0.192191	0
17Networks_LH_DorsAttnA_SPL_3'	0.194839	0
17Networks_LH_DorsAttnA_SPL_4'	0.0219418	1.00180000000000
17Networks_LH_DorsAttnA_SPL_5'	-0.0134738	0.998200000000000
17Networks_LH_DorsAttnA_SPL_6'	0.0785667	0.997600000000000
17Networks_LH_DorsAttnA_SPL_7'	0.0639703	1.00180000000000
17Networks_LH_DorsAttnA_SPL_8'	-0.0528622	0.998200000000000
17Networks_LH_DorsAttnA_SPL_9'	-0.0320832	0.998200000000000
17Networks_LH_DorsAttnA_SPL_10'	0.0978925	0.758200000000000
17Networks_LH_DorsAttnA_SPL_11'	0.0386622	1.00180000000000
17Networks_LH_DorsAttnA_SPL_12'	0.125989	0.159800000000000
17Networks_LH_DorsAttnA_SPL_13'	0.129736	0.121200000000000
17Networks_LH_DorsAttnA_SPL_14'	0.142557	0.0410000000000000
17Networks_LH_DorsAttnA_SPL_15'	0.136616	0.0680000000000000
17Networks_LH_DorsAttnA_SPL_16'	0.19266	0
17Networks_LH_DorsAttnA_SPL_17'	0.158195	0.00740000000000000
17Networks_LH_DorsAttnB_TempOcc_1'	0.0876154	0.943200000000000
17Networks_LH_DorsAttnB_TempOcc_2'	-0.0436698	0.998200000000000
17Networks_LH_DorsAttnB_PostC_1'	0.102462	0.634200000000000
17Networks_LH_DorsAttnB_PostC_2'	0.02803	1.00180000000000
17Networks_LH_DorsAttnB_PostC_3'	0.248513	0
17Networks_LH_DorsAttnB_PostC_4'	0.197491	0
17Networks_LH_DorsAttnB_PostC_5'	0.0178294	1.00180000000000
17Networks_LH_DorsAttnB_PostC_6'	0.128714	0.132000000000000
17Networks_LH_DorsAttnB_PostC_7'	0.25146	0
17Networks_LH_DorsAttnB_PostC_8'	0.0498825	1.00180000000000
17Networks_LH_DorsAttnB_PostC_9'	0.253723	0
17Networks_LH_DorsAttnB_PostC_10'	0.225877	0
17Networks_LH_DorsAttnB_PostC_11'	0.179948	0.000600000000000000
17Networks_LH_DorsAttnB_PostC_12'	0.12123	0.223200000000000
17Networks_LH_DorsAttnB_PostC_13'	0.164018	0.00420000000000000
17Networks_LH_DorsAttnB_PostC_14'	0.206415	0
17Networks_LH_DorsAttnB_PostC_15'	0.154035	0.0116000000000000
17Networks_LH_DorsAttnB_PostC_16'	0.215873	0
17Networks_LH_DorsAttnB_PostC_17'	0.215546	0
17Networks_LH_DorsAttnB_PostC_18'	0.254117	0
17Networks_LH_DorsAttnB_FEF_1'	0.156877	0.00880000000000000
17Networks_LH_DorsAttnB_FEF_2'	0.13604	0.0706000000000000
17Networks_LH_DorsAttnB_FEF_3'	0.185662	0.000200000000000000
17Networks_LH_DorsAttnB_FEF_4'	0.172745	0.00100000000000000
17Networks_LH_DorsAttnB_FEF_5'	0.261958	0
17Networks_LH_DorsAttnB_FEF_6'	0.269804	0
17Networks_LH_DorsAttnB_FEF_7'	0.299568	0
17Networks_LH_DorsAttnB_PrCv_1'	0.167436	0.00320000000000000
17Networks_LH_DorsAttnB_PrCv_2'	0.0346288	1.00180000000000
17Networks_LH_SalVentAttnA_ParOper_1'	0.205782	0
17Networks_LH_SalVentAttnA_ParOper_2'	0.0922264	0.881400000000000
17Networks_LH_SalVentAttnA_ParOper_3'	0.0236911	1.00180000000000
17Networks_LH_SalVentAttnA_ParOper_4'	0.133861	0.0856000000000000
17Networks_LH_SalVentAttnA_ParOper_5'	0.0810167	0.990600000000000
17Networks_LH_SalVentAttnA_ParOper_6'	-0.0448015	0.998200000000000
17Networks_LH_SalVentAttnA_ParOper_7'	0.0988847	0.732200000000000
17Networks_LH_SalVentAttnA_FrOper_1'	0.0331033	1.00180000000000
17Networks_LH_SalVentAttnA_FrOper_2'	0.199748	0
17Networks_LH_SalVentAttnA_FrOper_3'	0.182963	0.000600000000000000
17Networks_LH_SalVentAttnA_FrOper_4'	0.147046	0.0256000000000000
17Networks_LH_SalVentAttnA_FrOper_5'	0.206686	0
17Networks_LH_SalVentAttnA_FrOper_6'	0.127295	0.148000000000000
17Networks_LH_SalVentAttnA_FrOper_7'	0.211239	0
17Networks_LH_SalVentAttnA_FrOper_8'	-0.0518119	0.998200000000000
17Networks_LH_SalVentAttnA_FrOper_9'	0.0735122	1.00140000000000
17Networks_LH_SalVentAttnA_Ins_1'	0.138104	0.0596000000000000
17Networks_LH_SalVentAttnA_Ins_2'	0.182462	0.000600000000000000
17Networks_LH_SalVentAttnA_Ins_3'	0.0490279	1.00180000000000
17Networks_LH_SalVentAttnA_Ins_4'	0.0670995	1.00180000000000
17Networks_LH_SalVentAttnA_Ins_5'	0.127281	0.148000000000000
17Networks_LH_SalVentAttnA_Ins_6'	0.202105	0
17Networks_LH_SalVentAttnA_Ins_7'	-0.0255144	0.998200000000000
17Networks_LH_SalVentAttnA_Ins_8'	-0.0127497	0.998200000000000
17Networks_LH_SalVentAttnA_Ins_9'	0.13272	0.0946000000000000
17Networks_LH_SalVentAttnA_ParMed_1'	0.120713	0.230800000000000
17Networks_LH_SalVentAttnA_ParMed_2'	0.130538	0.113400000000000
17Networks_LH_SalVentAttnA_ParMed_3'	0.198119	0
17Networks_LH_SalVentAttnA_ParMed_4'	0.13464	0.0784000000000000
17Networks_LH_SalVentAttnA_ParMed_5'	0.243194	0
17Networks_LH_SalVentAttnA_ParMed_6'	0.130151	0.117200000000000
17Networks_LH_SalVentAttnA_ParMed_7'	0.269757	0
17Networks_LH_SalVentAttnA_ParMed_8'	0.177819	0.000800000000000000
17Networks_LH_SalVentAttnA_FrMed_1'	0.242199	0
17Networks_LH_SalVentAttnA_FrMed_2'	0.205104	0
17Networks_LH_SalVentAttnA_FrMed_3'	0.310446	0
17Networks_LH_SalVentAttnA_FrMed_4'	0.304237	0
17Networks_LH_SalVentAttnA_FrMed_5'	0.271401	0
17Networks_LH_SalVentAttnA_FrMed_6'	0.233956	0
17Networks_LH_SalVentAttnA_FrMed_7'	0.226229	0
17Networks_LH_SalVentAttnB_IPL_1'	-0.0959772	0.786200000000000
17Networks_LH_SalVentAttnB_IPL_2'	-0.180383	0
17Networks_LH_SalVentAttnB_PFCd_1'	0.239191	0
17Networks_LH_SalVentAttnB_PFCl_1'	-0.125022	0.154600000000000
17Networks_LH_SalVentAttnB_PFCl_2'	0.0591968	1.00180000000000
17Networks_LH_SalVentAttnB_PFCl_3'	0.0105344	1.00180000000000
17Networks_LH_SalVentAttnB_PFCl_4'	0.186226	0.000200000000000000
17Networks_LH_SalVentAttnB_PFCl_5'	0.0307884	1.00180000000000
17Networks_LH_SalVentAttnB_PFCl_6'	0.179697	0.000600000000000000
17Networks_LH_SalVentAttnB_Ins_1'	0.159502	0.00660000000000000
17Networks_LH_SalVentAttnB_Ins_2'	0.131467	0.104800000000000
17Networks_LH_SalVentAttnB_Ins_3'	0.143325	0.0374000000000000
17Networks_LH_SalVentAttnB_Ins_4'	0.105268	0.560200000000000
17Networks_LH_SalVentAttnB_Ins_5'	-0.0221179	0.998200000000000
17Networks_LH_SalVentAttnB_Ins_6'	-0.0256029	0.998200000000000
17Networks_LH_SalVentAttnB_Ins_7'	0.0269055	1.00180000000000
17Networks_LH_SalVentAttnB_Ins_8'	0.0912428	0.898200000000000
17Networks_LH_SalVentAttnB_OFC_1'	-0.0496795	0.998200000000000
17Networks_LH_SalVentAttnB_PFCmp_1'	0.189858	0.000200000000000000
17Networks_LH_SalVentAttnB_PFCmp_2'	0.24292	0
17Networks_LH_SalVentAttnB_PFCmp_3'	0.272779	0
17Networks_LH_SalVentAttnB_PFCmp_4'	0.190945	0
17Networks_LH_LimbicB_OFC_1'	-0.0283144	0.998200000000000
17Networks_LH_LimbicB_OFC_2'	-0.147888	0.0188000000000000
17Networks_LH_LimbicB_OFC_3'	-0.0432717	0.998200000000000
17Networks_LH_LimbicB_OFC_4'	-0.152756	0.0104000000000000
17Networks_LH_LimbicB_OFC_5'	0.0317449	1.00180000000000
17Networks_LH_LimbicB_OFC_6'	-0.0293228	0.998200000000000
17Networks_LH_LimbicB_OFC_7'	0.0502565	1.00180000000000
17Networks_LH_LimbicB_OFC_8'	-0.0771204	0.994800000000000
17Networks_LH_LimbicB_OFC_9'	0.124102	0.184200000000000
17Networks_LH_LimbicB_OFC_10'	0.0188696	1.00180000000000
17Networks_LH_LimbicB_OFC_11'	0.0270395	1.00180000000000
17Networks_LH_LimbicB_OFC_12'	0.0719072	1.00140000000000
17Networks_LH_LimbicB_OFC_13'	-0.0443142	0.998200000000000
17Networks_LH_LimbicB_OFC_14'	0.20157	0
17Networks_LH_LimbicB_OFC_15'	-0.08283	0.976600000000000
17Networks_LH_LimbicB_OFC_16'	-0.0496782	0.998200000000000
17Networks_LH_LimbicA_TempPole_1'	0.038191	1.00180000000000
17Networks_LH_LimbicA_TempPole_2'	0.0637425	1.00180000000000
17Networks_LH_LimbicA_TempPole_3'	0.0706281	1.00160000000000
17Networks_LH_LimbicA_TempPole_4'	-0.0118738	0.998200000000000
17Networks_LH_LimbicA_TempPole_5'	-0.0983842	0.728000000000000
17Networks_LH_LimbicA_TempPole_6'	0.0972195	0.772600000000000
17Networks_LH_LimbicA_TempPole_7'	0.0698604	1.00160000000000
17Networks_LH_LimbicA_TempPole_8'	0.113027	0.374600000000000
17Networks_LH_LimbicA_TempPole_9'	0.0144988	1.00180000000000
17Networks_LH_LimbicA_TempPole_10'	0.0894859	0.923200000000000
17Networks_LH_LimbicA_TempPole_11'	0.0174637	1.00180000000000
17Networks_LH_LimbicA_TempPole_12'	0.165052	0.00400000000000000
17Networks_LH_LimbicA_TempPole_13'	0.133179	0.0912000000000000
17Networks_LH_LimbicA_TempPole_14'	0.0965862	0.791000000000000
17Networks_LH_ContA_Temp_1'	0.124076	0.184200000000000
17Networks_LH_ContA_Temp_2'	0.0146711	1.00180000000000
17Networks_LH_ContA_Temp_3'	-0.137967	0.0530000000000000
17Networks_LH_ContA_IPS_1'	0.0703734	1.00160000000000
17Networks_LH_ContA_IPS_2'	-0.141528	0.0384000000000000
17Networks_LH_ContA_IPS_3'	-0.10778	0.482400000000000
17Networks_LH_ContA_IPS_4'	-0.181069	0
17Networks_LH_ContA_IPS_5'	-0.0990334	0.707200000000000
17Networks_LH_ContA_IPS_6'	-0.023294	0.998200000000000
17Networks_LH_ContA_IPS_7'	-0.114626	0.325000000000000
17Networks_LH_ContA_IPS_8'	-0.134322	0.0706000000000000
17Networks_LH_ContA_IPS_9'	-0.103218	0.599000000000000
17Networks_LH_ContA_IPS_10'	-0.0071086	0.998200000000000
17Networks_LH_ContA_PFCd_1'	0.1178	0.285000000000000
17Networks_LH_ContA_PFCd_2'	0.25935	0
17Networks_LH_ContA_PFCl_1'	0.134715	0.0776000000000000
17Networks_LH_ContA_PFCl_2'	0.0187444	1.00180000000000
17Networks_LH_ContA_PFCl_3'	0.0381692	1.00180000000000
17Networks_LH_ContA_PFCl_4'	0.00777527	1.00180000000000
17Networks_LH_ContA_PFCl_5'	0.012796	1.00180000000000
17Networks_LH_ContA_PFCl_6'	0.0436616	1.00180000000000
17Networks_LH_ContA_PFCl_7'	0.042937	1.00180000000000
17Networks_LH_ContA_PFCl_8'	-0.0252851	0.998200000000000
17Networks_LH_ContA_PFCl_9'	0.0180942	1.00180000000000
17Networks_LH_ContA_PFClv_1'	-0.0285935	0.998200000000000
17Networks_LH_ContA_PFClv_2'	0.00743988	1.00180000000000
17Networks_LH_ContA_PFClv_3'	-0.0504637	0.998200000000000
17Networks_LH_ContA_PFClv_4'	0.0588218	1.00180000000000
17Networks_LH_ContA_PFClv_5'	-0.0253205	0.998200000000000
17Networks_LH_ContA_Cingm_1'	0.230471	0
17Networks_LH_ContA_Cingm_2'	0.18683	0.000200000000000000
17Networks_LH_ContB_Temp_1'	-0.0183849	0.998200000000000
17Networks_LH_ContB_Temp_2'	-0.0915012	0.879400000000000
17Networks_LH_ContB_Temp_3'	-0.0219377	0.998200000000000
17Networks_LH_ContB_Temp_4'	-0.11705	0.275800000000000
17Networks_LH_ContB_IPL_1'	-0.108711	0.459200000000000
17Networks_LH_ContB_IPL_2'	-0.13836	0.0510000000000000
17Networks_LH_ContB_IPL_3'	-0.095861	0.788400000000000
17Networks_LH_ContB_IPL_4'	-0.0489831	0.998200000000000
17Networks_LH_ContB_IPL_5'	-0.0747912	0.997400000000000
17Networks_LH_ContB_IPL_6'	-0.130071	0.102800000000000
17Networks_LH_ContB_IPL_7'	-0.131522	0.0914000000000000
17Networks_LH_ContB_IPL_8'	-0.153926	0.0100000000000000
17Networks_LH_ContB_PFCd_1'	0.129433	0.123800000000000
17Networks_LH_ContB_PFCd_2'	0.18499	0.000200000000000000
17Networks_LH_ContB_PFCd_3'	0.230077	0
17Networks_LH_ContB_PFCl_1'	-0.0451559	0.998200000000000
17Networks_LH_ContB_PFCl_2'	-0.0259419	0.998200000000000
17Networks_LH_ContB_PFCl_3'	0.0277021	1.00180000000000
17Networks_LH_ContB_PFClv_1'	-0.0837123	0.969200000000000
17Networks_LH_ContB_PFClv_2'	-0.0874243	0.942000000000000
17Networks_LH_ContB_PFClv_3'	-0.0342582	0.998200000000000
17Networks_LH_ContB_PFClv_4'	-0.0813304	0.985000000000000
17Networks_LH_ContB_PFClv_5'	0.0368554	1.00180000000000
17Networks_LH_ContB_PFCmp_1'	0.18464	0.000200000000000000
17Networks_LH_ContB_PFCmp_2'	0.134473	0.0802000000000000
17Networks_LH_ContC_pCun_1'	0.127822	0.142000000000000
17Networks_LH_ContC_pCun_2'	0.028144	1.00180000000000
17Networks_LH_ContC_pCun_3'	-0.0118759	0.998200000000000
17Networks_LH_ContC_pCun_4'	0.0395376	1.00180000000000
17Networks_LH_ContC_pCun_5'	0.0373048	1.00180000000000
17Networks_LH_ContC_pCun_6'	0.0220573	1.00180000000000
17Networks_LH_ContC_pCun_7'	-0.0207296	0.998200000000000
17Networks_LH_ContC_pCun_8'	0.114567	0.342000000000000
17Networks_LH_ContC_pCun_9'	0.082016	0.985400000000000
17Networks_LH_ContC_pCun_10'	0.0825691	0.983000000000000
17Networks_LH_ContC_pCun_11'	0.0968239	0.785800000000000
17Networks_LH_ContC_pCun_12'	0.133594	0.0868000000000000
17Networks_LH_ContC_pCun_13'	0.0514952	1.00180000000000
17Networks_LH_ContC_Cingp_1'	0.119352	0.255000000000000
17Networks_LH_ContC_Cingp_2'	0.00962433	1.00180000000000
17Networks_LH_ContC_Cingp_3'	-0.0540411	0.998200000000000
17Networks_LH_ContC_Cingp_4'	-0.0120207	0.998200000000000
17Networks_LH_ContC_Cingp_5'	0.0259221	1.00180000000000
17Networks_LH_ContC_Cingp_6'	0.0126561	1.00180000000000
17Networks_LH_DefaultA_IPL_1'	0.161351	0.00600000000000000
17Networks_LH_DefaultA_IPL_2'	0.200985	0
17Networks_LH_DefaultA_IPL_3'	0.137103	0.0644000000000000
17Networks_LH_DefaultA_IPL_4'	0.107059	0.514600000000000
17Networks_LH_DefaultA_IPL_5'	0.0659342	1.00180000000000
17Networks_LH_DefaultA_IPL_6'	0.0434249	1.00180000000000
17Networks_LH_DefaultA_IPL_7'	-0.0360923	0.998200000000000
17Networks_LH_DefaultA_PFCd_1'	0.178056	0.000600000000000000
17Networks_LH_DefaultA_PFCd_2'	0.176337	0.00100000000000000
17Networks_LH_DefaultA_PFCd_3'	0.239858	0
17Networks_LH_DefaultA_PFCd_4'	0.295419	0
17Networks_LH_DefaultA_pCunPCC_1'	0.17714	0.00100000000000000
17Networks_LH_DefaultA_pCunPCC_2'	0.270489	0
17Networks_LH_DefaultA_pCunPCC_3'	0.141757	0.0448000000000000
17Networks_LH_DefaultA_pCunPCC_4'	0.278513	0
17Networks_LH_DefaultA_pCunPCC_5'	0.0168667	1.00180000000000
17Networks_LH_DefaultA_pCunPCC_6'	0.291945	0
17Networks_LH_DefaultA_pCunPCC_7'	0.268363	0
17Networks_LH_DefaultA_pCunPCC_8'	0.193398	0
17Networks_LH_DefaultA_pCunPCC_9'	0.241999	0
17Networks_LH_DefaultA_pCunPCC_10'	0.104948	0.569400000000000
17Networks_LH_DefaultA_pCunPCC_11'	0.134177	0.0840000000000000
17Networks_LH_DefaultA_pCunPCC_12'	0.199466	0
17Networks_LH_DefaultA_pCunPCC_13'	0.102849	0.625600000000000
17Networks_LH_DefaultA_pCunPCC_14'	0.105753	0.547600000000000
17Networks_LH_DefaultA_pCunPCC_15'	0.132571	0.0958000000000000
17Networks_LH_DefaultA_pCunPCC_16'	0.0385476	1.00180000000000
17Networks_LH_DefaultA_pCunPCC_17'	0.191508	0
17Networks_LH_DefaultA_pCunPCC_18'	0.0166403	1.00180000000000
17Networks_LH_DefaultA_pCunPCC_19'	0.0714517	1.00140000000000
17Networks_LH_DefaultA_pCunPCC_20'	0.171291	0.00140000000000000
17Networks_LH_DefaultA_pCunPCC_21'	0.108426	0.481800000000000
17Networks_LH_DefaultA_pCunPCC_22'	0.0682564	1.00180000000000
17Networks_LH_DefaultA_PFCm_1'	0.233507	0
17Networks_LH_DefaultA_PFCm_2'	0.0964549	0.793000000000000
17Networks_LH_DefaultA_PFCm_3'	0.228211	0
17Networks_LH_DefaultA_PFCm_4'	0.17071	0.00160000000000000
17Networks_LH_DefaultA_PFCm_5'	0.190807	0
17Networks_LH_DefaultA_PFCm_6'	0.23052	0
17Networks_LH_DefaultA_PFCm_7'	0.211665	0
17Networks_LH_DefaultA_PFCm_8'	0.0599526	1.00180000000000
17Networks_LH_DefaultA_PFCm_9'	0.0838861	0.975800000000000
17Networks_LH_DefaultA_PFCm_10'	0.124545	0.178800000000000
17Networks_LH_DefaultA_PFCm_11'	0.189729	0.000200000000000000
17Networks_LH_DefaultA_PFCm_12'	0.215125	0
17Networks_LH_DefaultB_Temp_1'	0.0806969	0.992000000000000
17Networks_LH_DefaultB_Temp_2'	0.0155029	1.00180000000000
17Networks_LH_DefaultB_Temp_3'	-0.162232	0.00380000000000000
17Networks_LH_DefaultB_Temp_4'	0.0816128	0.988400000000000
17Networks_LH_DefaultB_Temp_5'	0.095543	0.815800000000000
17Networks_LH_DefaultB_Temp_6'	0.026584	1.00180000000000
17Networks_LH_DefaultB_Temp_7'	0.190751	0
17Networks_LH_DefaultB_Temp_8'	-0.000691144	0.998200000000000
17Networks_LH_DefaultB_Temp_9'	-0.0104867	0.998200000000000
17Networks_LH_DefaultB_Temp_10'	0.0580568	1.00180000000000
17Networks_LH_DefaultB_Temp_11'	0.0642914	1.00180000000000
17Networks_LH_DefaultB_Temp_12'	0.0323554	1.00180000000000
17Networks_LH_DefaultB_Temp_13'	0.0488236	1.00180000000000
17Networks_LH_DefaultB_IPL_1'	0.0796934	0.994400000000000
17Networks_LH_DefaultB_IPL_2'	0.11335	0.368800000000000
17Networks_LH_DefaultB_IPL_3'	0.156964	0.00860000000000000
17Networks_LH_DefaultB_IPL_4'	0.120689	0.231000000000000
17Networks_LH_DefaultB_IPL_5'	0.0893131	0.925600000000000
17Networks_LH_DefaultB_IPL_6'	0.0940304	0.848400000000000
17Networks_LH_DefaultB_IPL_7'	0.0546263	1.00180000000000
17Networks_LH_DefaultB_IPL_8'	-0.03665	0.998200000000000
17Networks_LH_DefaultB_IPL_9'	0.00258628	1.00180000000000
17Networks_LH_DefaultB_PFCd_1'	0.0373674	1.00180000000000
17Networks_LH_DefaultB_PFCd_2'	0.206492	0
17Networks_LH_DefaultB_PFCd_3'	0.145526	0.0292000000000000
17Networks_LH_DefaultB_PFCd_4'	0.303855	0
17Networks_LH_DefaultB_PFCd_5'	0.152405	0.0138000000000000
17Networks_LH_DefaultB_PFCd_6'	0.219799	0
17Networks_LH_DefaultB_PFCd_7'	-0.00375242	0.998200000000000
17Networks_LH_DefaultB_PFCd_8'	0.181906	0.000600000000000000
17Networks_LH_DefaultB_PFCd_9'	0.263342	0
17Networks_LH_DefaultB_PFCd_10'	0.205972	0
17Networks_LH_DefaultB_PFCd_11'	0.339566	0
17Networks_LH_DefaultB_PFCd_12'	0.250109	0
17Networks_LH_DefaultB_PFCl_1'	0.130587	0.112600000000000
17Networks_LH_DefaultB_PFCl_2'	0.108369	0.483200000000000
17Networks_LH_DefaultB_PFCv_1'	0.163327	0.00440000000000000
17Networks_LH_DefaultB_PFCv_2'	0.204165	0
17Networks_LH_DefaultB_PFCv_3'	0.209829	0
17Networks_LH_DefaultB_PFCv_4'	0.159241	0.00660000000000000
17Networks_LH_DefaultB_PFCv_5'	0.00553669	1.00180000000000
17Networks_LH_DefaultB_PFCv_6'	0.139861	0.0528000000000000
17Networks_LH_DefaultB_PFCv_7'	0.176752	0.00100000000000000
17Networks_LH_DefaultB_PFCv_8'	0.115347	0.327600000000000
17Networks_LH_DefaultB_PFCv_9'	0.116215	0.310400000000000
17Networks_LH_DefaultC_IPL_1'	0.0843372	0.972800000000000
17Networks_LH_DefaultC_IPL_2'	0.0328382	1.00180000000000
17Networks_LH_DefaultC_IPL_3'	0.0477998	1.00180000000000
17Networks_LH_DefaultC_Rsp_1'	0.196561	0
17Networks_LH_DefaultC_Rsp_2'	0.240626	0
17Networks_LH_DefaultC_Rsp_3'	0.0707837	1.00140000000000
17Networks_LH_DefaultC_Rsp_4'	0.20575	0
17Networks_LH_DefaultC_Rsp_5'	0.221252	0
17Networks_LH_DefaultC_Rsp_6'	0.187404	0.000200000000000000
17Networks_LH_DefaultC_Rsp_7'	0.268962	0
17Networks_LH_DefaultC_Rsp_8'	0.221756	0
17Networks_LH_DefaultC_PHC_1'	0.20131	0
17Networks_LH_DefaultC_PHC_2'	0.186279	0.000200000000000000
17Networks_LH_DefaultC_PHC_3'	0.193236	0
17Networks_LH_DefaultC_PHC_4'	0.17506	0.00100000000000000
17Networks_LH_DefaultC_PHC_5'	0.187446	0.000200000000000000
17Networks_LH_DefaultC_PHC_6'	0.122791	0.200800000000000
17Networks_LH_TempPar_1'	0.123602	0.192600000000000
17Networks_LH_TempPar_2'	0.138831	0.0564000000000000
17Networks_LH_TempPar_3'	0.171604	0.00120000000000000
17Networks_LH_TempPar_4'	0.104503	0.583000000000000
17Networks_LH_TempPar_5'	0.0202075	1.00180000000000
17Networks_LH_TempPar_6'	0.0060175	1.00180000000000
17Networks_LH_TempPar_7'	0.104867	0.572000000000000
17Networks_LH_TempPar_8'	0.21628	0
17Networks_LH_TempPar_9'	0.0777022	0.999000000000000
17Networks_LH_TempPar_10'	0.156166	0.00920000000000000
17Networks_LH_TempPar_11'	0.154871	0.0106000000000000
17Networks_LH_TempPar_12'	0.109326	0.457800000000000
17Networks_LH_TempPar_13'	0.110049	0.439800000000000
17Networks_LH_TempPar_14'	0.16746	0.00320000000000000
17Networks_LH_TempPar_15'	0.143309	0.0376000000000000
17Networks_LH_TempPar_16'	0.136954	0.0654000000000000
17Networks_RH_VisCent_Striate_1'	0.141236	0.0466000000000000
17Networks_RH_VisCent_Striate_2'	0.115213	0.330600000000000
17Networks_RH_VisCent_Striate_3'	0.16186	0.00520000000000000
17Networks_RH_VisCent_Striate_4'	0.105462	0.556200000000000
17Networks_RH_VisCent_ExStr_1'	0.129633	0.121800000000000
17Networks_RH_VisCent_ExStr_2'	0.157863	0.00740000000000000
17Networks_RH_VisCent_ExStr_3'	0.0852529	0.966200000000000
17Networks_RH_VisCent_ExStr_4'	0.162535	0.00500000000000000
17Networks_RH_VisCent_ExStr_5'	0.164508	0.00420000000000000
17Networks_RH_VisCent_ExStr_6'	0.160274	0.00660000000000000
17Networks_RH_VisCent_ExStr_7'	0.133397	0.0884000000000000
17Networks_RH_VisCent_ExStr_8'	0.144031	0.0348000000000000
17Networks_RH_VisCent_ExStr_9'	0.120389	0.237800000000000
17Networks_RH_VisCent_ExStr_10'	0.0733724	1.00140000000000
17Networks_RH_VisCent_ExStr_11'	0.107554	0.502600000000000
17Networks_RH_VisCent_ExStr_12'	0.184002	0.000200000000000000
17Networks_RH_VisCent_ExStr_13'	0.0569686	1.00180000000000
17Networks_RH_VisCent_ExStr_14'	0.14059	0.0490000000000000
17Networks_RH_VisCent_ExStr_15'	0.0941899	0.845000000000000
17Networks_RH_VisCent_ExStr_16'	0.0958088	0.807600000000000
17Networks_RH_VisCent_ExStr_17'	0.118113	0.277800000000000
17Networks_RH_VisCent_ExStr_18'	0.0754144	1.00140000000000
17Networks_RH_VisCent_ExStr_19'	0.159946	0.00660000000000000
17Networks_RH_VisCent_ExStr_20'	0.0525522	1.00180000000000
17Networks_RH_VisCent_ExStr_21'	0.10535	0.558800000000000
17Networks_RH_VisCent_ExStr_22'	0.113431	0.366800000000000
17Networks_RH_VisCent_ExStr_23'	0.149732	0.0184000000000000
17Networks_RH_VisCent_ExStr_24'	0.107655	0.500200000000000
17Networks_RH_VisCent_ExStr_25'	0.102418	0.635200000000000
17Networks_RH_VisCent_ExStr_26'	0.0813152	0.989200000000000
17Networks_RH_VisCent_ExStr_27'	0.113267	0.370200000000000
17Networks_RH_VisCent_ExStr_28'	0.0762482	1.00100000000000
17Networks_RH_VisCent_ExStr_29'	0.0552186	1.00180000000000
17Networks_RH_VisCent_ExStr_30'	0.101532	0.660600000000000
17Networks_RH_VisCent_ExStr_31'	0.0396432	1.00180000000000
17Networks_RH_VisCent_ExStr_32'	0.0634162	1.00180000000000
17Networks_RH_VisCent_ExStr_33'	0.037951	1.00180000000000
17Networks_RH_VisCent_ExStr_34'	0.063725	1.00180000000000
17Networks_RH_VisCent_ExStr_35'	0.0797461	0.994400000000000
17Networks_RH_VisPeri_StriCal_1'	0.056774	1.00180000000000
17Networks_RH_VisPeri_StriCal_2'	0.0671214	1.00180000000000
17Networks_RH_VisPeri_StriCal_3'	0.0844689	0.971400000000000
17Networks_RH_VisPeri_StriCal_4'	0.1171	0.295600000000000
17Networks_RH_VisPeri_StriCal_5'	0.0739323	1.00140000000000
17Networks_RH_VisPeri_StriCal_6'	0.065662	1.00180000000000
17Networks_RH_VisPeri_ExStrInf_1'	0.176099	0.00100000000000000
17Networks_RH_VisPeri_ExStrInf_2'	0.205009	0
17Networks_RH_VisPeri_ExStrInf_3'	0.165512	0.00400000000000000
17Networks_RH_VisPeri_ExStrInf_4'	0.180544	0.000600000000000000
17Networks_RH_VisPeri_ExStrInf_5'	0.163088	0.00440000000000000
17Networks_RH_VisPeri_ExStrInf_6'	0.149874	0.0178000000000000
17Networks_RH_VisPeri_ExStrInf_7'	0.108751	0.473600000000000
17Networks_RH_VisPeri_ExStrInf_8'	0.257224	0
17Networks_RH_VisPeri_ExStrInf_9'	0.113333	0.369600000000000
17Networks_RH_VisPeri_ExStrInf_11'	0.169462	0.00240000000000000
17Networks_RH_VisPeri_ExStrInf_12'	0.194898	0
17Networks_RH_VisPeri_ExStrSup_1'	0.0944884	0.839000000000000
17Networks_RH_VisPeri_ExStrSup_2'	0.170285	0.00200000000000000
17Networks_RH_VisPeri_ExStrSup_3'	0.111031	0.417400000000000
17Networks_RH_VisPeri_ExStrSup_4'	0.104303	0.588800000000000
17Networks_RH_VisPeri_ExStrSup_5'	0.153395	0.0130000000000000
17Networks_RH_VisPeri_ExStrSup_6'	0.109161	0.463400000000000
17Networks_RH_VisPeri_ExStrSup_7'	0.105187	0.561600000000000
17Networks_RH_VisPeri_ExStrSup_8'	0.137272	0.0636000000000000
17Networks_RH_VisPeri_ExStrSup_9'	0.0520968	1.00180000000000
17Networks_RH_VisPeri_ExStrSup_10'	0.110436	0.430400000000000
17Networks_RH_VisPeri_ExStrSup_11'	0.138263	0.0590000000000000
17Networks_RH_SomMotA_1'	0.238635	0
17Networks_RH_SomMotA_2'	0.249228	0
17Networks_RH_SomMotA_3'	0.226251	0
17Networks_RH_SomMotA_4'	0.227112	0
17Networks_RH_SomMotA_5'	0.23422	0
17Networks_RH_SomMotA_6'	0.304865	0
17Networks_RH_SomMotA_7'	0.174723	0.00100000000000000
17Networks_RH_SomMotA_8'	0.202914	0
17Networks_RH_SomMotA_9'	0.215356	0
17Networks_RH_SomMotA_10'	0.226125	0
17Networks_RH_SomMotA_11'	0.199314	0
17Networks_RH_SomMotA_12'	0.316916	0
17Networks_RH_SomMotA_13'	0.185968	0.000200000000000000
17Networks_RH_SomMotA_14'	0.197708	0
17Networks_RH_SomMotA_15'	0.165323	0.00400000000000000
17Networks_RH_SomMotA_16'	0.219624	0
17Networks_RH_SomMotA_17'	0.191622	0
17Networks_RH_SomMotA_18'	0.191564	0
17Networks_RH_SomMotA_19'	0.262536	0
17Networks_RH_SomMotA_20'	0.238874	0
17Networks_RH_SomMotA_21'	0.180275	0.000600000000000000
17Networks_RH_SomMotA_22'	0.300345	0
17Networks_RH_SomMotA_23'	0.177039	0.00100000000000000
17Networks_RH_SomMotA_24'	0.164177	0.00420000000000000
17Networks_RH_SomMotA_25'	0.205797	0
17Networks_RH_SomMotA_26'	0.281167	0
17Networks_RH_SomMotA_27'	0.289062	0
17Networks_RH_SomMotA_28'	0.276313	0
17Networks_RH_SomMotA_29'	0.259611	0
17Networks_RH_SomMotA_30'	0.291938	0
17Networks_RH_SomMotA_31'	0.196933	0
17Networks_RH_SomMotA_32'	0.225361	0
17Networks_RH_SomMotA_33'	0.272442	0
17Networks_RH_SomMotA_34'	0.229136	0
17Networks_RH_SomMotA_35'	0.30534	0
17Networks_RH_SomMotA_36'	0.218612	0
17Networks_RH_SomMotA_37'	0.255167	0
17Networks_RH_SomMotA_38'	0.285337	0
17Networks_RH_SomMotA_39'	0.296891	0
17Networks_RH_SomMotA_40'	0.376226	0
17Networks_RH_SomMotA_41'	0.33776	0
17Networks_RH_SomMotA_42'	0.27242	0
17Networks_RH_SomMotA_43'	0.260788	0
17Networks_RH_SomMotA_44'	0.279173	0
17Networks_RH_SomMotA_45'	0.306369	0
17Networks_RH_SomMotA_46'	0.298675	0
17Networks_RH_SomMotA_47'	0.28502	0
17Networks_RH_SomMotA_48'	0.288987	0
17Networks_RH_SomMotB_Cent_1'	0.253811	0
17Networks_RH_SomMotB_Cent_2'	0.228927	0
17Networks_RH_SomMotB_Cent_3'	0.242102	0
17Networks_RH_SomMotB_Cent_4'	0.209909	0
17Networks_RH_SomMotB_Cent_5'	0.204862	0
17Networks_RH_SomMotB_Cent_6'	0.215635	0
17Networks_RH_SomMotB_Cent_7'	0.181109	0.000600000000000000
17Networks_RH_SomMotB_Cent_8'	0.258938	0
17Networks_RH_SomMotB_Cent_9'	0.1759	0.00100000000000000
17Networks_RH_SomMotB_Cent_10'	0.24215	0
17Networks_RH_SomMotB_Cent_11'	0.219158	0
17Networks_RH_SomMotB_Cent_12'	0.154722	0.0108000000000000
17Networks_RH_SomMotB_S2_1'	0.205765	0
17Networks_RH_SomMotB_S2_2'	0.232014	0
17Networks_RH_SomMotB_S2_3'	0.227814	0
17Networks_RH_SomMotB_S2_4'	0.205928	0
17Networks_RH_SomMotB_S2_5'	0.276414	0
17Networks_RH_SomMotB_S2_6'	0.264025	0
17Networks_RH_SomMotB_S2_7'	0.321427	0
17Networks_RH_SomMotB_S2_8'	0.334698	0
17Networks_RH_SomMotB_S2_9'	0.263568	0
17Networks_RH_SomMotB_S2_10'	0.269868	0
17Networks_RH_SomMotB_S2_11'	0.310548	0
17Networks_RH_SomMotB_S2_12'	0.292728	0
17Networks_RH_SomMotB_S2_13'	0.201502	0
17Networks_RH_SomMotB_S2_14'	0.230461	0
17Networks_RH_SomMotB_S2_15'	0.142459	0.0412000000000000
17Networks_RH_SomMotB_Ins_1'	0.256792	0
17Networks_RH_SomMotB_Aud_1'	0.102844	0.626400000000000
17Networks_RH_SomMotB_Aud_2'	0.11894	0.261000000000000
17Networks_RH_SomMotB_Aud_3'	0.22073	0
17Networks_RH_SomMotB_Aud_4'	0.0883505	0.936200000000000
17Networks_RH_SomMotB_Aud_5'	0.151846	0.0146000000000000
17Networks_RH_SomMotB_Aud_6'	0.212729	0
17Networks_RH_SomMotB_Aud_7'	0.264273	0
17Networks_RH_SomMotB_Aud_8'	0.207864	0
17Networks_RH_SomMotB_Aud_9'	0.215474	0
17Networks_RH_SomMotB_Aud_10'	0.285268	0
17Networks_RH_SomMotB_Aud_11'	0.283462	0
17Networks_RH_SomMotB_Aud_12'	0.295407	0
17Networks_RH_SomMotB_Aud_13'	0.237151	0
17Networks_RH_SomMotB_Aud_14'	0.271588	0
17Networks_RH_DorsAttnA_TempOcc_1'	0.0628795	1.00180000000000
17Networks_RH_DorsAttnA_TempOcc_2'	0.162981	0.00440000000000000
17Networks_RH_DorsAttnA_TempOcc_3'	0.130769	0.111600000000000
17Networks_RH_DorsAttnA_TempOcc_4'	0.0147397	1.00180000000000
17Networks_RH_DorsAttnA_TempOcc_5'	0.028972	1.00180000000000
17Networks_RH_DorsAttnA_TempOcc_6'	0.0725126	1.00140000000000
17Networks_RH_DorsAttnA_TempOcc_7'	0.0112577	1.00180000000000
17Networks_RH_DorsAttnA_TempOcc_8'	0.113882	0.356600000000000
17Networks_RH_DorsAttnA_ParOcc_1'	0.117288	0.293800000000000
17Networks_RH_DorsAttnA_ParOcc_2'	0.059491	1.00180000000000
17Networks_RH_DorsAttnA_ParOcc_3'	0.0370933	1.00180000000000
17Networks_RH_DorsAttnA_ParOcc_4'	0.0936079	0.857000000000000
17Networks_RH_DorsAttnA_ParOcc_5'	-0.0215246	0.998200000000000
17Networks_RH_DorsAttnA_ParOcc_6'	0.0406714	1.00180000000000
17Networks_RH_DorsAttnA_ParOcc_7'	0.0141619	1.00180000000000
17Networks_RH_DorsAttnA_ParOcc_8'	0.0115747	1.00180000000000
17Networks_RH_DorsAttnA_ParOcc_9'	-0.0420863	0.998200000000000
17Networks_RH_DorsAttnA_SPL_1'	0.0309451	1.00180000000000
17Networks_RH_DorsAttnA_SPL_2'	0.162721	0.00460000000000000
17Networks_RH_DorsAttnA_SPL_3'	0.135295	0.0740000000000000
17Networks_RH_DorsAttnA_SPL_4'	0.0893017	0.925800000000000
17Networks_RH_DorsAttnA_SPL_5'	0.0439072	1.00180000000000
17Networks_RH_DorsAttnA_SPL_6'	0.0179438	1.00180000000000
17Networks_RH_DorsAttnA_SPL_7'	-0.014644	0.998200000000000
17Networks_RH_DorsAttnA_SPL_8'	-0.0243551	0.998200000000000
17Networks_RH_DorsAttnA_SPL_9'	0.0807108	0.992000000000000
17Networks_RH_DorsAttnA_SPL_10'	0.0261858	1.00180000000000
17Networks_RH_DorsAttnA_SPL_11'	0.118937	0.261000000000000
17Networks_RH_DorsAttnA_SPL_12'	0.130651	0.112600000000000
17Networks_RH_DorsAttnA_SPL_13'	0.0088342	1.00180000000000
17Networks_RH_DorsAttnA_SPL_14'	0.177757	0.000800000000000000
17Networks_RH_DorsAttnA_SPL_15'	0.179539	0.000600000000000000
17Networks_RH_DorsAttnA_SPL_16'	0.186482	0.000200000000000000
17Networks_RH_DorsAttnA_SPL_17'	0.157243	0.00820000000000000
17Networks_RH_DorsAttnB_TempOcc_1'	-0.0337776	0.998200000000000
17Networks_RH_DorsAttnB_PostC_1'	0.161689	0.00580000000000000
17Networks_RH_DorsAttnB_PostC_2'	0.0361744	1.00180000000000
17Networks_RH_DorsAttnB_PostC_3'	0.0948615	0.831600000000000
17Networks_RH_DorsAttnB_PostC_4'	0.205397	0
17Networks_RH_DorsAttnB_PostC_5'	0.157735	0.00760000000000000
17Networks_RH_DorsAttnB_PostC_6'	0.0221825	1.00180000000000
17Networks_RH_DorsAttnB_PostC_7'	0.172302	0.00120000000000000
17Networks_RH_DorsAttnB_PostC_8'	0.0652513	1.00180000000000
17Networks_RH_DorsAttnB_PostC_9'	0.173633	0.00100000000000000
17Networks_RH_DorsAttnB_PostC_10'	0.201104	0
17Networks_RH_DorsAttnB_PostC_11'	0.205149	0
17Networks_RH_DorsAttnB_PostC_12'	0.135246	0.0742000000000000
17Networks_RH_DorsAttnB_PostC_13'	0.149461	0.0194000000000000
17Networks_RH_DorsAttnB_PostC_14'	0.207869	0
17Networks_RH_DorsAttnB_PostC_15'	0.173866	0.00100000000000000
17Networks_RH_DorsAttnB_PostC_16'	0.190437	0.000200000000000000
17Networks_RH_DorsAttnB_PostC_17'	0.183473	0.000400000000000000
17Networks_RH_DorsAttnB_PostC_18'	0.186563	0.000200000000000000
17Networks_RH_DorsAttnB_PostC_19'	0.229616	0
17Networks_RH_DorsAttnB_PostC_20'	0.248094	0
17Networks_RH_DorsAttnB_FEF_1'	0.123631	0.191800000000000
17Networks_RH_DorsAttnB_FEF_2'	0.111926	0.397600000000000
17Networks_RH_DorsAttnB_FEF_3'	0.194053	0
17Networks_RH_DorsAttnB_FEF_4'	0.189934	0.000200000000000000
17Networks_RH_DorsAttnB_FEF_5'	0.185757	0.000200000000000000
17Networks_RH_DorsAttnB_FEF_6'	0.24123	0
17Networks_RH_DorsAttnB_PrCv_1'	0.121558	0.219200000000000
17Networks_RH_SalVentAttnA_ParOper_1'	0.100144	0.698000000000000
17Networks_RH_SalVentAttnA_ParOper_2'	0.144714	0.0326000000000000
17Networks_RH_SalVentAttnA_ParOper_3'	0.117363	0.292600000000000
17Networks_RH_SalVentAttnA_ParOper_4'	0.275847	0
17Networks_RH_SalVentAttnA_ParOper_5'	-0.0757098	0.996600000000000
17Networks_RH_SalVentAttnA_ParOper_6'	0.0821377	0.984800000000000
17Networks_RH_SalVentAttnA_ParOper_7'	0.0425353	1.00180000000000
17Networks_RH_SalVentAttnA_ParOper_8'	0.16804	0.00280000000000000
17Networks_RH_SalVentAttnA_ParOper_9'	-0.0930358	0.850400000000000
17Networks_RH_SalVentAttnA_ParOper_10'	0.124644	0.176600000000000
17Networks_RH_SalVentAttnA_PrC_1'	0.0904886	0.909400000000000
17Networks_RH_SalVentAttnA_PrC_2'	0.171765	0.00120000000000000
17Networks_RH_SalVentAttnA_FrOper_1'	-0.0205964	0.998200000000000
17Networks_RH_SalVentAttnA_FrOper_2'	-0.0278628	0.998200000000000
17Networks_RH_SalVentAttnA_FrOper_3'	0.139885	0.0522000000000000
17Networks_RH_SalVentAttnA_FrOper_4'	0.0633554	1.00180000000000
17Networks_RH_SalVentAttnA_FrOper_5'	0.242596	0
17Networks_RH_SalVentAttnA_FrOper_6'	0.232301	0
17Networks_RH_SalVentAttnA_FrOper_7'	-0.0495425	0.998200000000000
17Networks_RH_SalVentAttnA_FrOper_8'	0.138691	0.0570000000000000
17Networks_RH_SalVentAttnA_Ins_1'	0.131328	0.105400000000000
17Networks_RH_SalVentAttnA_Ins_2'	0.217549	0
17Networks_RH_SalVentAttnA_Ins_3'	0.157532	0.00800000000000000
17Networks_RH_SalVentAttnA_Ins_4'	0.0702969	1.00160000000000
17Networks_RH_SalVentAttnA_Ins_5'	0.142374	0.0418000000000000
17Networks_RH_SalVentAttnA_Ins_6'	0.0182383	1.00180000000000
17Networks_RH_SalVentAttnA_Ins_7'	0.165079	0.00400000000000000
17Networks_RH_SalVentAttnA_Ins_8'	-0.0785301	0.992400000000000
17Networks_RH_SalVentAttnA_Ins_9'	0.0186627	1.00180000000000
17Networks_RH_SalVentAttnA_ParMed_1'	0.0985605	0.741200000000000
17Networks_RH_SalVentAttnA_ParMed_2'	0.201003	0
17Networks_RH_SalVentAttnA_ParMed_3'	0.0297434	1.00180000000000
17Networks_RH_SalVentAttnA_ParMed_4'	0.24398	0
17Networks_RH_SalVentAttnA_ParMed_5'	0.0914463	0.894200000000000
17Networks_RH_SalVentAttnA_ParMed_6'	0.164027	0.00420000000000000
17Networks_RH_SalVentAttnA_ParMed_7'	0.267764	0
17Networks_RH_SalVentAttnA_ParMed_8'	0.107805	0.496800000000000
17Networks_RH_SalVentAttnA_ParMed_9'	0.224315	0
17Networks_RH_SalVentAttnA_ParMed_10'	0.169826	0.00200000000000000
17Networks_RH_SalVentAttnA_ParMed_11'	0.214934	0
17Networks_RH_SalVentAttnA_FrMed_1'	0.223922	0
17Networks_RH_SalVentAttnA_FrMed_2'	0.125539	0.165400000000000
17Networks_RH_SalVentAttnA_FrMed_3'	0.231812	0
17Networks_RH_SalVentAttnA_FrMed_4'	0.269105	0
17Networks_RH_SalVentAttnA_FrMed_5'	0.295173	0
17Networks_RH_SalVentAttnA_FrMed_6'	0.194844	0
17Networks_RH_SalVentAttnA_FrMed_7'	0.237028	0
17Networks_RH_SalVentAttnA_FrMed_8'	0.223708	0
17Networks_RH_SalVentAttnA_FrMed_9'	0.122839	0.200400000000000
17Networks_RH_SalVentAttnA_FrMed_10'	0.265935	0
17Networks_RH_SalVentAttnB_IPL_1'	0.109633	0.450800000000000
17Networks_RH_SalVentAttnB_IPL_2'	-0.00534927	0.998200000000000
17Networks_RH_SalVentAttnB_IPL_3'	-0.151959	0.0124000000000000
17Networks_RH_SalVentAttnB_IPL_4'	-0.142658	0.0336000000000000
17Networks_RH_SalVentAttnB_PFCl_1'	-0.0859224	0.955200000000000
17Networks_RH_SalVentAttnB_PFCl_2'	-0.01017	0.998200000000000
17Networks_RH_SalVentAttnB_PFCl_3'	0.0384377	1.00180000000000
17Networks_RH_SalVentAttnB_PFCl_4'	-0.0239558	0.998200000000000
17Networks_RH_SalVentAttnB_PFCl_5'	0.0752035	1.00140000000000
17Networks_RH_SalVentAttnB_PFCl_6'	0.0263359	1.00180000000000
17Networks_RH_SalVentAttnB_PFClv_1'	-0.0756227	0.996600000000000
17Networks_RH_SalVentAttnB_PFClv_2'	-0.0856974	0.957400000000000
17Networks_RH_SalVentAttnB_Ins_1'	0.199704	0
17Networks_RH_SalVentAttnB_Ins_2'	0.066925	1.00180000000000
17Networks_RH_SalVentAttnB_Ins_3'	0.0477872	1.00180000000000
17Networks_RH_SalVentAttnB_Ins_4'	0.0395482	1.00180000000000
17Networks_RH_SalVentAttnB_Ins_5'	-0.0392998	0.998200000000000
17Networks_RH_SalVentAttnB_Ins_6'	-0.0808793	0.986600000000000
17Networks_RH_SalVentAttnB_Ins_7'	-0.0985201	0.724200000000000
17Networks_RH_SalVentAttnB_Ins_8'	0.0245619	1.00180000000000
17Networks_RH_SalVentAttnB_Ins_9'	-0.0829345	0.976200000000000
17Networks_RH_SalVentAttnB_PFCmp_1'	0.147188	0.0246000000000000
17Networks_RH_SalVentAttnB_PFCmp_2'	0.164641	0.00400000000000000
17Networks_RH_SalVentAttnB_PFCmp_3'	0.144482	0.0332000000000000
17Networks_RH_SalVentAttnB_PFCmp_4'	0.190199	0.000200000000000000
17Networks_RH_SalVentAttnB_PFCmp_5'	0.13886	0.0560000000000000
17Networks_RH_SalVentAttnB_Cinga_1'	0.0814331	0.988800000000000
17Networks_RH_LimbicB_OFC_1'	-0.0214784	0.998200000000000
17Networks_RH_LimbicB_OFC_2'	-0.0475081	0.998200000000000
17Networks_RH_LimbicB_OFC_3'	-0.0431772	0.998200000000000
17Networks_RH_LimbicB_OFC_4'	-0.00636557	0.998200000000000
17Networks_RH_LimbicB_OFC_5'	-0.0914529	0.880200000000000
17Networks_RH_LimbicB_OFC_6'	0.0126792	1.00180000000000
17Networks_RH_LimbicB_OFC_7'	0.12606	0.158600000000000
17Networks_RH_LimbicB_OFC_8'	-0.110998	0.407000000000000
17Networks_RH_LimbicB_OFC_9'	-0.0426025	0.998200000000000
17Networks_RH_LimbicB_OFC_10'	0.0788719	0.997000000000000
17Networks_RH_LimbicB_OFC_11'	0.0833464	0.979600000000000
17Networks_RH_LimbicB_OFC_12'	0.0420602	1.00180000000000
17Networks_RH_LimbicB_OFC_13'	0.0234555	1.00180000000000
17Networks_RH_LimbicB_OFC_14'	0.115364	0.327000000000000
17Networks_RH_LimbicB_OFC_15'	0.144255	0.0338000000000000
17Networks_RH_LimbicB_OFC_16'	-0.0543405	0.998200000000000
17Networks_RH_LimbicA_TempPole_1'	0.00552328	1.00180000000000
17Networks_RH_LimbicA_TempPole_2'	0.0929131	0.868800000000000
17Networks_RH_LimbicA_TempPole_3'	-0.0313912	0.998200000000000
17Networks_RH_LimbicA_TempPole_4'	0.112454	0.385200000000000
17Networks_RH_LimbicA_TempPole_5'	0.118435	0.271400000000000
17Networks_RH_LimbicA_TempPole_6'	0.129845	0.120200000000000
17Networks_RH_LimbicA_TempPole_7'	0.0566517	1.00180000000000
17Networks_RH_LimbicA_TempPole_8'	-0.0556245	0.998200000000000
17Networks_RH_LimbicA_TempPole_9'	0.111424	0.408200000000000
17Networks_RH_LimbicA_TempPole_10'	0.148543	0.0216000000000000
17Networks_RH_LimbicA_TempPole_11'	-0.0137074	0.998200000000000
17Networks_RH_LimbicA_TempPole_12'	0.17983	0.000600000000000000
17Networks_RH_LimbicA_TempPole_13'	-0.00918018	0.998200000000000
17Networks_RH_LimbicA_TempPole_14'	0.105806	0.545400000000000
17Networks_RH_LimbicA_TempPole_15'	0.0835506	0.978000000000000
17Networks_RH_ContA_Temp_1'	-0.028831	0.998200000000000
17Networks_RH_ContA_Temp_2'	-0.182221	0
17Networks_RH_ContA_IPS_1'	-0.0311629	0.998200000000000
17Networks_RH_ContA_IPS_2'	-0.137505	0.0538000000000000
17Networks_RH_ContA_IPS_3'	-0.116423	0.288400000000000
17Networks_RH_ContA_IPS_4'	-0.0950077	0.807800000000000
17Networks_RH_ContA_IPS_5'	-0.0567241	0.998200000000000
17Networks_RH_ContA_IPS_6'	-0.0825479	0.979800000000000
17Networks_RH_ContA_IPS_7'	-0.0435794	0.998200000000000
17Networks_RH_ContA_IPS_8'	-0.0951901	0.803400000000000
17Networks_RH_ContA_IPS_9'	-0.072323	0.997600000000000
17Networks_RH_ContA_IPS_10'	-0.093645	0.836400000000000
17Networks_RH_ContA_IPS_11'	-0.0661	0.998200000000000
17Networks_RH_ContA_IPS_12'	-0.107968	0.478200000000000
17Networks_RH_ContA_PFCd_1'	0.123634	0.191800000000000
17Networks_RH_ContA_PFCl_1'	0.0265432	1.00180000000000
17Networks_RH_ContA_PFCl_2'	-0.0620241	0.998200000000000
17Networks_RH_ContA_PFCl_3'	0.0978339	0.759800000000000
17Networks_RH_ContA_PFCl_4'	-0.0610223	0.998200000000000
17Networks_RH_ContA_PFCl_5'	0.01854	1.00180000000000
17Networks_RH_ContA_PFCl_6'	0.0343699	1.00180000000000
17Networks_RH_ContA_PFCl_7'	-0.0523969	0.998200000000000
17Networks_RH_ContA_PFCl_8'	-0.0402181	0.998200000000000
17Networks_RH_ContA_PFCl_9'	0.0474291	1.00180000000000
17Networks_RH_ContA_PFCl_10'	0.0589145	1.00180000000000
17Networks_RH_ContA_PFCl_11'	0.00830237	1.00180000000000
17Networks_RH_ContA_Cingm_1'	0.0792113	0.995600000000000
17Networks_RH_ContA_Cingm_2'	0.110773	0.422200000000000
17Networks_RH_ContB_Temp_1'	0.000897941	1.00180000000000
17Networks_RH_ContB_Temp_2'	-0.0606972	0.998200000000000
17Networks_RH_ContB_Temp_3'	0.0140539	1.00180000000000
17Networks_RH_ContB_Temp_4'	-0.0229594	0.998200000000000
17Networks_RH_ContB_Temp_5'	-0.0789707	0.992000000000000
17Networks_RH_ContB_IPL_1'	0.0511233	1.00180000000000
17Networks_RH_ContB_IPL_2'	-0.00876104	0.998200000000000
17Networks_RH_ContB_IPL_3'	-0.0168335	0.998200000000000
17Networks_RH_ContB_IPL_4'	-0.0176136	0.998200000000000
17Networks_RH_ContB_IPL_5'	-0.0365504	0.998200000000000
17Networks_RH_ContB_IPL_6'	-0.052163	0.998200000000000
17Networks_RH_ContB_IPL_7'	-0.0617158	0.998200000000000
17Networks_RH_ContB_IPL_8'	-0.0739883	0.997400000000000
17Networks_RH_ContB_IPL_9'	-0.110144	0.426600000000000
17Networks_RH_ContB_IPL_10'	-0.0837212	0.969200000000000
17Networks_RH_ContB_IPL_11'	-0.0926582	0.857400000000000
17Networks_RH_ContB_IPL_12'	-0.125351	0.150200000000000
17Networks_RH_ContB_PFCld_1'	-0.0357673	0.998200000000000
17Networks_RH_ContB_PFCld_2'	-0.0532459	0.998200000000000
17Networks_RH_ContB_PFCld_3'	-0.0226909	0.998200000000000
17Networks_RH_ContB_PFCld_4'	0.0673606	1.00180000000000
17Networks_RH_ContB_PFCld_5'	0.0493721	1.00180000000000
17Networks_RH_ContB_PFCld_6'	0.173429	0.00100000000000000
17Networks_RH_ContB_PFCld_7'	0.0165088	1.00180000000000
17Networks_RH_ContB_PFCld_8'	-0.00678504	0.998200000000000
17Networks_RH_ContB_PFCld_9'	0.15248	0.0138000000000000
17Networks_RH_ContB_PFCld_10'	0.174109	0.00100000000000000
17Networks_RH_ContB_PFCld_11'	0.0522292	1.00180000000000
17Networks_RH_ContB_PFClv_1'	0.215032	0
17Networks_RH_ContB_PFClv_2'	-0.0174599	0.998200000000000
17Networks_RH_ContB_PFClv_3'	-0.0214156	0.998200000000000
17Networks_RH_ContB_PFClv_4'	0.000512273	1.00180000000000
17Networks_RH_ContB_PFClv_5'	-0.0823851	0.980600000000000
17Networks_RH_ContB_PFClv_6'	0.0513522	1.00180000000000
17Networks_RH_ContB_PFClv_7'	0.0402357	1.00180000000000
17Networks_RH_ContB_PFClv_8'	-0.00532048	0.998200000000000
17Networks_RH_ContB_PFCmp_1'	0.0964259	0.793800000000000
17Networks_RH_ContB_PFCmp_2'	0.0613548	1.00180000000000
17Networks_RH_ContB_PFCmp_3'	0.0535957	1.00180000000000
17Networks_RH_ContC_pCun_1'	0.139511	0.0542000000000000
17Networks_RH_ContC_pCun_2'	0.00378168	1.00180000000000
17Networks_RH_ContC_pCun_3'	0.0159705	1.00180000000000
17Networks_RH_ContC_pCun_4'	-0.0218533	0.998200000000000
17Networks_RH_ContC_pCun_5'	0.0600681	1.00180000000000
17Networks_RH_ContC_pCun_6'	0.0758187	1.00140000000000
17Networks_RH_ContC_pCun_7'	0.0153418	1.00180000000000
17Networks_RH_ContC_pCun_8'	0.170901	0.00140000000000000
17Networks_RH_ContC_pCun_9'	0.153524	0.0130000000000000
17Networks_RH_ContC_pCun_10'	0.0982185	0.751400000000000
17Networks_RH_ContC_pCun_11'	0.168521	0.00260000000000000
17Networks_RH_ContC_Cingp_1'	0.157904	0.00740000000000000
17Networks_RH_ContC_Cingp_3'	-0.0177885	0.998200000000000
17Networks_RH_ContC_Cingp_4'	0.0300284	1.00180000000000
17Networks_RH_DefaultA_Temp_1'	0.228954	0
17Networks_RH_DefaultA_Temp_2'	0.149029	0.0210000000000000
17Networks_RH_DefaultA_IPL_1'	0.0973095	0.771800000000000
17Networks_RH_DefaultA_IPL_2'	0.0824053	0.983600000000000
17Networks_RH_DefaultA_IPL_3'	0.160097	0.00660000000000000
17Networks_RH_DefaultA_IPL_4'	0.112752	0.380400000000000
17Networks_RH_DefaultA_IPL_5'	0.125431	0.167200000000000
17Networks_RH_DefaultA_IPL_6'	0.0855805	0.961600000000000
17Networks_RH_DefaultA_IPL_7'	0.0129388	1.00180000000000
17Networks_RH_DefaultA_IPL_8'	0.0313559	1.00180000000000
17Networks_RH_DefaultA_PFCd_1'	0.0937017	0.855400000000000
17Networks_RH_DefaultA_PFCd_2'	0.16019	0.00660000000000000
17Networks_RH_DefaultA_PFCd_3'	0.204405	0
17Networks_RH_DefaultA_PFCd_4'	0.223142	0
17Networks_RH_DefaultA_PFCd_5'	0.17447	0.00100000000000000
17Networks_RH_DefaultA_pCunPCC_1'	0.235019	0
17Networks_RH_DefaultA_pCunPCC_2'	0.265286	0
17Networks_RH_DefaultA_pCunPCC_3'	0.237001	0
17Networks_RH_DefaultA_pCunPCC_4'	0.182985	0.000600000000000000
17Networks_RH_DefaultA_pCunPCC_5'	0.247301	0
17Networks_RH_DefaultA_pCunPCC_6'	0.256107	0
17Networks_RH_DefaultA_pCunPCC_7'	0.192156	0
17Networks_RH_DefaultA_pCunPCC_8'	0.0105543	1.00180000000000
17Networks_RH_DefaultA_pCunPCC_9'	0.156723	0.00880000000000000
17Networks_RH_DefaultA_pCunPCC_10'	0.133473	0.0880000000000000
17Networks_RH_DefaultA_pCunPCC_11'	0.146779	0.0258000000000000
17Networks_RH_DefaultA_pCunPCC_12'	0.11221	0.390600000000000
17Networks_RH_DefaultA_PFCm_1'	0.214093	0
17Networks_RH_DefaultA_PFCm_2'	0.162754	0.00460000000000000
17Networks_RH_DefaultA_PFCm_3'	0.207167	0
17Networks_RH_DefaultA_PFCm_4'	0.153196	0.0134000000000000
17Networks_RH_DefaultA_PFCm_5'	0.103947	0.597000000000000
17Networks_RH_DefaultA_PFCm_6'	0.116944	0.298200000000000
17Networks_RH_DefaultA_PFCm_7'	0.138994	0.0558000000000000
17Networks_RH_DefaultA_PFCm_8'	0.214042	0
17Networks_RH_DefaultA_PFCm_9'	0.169352	0.00240000000000000
17Networks_RH_DefaultA_PFCm_10'	0.112439	0.385600000000000
17Networks_RH_DefaultB_Temp_1'	0.0604904	1.00180000000000
17Networks_RH_DefaultB_Temp_2'	0.0837604	0.977000000000000
17Networks_RH_DefaultB_Temp_3'	0.00167281	1.00180000000000
17Networks_RH_DefaultB_AntTemp_1'	0.123572	0.192600000000000
17Networks_RH_DefaultB_AntTemp_2'	-0.00902949	0.998200000000000
17Networks_RH_DefaultB_AntTemp_3'	0.065889	1.00180000000000
17Networks_RH_DefaultB_AntTemp_4'	0.164109	0.00420000000000000
17Networks_RH_DefaultB_PFCd_1'	0.146407	0.0266000000000000
17Networks_RH_DefaultB_PFCd_2'	0.283244	0
17Networks_RH_DefaultB_PFCd_3'	0.105742	0.547800000000000
17Networks_RH_DefaultB_PFCd_4'	0.137102	0.0644000000000000
17Networks_RH_DefaultB_PFCd_5'	0.159237	0.00660000000000000
17Networks_RH_DefaultB_PFCd_6'	0.107825	0.496400000000000
17Networks_RH_DefaultB_PFCd_7'	0.120133	0.241400000000000
17Networks_RH_DefaultB_PFCd_8'	0.229952	0
17Networks_RH_DefaultB_PFCv_1'	0.186917	0.000200000000000000
17Networks_RH_DefaultB_PFCv_2'	0.171283	0.00140000000000000
17Networks_RH_DefaultB_PFCv_3'	-0.00176526	0.998200000000000
17Networks_RH_DefaultB_PFCv_4'	0.0484055	1.00180000000000
17Networks_RH_DefaultB_PFCv_5'	0.119772	0.246200000000000
17Networks_RH_DefaultB_PFCv_6'	0.0963473	0.795200000000000
17Networks_RH_DefaultC_IPL_1'	0.126684	0.155200000000000
17Networks_RH_DefaultC_IPL_2'	0.0142741	1.00180000000000
17Networks_RH_DefaultC_Rsp_1'	0.234225	0
17Networks_RH_DefaultC_Rsp_2'	0.203651	0
17Networks_RH_DefaultC_Rsp_3'	0.237027	0
17Networks_RH_DefaultC_Rsp_4'	0.220202	0
17Networks_RH_DefaultC_PHC_1'	0.143578	0.0368000000000000
17Networks_RH_DefaultC_PHC_2'	0.191607	0
17Networks_RH_DefaultC_PHC_3'	0.171115	0.00140000000000000
17Networks_RH_DefaultC_PHC_4'	0.202336	0
17Networks_RH_TempPar_1'	0.11519	0.330600000000000
17Networks_RH_TempPar_2'	0.142458	0.0412000000000000
17Networks_RH_TempPar_3'	0.120328	0.238200000000000
17Networks_RH_TempPar_4'	0.0784262	0.997600000000000
17Networks_RH_TempPar_5'	0.143339	0.0374000000000000
17Networks_RH_TempPar_6'	0.165088	0.00400000000000000
17Networks_RH_TempPar_7'	0.084944	0.968600000000000
17Networks_RH_TempPar_8'	0.197346	0
17Networks_RH_TempPar_9'	0.0648269	1.00180000000000
17Networks_RH_TempPar_10'	0.0153367	1.00180000000000
17Networks_RH_TempPar_11'	-0.0685964	0.998200000000000
17Networks_RH_TempPar_12'	0.210694	0
17Networks_RH_TempPar_13'	0.081021	0.990600000000000
17Networks_RH_TempPar_14'	0.161358	0.00600000000000000
17Networks_RH_TempPar_15'	-0.0304298	0.998200000000000
17Networks_RH_TempPar_16'	0.0554649	1.00180000000000
17Networks_RH_TempPar_17'	-0.0211353	0.998200000000000
17Networks_RH_TempPar_18'	0.0905816	0.907800000000000
17Networks_RH_TempPar_19'	0.260078	0
17Networks_RH_TempPar_20'	0.0452903	1.00180000000000
17Networks_RH_TempPar_21'	0.0856678	0.960600000000000
17Networks_RH_TempPar_22'	0.165087	0.00400000000000000

## Sheet: Fig2C
LN	DMN	SN	CN	SMN	TPN	DAN	VN
0.0327869	0.36	0.323741	0.0576923	0.900585	0.105263	0.28	0.0601504

## Sheet: Fig2D
Behavior score	GSCORR score	Thought problems
1.18393	-0.0500208	2.33588
0.127862	0.376079	-0.533773
-2.4115	0.0360166	-1.01205
0.219752	-0.353888	-1.01205
1.76612	1.53721	0.422778
-0.130193	-0.222868	-0.533773
-1.01541	0.437087	0.901053
-3.11347	-1.62772	1.8576
-0.509165	0.302612	0.901053
1.33402	0.527424	1.8576
-1.02996	-1.10897	-0.0554974
0.0915987	0.0685645	-0.0554974
1.25687	0.435226	-0.0554974
-0.0556834	0.0421004	-0.533773
-1.4251	-1.70178	1.37933
-0.849574	-0.38514	-0.533773
0.717203	0.349507	-0.0554974
0.299195	-0.364146	-0.0554974
-0.254332	0.423313	1.8576
-0.717134	-0.147697	0.422778
-0.285541	-0.748161	-0.533773
0.319133	-0.336305	-1.01205
0.208943	-0.522706	-0.0554974
2.41202	0.916863	0.422778
-1.6773	0.0433111	-1.01205
2.84953	1.79544	0.422778
-0.596469	-1.24085	-0.0554974
-0.462747	-0.0773419	-0.0554974
-1.10736	-1.34779	-0.0554974
2.28904	1.93362	1.8576
2.57764	2.06693	0.901053
-0.539452	-0.127965	-1.01205
0.624542	1.46159	-0.0554974
0.598109	-0.0229755
-0.791141	-0.0994069	-1.01205
-1.17442	-2.15169	-1.01205
-1.02545	0.111533	-0.0554974
-0.742052	-1.19746	-0.533773
-0.180983	-0.513808	-0.533773
-0.397843	-1.1354	-0.0554974
-0.0763977	0.363259	0.901053
0.799094	0.93822	0.422778
-0.407864	-0.750833	0.901053
-1.66122	-0.677254	-1.01205
-1.02197	-0.805059	-1.01205
-0.560959	0.176355	-1.01205
0.273543	0.17167	0.422778
0.302649	-0.729288	-1.01205
-0.87382	-1.03843	0.422778
0.0889436	0.436564	-0.0554974
0.0623272	0.883129	1.37933
-0.0370871	0.712617	0.422778
2.33753	1.47872	2.33588
0.570164	-0.370671	-1.01205
0.923024	-0.415098	2.33588
-1.15114	-1.04246	-0.533773
2.2028	1.92659	-0.533773
1.38957	0.675111	1.37933
-0.788698	-1.59874	-1.01205
-1.08553	0.530994	0.422778
-0.0990444	-1.1536	0.422778
-1.82781	-2.14871	-1.01205
-0.70896	-1.38083	-0.0554974
0.192526	1.79581	-0.533773
0.729617	0.665599	-0.0554974
0.518777	0.0927616	-1.01205
-0.0733425	-1.09009	-1.01205
0.338746	-0.265564	-0.0554974
-0.223415	-0.956646	-0.0554974
-0.0379482	0.406862	-0.0554974
0.127687	0.439287	-0.533773
0.259215	-0.285471	-0.533773
0.199147	1.54521	2.33588
-1.1268	-0.865688	-1.01205
0.206688	-0.150618	-1.01205
0.70992	-0.102156	1.37933
-0.762154	-0.393455	-0.533773
0.472162	0.299124	0.901053
-0.16016	-0.161669	0.901053
-0.974691	-0.945737	0.422778
0.37638	-0.0288176	-0.0554974
1.11461	1.12984	-1.01205
1.05761	1.89249	-0.0554974
-0.382031	-0.161771	-0.0554974
1.95319	3.30318	0.901053
-0.535832	0.27759	2.33588
-1.33397	-1.5724	-1.01205
-0.0382691	-0.51276	-1.01205
1.73794	0.206681	-0.533773
0.472569	0.618054	-0.533773
1.74977	1.38065	-0.0554974
0.0972664	0.0265793	-0.533773
0.911952	0.480987	0.422778
-1.12822	-0.0366908	-1.01205
-0.51761	-1.54423	0.422778
-0.739651	-1.54156	-1.01205
0.650841	0.134372	0.901053
-1.05443	0.219475	-0.533773
-0.7758	-0.023903	-0.533773
0.363715	0.59482	-1.01205
-0.137673	-1.00548	-0.533773
0.905655	1.41622	-1.01205
-0.159504	-0.262083	-0.0554974
0.504899	-0.0300357	1.37933
2.57579	1.99405	1.37933
0.198994	0.230467	-0.533773
1.46372	0.666421	1.8576
0.572121	0.937277	3.29243
-0.106846	0.701334	0.901053
-0.37066	0.211774	-0.533773
0.0859554	0.210093	-1.01205
-1.0705	0.0651734	-1.01205
2.64837	2.34953	0.422778
1.32657	0.650954	0.901053
-0.339082	-0.938042	-0.0554974
-0.895657	-0.0108865	0.422778
1.44442	0.221419	-0.533773
0.674185	-1.03807	-1.01205
-0.0578964	-2.5357	1.37933
0.818632	2.01066	0.901053
-0.846299	-1.57693	-1.01205
0.736162	0.449335	1.8576
-0.780826	-0.801569	-1.01205
0.42676	1.18006	0.422778
0.711218	-0.309943	-1.01205
0.150435	0.907072	-0.533773
-0.759458	0.36165	-1.01205
-0.527091	-0.717257	-1.01205
0.41285	0.50714	-0.0554974
0.109835	-0.595276	-1.01205
-0.609509	0.0455092	0.422778
1.8656	0.346171	0.901053
0.585468	0.756744	-0.533773
-0.363636	-0.266936	-1.01205
1.14811	0.987101	1.37933
-0.148237	0.204181	-0.0554974
-1.40126	-1.28429	-0.0554974
-0.845735	-0.391981	-0.0554974
-0.574682	-0.0156965	-1.01205
1.23306	-0.422136	1.8576
0.354745	-0.351972	-0.0554974
-0.29172	0.756696	-0.0554974
-0.64198	-0.186856	-0.0554974
-2.17075	-1.61855	-1.01205
0.684601	0.13088	-0.533773
-0.175485	-0.854301	-0.533773
0.105099	-0.555097	-1.01205
0.0217393	0.0318065	-0.0554974
1.44503	1.42585	0.422778
-0.718775	-0.706089	-1.01205
-0.606064	0.527858	0.901053
-1.12955	-0.454389	0.422778
-0.837499	-1.17901	-0.533773
0.251427	-0.145825	1.8576
0.888639	-0.331863	0.422778
0.605893	0.159269	0.901053
0.10539	-0.309522	-1.01205
2.89304	1.60635	2.33588
0.12605	1.80536	-0.533773
-0.349917	-1.07874	-1.01205
-0.183147	-1.01526	1.37933
-1.42828	-1.14395	0.422778
-0.852875	-1.01382	-0.0554974
-0.637913	-0.510355	-0.533773
0.218319	0.283521	0.422778
-0.179836	-0.895518	-0.0554974
-1.01746	-0.988975	1.37933
-1.47156	-0.156429	-0.533773
-1.1316	-1.27003	-0.533773
-0.996835	-0.244953	-0.0554974
-1.1177	-0.303723	0.422778
-1.51247	-1.0611	-1.01205
-1.4806	-0.307835	-0.0554974
-0.615052	-1.03815	-1.01205
-0.202759	0.042981	0.901053
-0.372553	-0.325852	1.8576
-0.246346	-0.362898	-0.0554974
-0.279837	-0.588971	0.422778
1.33758	1.53575	0.422778
-0.664261	-1.1429	-0.533773
-0.908395	-0.695705	-0.0554974
0.46211	-0.377031	2.33588
-0.259322	0.817895	0.901053
0.42427	-0.0303702	-0.0554974
-1.23156	-0.998164	1.8576
-0.151717	-0.67909	-1.01205
-0.183539	0.299235	0.422778
-1.01973	-1.02737	-0.0554974
-0.680597	-0.894747	-0.0554974
-0.255907	-1.18446	1.37933
1.1608	-0.119045	0.901053
0.614946	-0.00420728	-0.0554974
-0.202961	-0.742655	-1.01205
-0.817314	-0.357947	-1.01205
1.10419	-0.681763	1.8576
0.477367	0.409052	0.422778
-0.352583	-0.0309267	-1.01205
0.130958	-0.496263	-1.01205
-0.786849	-1.76776	-0.533773
-1.12816	-1.61508	-0.0554974
0.593325	-0.6381	0.901053
0.673882	0.420257	0.901053
-0.652771	-1.15195	-1.01205
-0.321488	-0.248347	-0.0554974
-0.280854	-0.401669	-0.533773
0.332653	0.803083	-0.533773
-0.0681329	1.05361	0.422778
-0.441378	0.0638814	0.422778
-1.63349	-0.288222	0.901053
-0.140045	-0.523288	-1.01205
-0.56471	-0.542177	-1.01205
-0.918313	-0.759807	-1.01205
0.387075	0.714039	1.8576
-0.0103117	0.0240365	-0.0554974
0.716154	-0.270068	2.33588
0.523527	0.749912	0.901053
-0.0699149	-0.874284	-0.533773
-0.749502	0.14248	-1.01205
0.342545	-0.95016	-0.533773
-0.289441	-0.933675	-1.01205
1.21528	1.26717	-0.0554974
-0.300303	0.184729	0.901053
0.36112	-0.294446	-0.533773
-1.03997	-1.59354	-1.01205
-0.642885	-0.617328	0.901053
-0.425612	-1.07044	-1.01205
-0.822048	-1.47335	-1.01205
-0.330305	-0.284289	-0.533773
0.0218464	0.171138	0.422778
0.808675	-0.26088	1.37933
-2.90027	-2.50406	-1.01205
0.124464	1.11334	-0.0554974
0.445708	0.814326	0.422778
0.23474	0.364555	-1.01205
0.436436	0.501209	-0.0554974
-1.4677	-1.2353	-0.0554974
1.11276	0.636416	-1.01205
1.15837	1.41277	1.37933
-0.129864	-0.382814	1.37933
0.388517	0.0672484	-0.0554974
-0.415144	-0.0725889	0.422778
-1.33493	-1.03008	-0.0554974
0.738193	0.910983	-0.533773
-0.0722416	0.339445	0.422778
2.65696	1.00654	0.901053
-0.417459	-0.930766	1.37933
-0.495796	-0.195383	0.422778
0.422504	-0.298639	-0.0554974
-0.627302	-0.702589	-0.533773
-0.0527469	-0.65497	0.422778
-1.36697	-0.264415	0.901053
-1.65506	-3.17538	-0.0554974
-1.47356	-2.17688	-0.0554974
-0.0367829	-0.550733	-0.533773
-0.243575	-0.247175	-1.01205
0.579827	0.929363	0.422778
-0.799635	0.472988	-0.533773
-0.00848363	-0.196158	-0.0554974
1.74056	1.49376	2.81415
-0.258462	-0.171956	-1.01205
0.616338	0.855442	-1.01205
-0.441871	0.168792	-0.533773
0.486873	0.0435052	1.8576
-0.320816	-0.919998	-1.01205
0.434623	-0.155626	0.901053
-0.350714	-0.149012	-1.01205
-1.16981	0.969849	-1.01205
0.917467	0.398635	1.8576
0.367395	-0.503618	-0.0554974
-0.563222	-0.161823	-0.0554974
1.48852	1.65436	-1.01205
-1.34435	-1.54037	-1.01205
0.487432	0.986097	0.422778
-0.288413	-0.611172	-1.01205
-1.25355	-2.1046	-1.01205
0.738746	1.35346	-0.533773
0.816558	0.261056	-0.533773
0.775063	0.464242	-0.0554974
0.352872	-0.237666	-0.0554974
1.3901	0.996611	-0.533773
3.81774	5.06491	-0.533773
-0.496295	0.196753	-0.0554974
0.153275	-0.123072	-1.01205
1.11511	0.50821	-0.533773
-0.263783	0.0506044	-1.01205
-0.00374161	0.260594	0.422778
-0.0713348	-0.190607	-0.533773
2.74067	3.64695	-0.533773
0.910966	1.53702	-1.01205
0.111823	-0.571328	0.422778
0.460706	0.907168	-0.533773
1.36356	1.54869	1.37933
1.00544	1.13677	-0.533773
-0.959093	0.578728	-0.533773
-0.773646	-0.49215	1.8576
-0.813372	-0.324093	0.422778
0.153847	-1.91067	0.422778
0.825041	-0.0107824	5.20553
1.56004	1.16186	-0.0554974
0.0154971	-0.3339	4.72726
0.041879	0.597504	0.422778
0.306732	-0.516862	-1.01205
-1.80368	-0.499776	-1.01205
-0.00674377	-0.295487	-1.01205
1.89147	1.09269	-0.0554974
-1.0792	1.09543	-0.0554974
-0.560242	-0.407501	-0.0554974
0.287971	0.44803	2.33588
-1.5855	-1.70705	-0.533773
-0.507876	-0.207784	-0.533773
0.297825	-0.754202	-0.0554974
0.158786	0.636993	-0.533773
0.234766	-0.379397	-0.533773
-1.30302	-0.424479	0.901053
-2.17065	-1.7765	-0.533773
-0.49879	-0.596436	0.901053
-0.742459	-0.86329	1.8576
0.921685	-0.0134672	-0.533773
0.0172202	-0.142756	-0.533773
-0.411108	-0.619303	-1.01205
0.405563	-1.21911	0.901053
-0.881952	-1.27238	-1.01205
-1.14842	-0.811216	-0.0554974
0.0664936	0.99341	-0.0554974
2.08036	1.24884	1.8576
0.745976	0.404961	-1.01205
1.12683	1.16153	-0.533773
-0.101484	-0.373112	-0.533773
0.103165	0.258277	-0.0554974
-0.0134612	0.261725	0.901053
0.10447	-0.15345	0.422778
0.210819	0.136401	-0.0554974
0.125755	0.00273183	-1.01205
-0.71925	-0.973687	-1.01205
-1.39787	-0.710301	0.901053
0.547309	0.593193	0.422778
-0.443348	1.17179	-0.533773
0.0459887	-0.734773	-0.0554974
-2.13957	-1.5563	-0.533773
0.498493	0.0542175	0.901053
1.17416	0.123101	1.37933
-0.0717607	0.179735	-1.01205
-1.07666	-1.79185	-1.01205
-0.98603	-0.29721	-0.533773
0.640602	-0.387824	-1.01205
-0.620583	-0.673061	-0.0554974
-0.77879	0.108824	-1.01205
0.753386	0.247203	1.37933
3.18775	4.45721	2.33588
0.647963	0.458787	0.422778
-1.12653	-0.377306	-0.533773
0.6012	0.177659	-1.01205
-1.23703	-0.917404	-0.0554974
-0.703246	-0.538163	-1.01205
1.59575	0.754245	-0.533773
-0.625837	-0.433215	0.422778
-0.737574	-0.418831	-0.0554974
0.00930958	0.412666	-0.0554974
-0.115741	0.0400078	-0.533773
0.00012648	0.713868	0.901053
-0.521558	-0.194088	-0.0554974
-0.98981	0.211427	-1.01205
-2.17615	0.0826003	-0.0554974
-0.871181	-1.70933	0.901053
0.29044	0.516357	-0.0554974
-0.201173	-0.288924	-0.0554974
0.103789	-0.749875	-0.533773
-0.988297	-1.2318	-0.533773
1.29182	0.812919	-0.533773
-0.977001	-0.164782	0.422778
0.192387	-0.00307826	0.422778
-0.771293	-0.246034	-1.01205
1.17989	0.0900444	1.8576
-0.0842605	-0.503522	-0.533773
-1.67212	-0.0513088	0.901053
-0.771851	0.141853	-0.533773
0.614305	0.856131	-1.01205
-0.450261	0.0173502	-1.01205
-0.129539	0.2093	1.37933
-0.125683	0.748499	1.37933
0.697008	0.832701	-1.01205
1.143	0.843544	1.8576
0.101515	0.370376	1.37933
-0.273967	-0.750766	-0.0554974
-0.273057	0.0172011	1.8576
0.895687	0.333723	-0.533773
2.13661	0.529819	0.901053
-0.474203	0.12312	-1.01205
0.953211	1.08159	-0.533773
-0.208743	0.383133	-0.533773
4.22871	3.49106	3.77071
0.666269	0.13082	-0.0554974
-0.95458	-1.04166	-0.0554974
-0.865308	0.0938814	0.901053
-2.06623	-1.70285	0.422778
2.09051	2.36258	-0.0554974
-0.918233	-1.11568	-0.533773
2.03778	0.582373	1.8576
3.01122	2.49655	1.8576
-0.106783	1.1775	0.901053
1.89625	0.216667	0.422778
-0.878349	0.144675	-0.533773
-0.379957	-0.0423397	-1.01205
-0.602051	-0.426053	-1.01205
0.727394	0.168847	1.8576
-0.201282	-0.381443	-0.0554974
0.367195	0.220849	-0.533773
0.293108	-0.551752	-1.01205
-1.80587	-1.11573	-1.01205
-0.47151	-0.294498	-0.0554974
-1.13916	-0.785676	-0.0554974
-0.0877307	0.574416	1.8576
-0.931479	-0.940082	-0.533773
0.0704281	-0.434979	-0.533773
1.21541	0.778725	-0.533773
0.902555	0.496003	-1.01205
-0.71993	-0.936552	-0.533773
-0.0113815	-0.784557	0.901053
-0.216786	-0.412386	-0.533773
0.138114	0.317961	0.422778
-2.04395	-0.619515	-0.533773
0.381327	0.316784	-0.0554974
-1.47907	-1.56565	-0.533773
-0.63501	-1.14001	-0.533773
0.557356	0.226041	-0.0554974
-0.846993	0.084597	-0.533773
1.08528	0.648625	-1.01205
0.0221973	0.358285	-1.01205
-0.260197	-0.147133	-1.01205
3.24241	2.6184	0.422778
0.451737	0.0915486	0.422778
1.4761	1.17091	3.29243
-0.969513	-1.90245	-0.533773
2.62319	2.26806	-0.0554974
0.439946	0.832613	-0.533773
-0.339284	-1.02678	-1.01205
-0.392256	-1.02871	-0.533773
1.16967	-0.141588	0.901053
0.664918	-0.966528	1.37933
0.195381	0.0767463	0.901053
0.563047	0.217048	-0.0554974
0.110565	0.137284	1.37933
-0.220006	-0.968519	-0.533773
0.835399	1.39711	0.901053
0.0951837	-0.203273	0.422778
-0.973167	-0.727817	0.901053
-0.474942	-0.218848	-0.533773
-0.235354	-0.773981	-1.01205
-0.0630491	-0.113725	1.37933
0.674376	-0.25694	1.37933
-0.327577	-0.614367	-1.01205
0.417805	0.625495	-1.01205
-0.610036	0.297746	-1.01205
0.519593	-0.180389	0.422778
-0.538398	0.0932428	-0.0554974
0.27241	-0.458824	-0.0554974
-0.627413	-1.09575	-1.01205
0.778993	-0.222839	0.422778
-1.12863	-1.11443	2.81415
-0.592176	0.411767	0.901053
1.37981	0.395302	4.24898
-0.0944205	-1.91708	0.901053
-0.499441	-0.923566	-1.01205
-0.720904	0.669822	-0.0554974
-0.550689	-0.57418	-1.01205
0.924775	1.03335	-0.533773
1.30105	2.14747	-1.01205
0.0773827	0.219564	-1.01205
-0.1341	-0.212356	-0.533773
-0.512497	0.131775	-1.01205
2.14732	2.57777	0.901053
-0.535574	-0.0939289	-0.533773
0.484966	-0.7423	0.422778
1.6793	0.787157	3.29243
0.774391	0.827727	-0.0554974
0.547436	0.442234	1.8576
-0.335562	-1.08499	-1.01205
0.959703	0.722985	0.901053
1.18037	1.16271	-0.533773
-0.494886	0.0471745	-1.01205
-0.419526	-0.361145	-1.01205
-1.59151	-1.25002	0.422778
-0.30725	-1.0227	-1.01205
-1.34302	-0.893977	-1.01205
0.308087	-0.399138	-1.01205
0.0665128	-0.741611	-0.533773
0.251252	1.30024	-1.01205
-1.38093	-0.66363	-1.01205
-0.971466	-0.644187	-1.01205
0.89167	1.04324	-0.0554974
1.5518	1.15104	2.81415
0.647323	0.677913	0.422778
-2.74666	-0.634826	-0.0554974
-0.0170234	-0.391453	-0.533773
0.750472	0.125297	0.901053
0.284684	0.498279	-1.01205
-0.0833166	0.229766	0.422778
0.556643	0.547201	-0.533773
0.718192	0.869014	0.901053
-0.209793	-0.0510175	0.901053
-1.38382	-1.45562	-0.533773
-0.449418	-0.42292	0.901053
-0.537871	-0.55661	-1.01205
0.916711	1.36847	-1.01205
-0.982286	-0.34658	-1.01205
0.0549673	0.0219684	-0.0554974
-0.198754	-1.70157	-1.01205
0.323255	0.650695	-0.0554974
-1.10131	-0.93312	-1.01205
-0.536303	-0.0990205	-0.533773
-0.0619754	-0.385108	2.81415
-0.420808	-0.602336	-1.01205
-0.945292	-0.116028	-0.533773
-0.956003	-1.3936	-0.533773
2.05995	3.86618	1.37933
-0.294148	-1.11393	-0.0554974
-0.644952	-0.72254	0.901053
0.857121	1.13084	-0.533773
-2.2685	-3.0734	-1.01205
0.205643	-0.564368	0.422778
-0.0349324	0.960114	-0.0554974
0.504466	0.637828	0.901053
-0.182053	0.821966	0.901053
-1.0439	-0.758876	-0.533773
0.145425	-0.116194	-0.533773
-0.110681	-0.661228	-0.0554974
1.50293	0.79191	-0.533773
-0.382417	-1.39548	-0.0554974
0.367275	-0.632634	-1.01205
-0.54308	0.270848	-0.533773
-1.38757	-0.108671	-0.0554974
0.364998	-0.0898908	2.33588
0.555597	0.593557	0.422778
-0.0613841	0.795109	0.901053
0.178341	0.766207	-0.533773
-0.460732	-1.35251	-1.01205
1.12239	0.0929153	1.37933
0.177965	0.122524	0.422778
1.49305	0.978721	-0.0554974
1.24534	2.51808	-1.01205
1.49715	0.914757	-0.0554974
0.288242	0.3679	-0.0554974
0.080346	0.318634	-0.0554974
-0.936541	-0.407359	-0.0554974
-0.124926	-0.26363	0.901053
0.556513	0.662106	0.422778
0.560747	0.161903	0.422778
0.600276	-0.617701	0.422778
-0.907024	-1.98594	-0.0554974
-1.79597	-0.917366	-1.01205
-0.989625	-1.61302	-0.533773
0.0703906	0.0532505	-0.533773
-0.126378	0.507644	-1.01205
-0.523403	0.691811	-1.01205
0.262518	0.0749015	-0.533773
1.02211	1.21135	-0.533773
-1.43897	0.514233	1.8576
-0.140873	-0.158139	2.33588
-0.37445	-0.985514	-0.0554974
1.02729	1.11744	-0.533773
-1.49619	-0.458463	-1.01205
-1.98278	-1.57619	-1.01205
-1.03643	-0.983301	-0.0554974
-0.098704	-0.338863	-1.01205
0.198999	-0.0868431	-0.533773
-0.856611	-0.0689878	-0.0554974
-0.597166	-0.85429	-0.0554974
-0.0807287	0.268344	-0.0554974
0.510387	0.674819	-0.533773
-1.21183	-0.499662	-0.533773
1.4337	1.9831	0.422778
-1.1263	-1.25746	-0.533773
-0.0133749	-0.715532	2.33588
2.45182	2.04329	0.901053
-0.0400231	0.182122	0.422778
1.80458	1.74339	-1.01205
0.0371179	0.529555	-0.0554974
-1.29963	-0.893111	-1.01205
-0.0209518	-0.144111	-0.533773
-1.22867	-1.08318	-1.01205
-0.413291	1.072	0.422778
-1.01248	0.145504	0.901053
0.545257	1.99702	-0.533773
-0.723214	-1.13639	-0.0554974
-0.617326	-1.55409	1.37933
0.0335723	1.16574	0.901053
-1.24401	1.72144	-0.533773
0.501699	0.791116
-0.593174	-1.28019	-0.533773
-0.604383	0.174964	-1.01205
-0.0135229	-0.253404	0.422778
2.43232	1.79585	-1.01205
0.409543	0.00586024	-1.01205
-0.0211304	-0.46146	-0.0554974
0.340475	-0.0763197	1.37933
-1.0164	-0.250132	-1.01205
1.97535	0.0293695	-0.0554974
0.247737	0.630202	0.901053
0.14382	0.110378	-0.0554974
-0.856689	0.481627	-0.533773
-0.891097	-0.863389	-0.0554974
-0.290838	-1.73908	-1.01205
0.81177	0.317307	-1.01205
-0.422041	-0.768665	-1.01205
0.434884	1.02769	-0.533773
0.481083	0.989507	-0.0554974
3.31586	1.7552	0.901053
-0.254095	0.446738	-0.0554974
-0.392227	0.902026	-0.533773
-0.598982	0.75034	-1.01205
0.315296	-0.555479	-0.0554974
0.208647	0.10686	-0.533773
0.617115	-0.392949	0.422778
0.262122	-0.342722	-0.533773
-1.88284	-1.35871	-0.0554974
-1.58205	-0.913816	-1.01205
-0.913885	-1.23878	-0.533773
-0.291275	0.607667	-1.01205
-0.313079	0.628606	-0.533773
-0.663053	-1.06091	-1.01205
0.588352	-0.64043	1.8576
-0.145151	-1.11095
-1.06199	-1.09053	0.901053
-0.923244	-1.11245	-1.01205
-0.53996	-1.39395	0.422778
-0.682227	0.233645	-1.01205
-0.686991	-1.5664	-0.533773
1.17385	2.55674	-1.01205
1.7341	1.61866	-0.0554974
-1.96493	-1.89874	-1.01205
-0.654124	-1.84404	0.901053
-1.73478	-0.778273	-0.0554974
-0.469764	0.830412	-0.533773
2.18269	0.967869	1.37933
-1.30979	-0.608025	-0.533773
-0.461551	-1.25278	0.422778
0.263557	2.12476	-1.01205
2.1138	0.942686	-0.0554974
-0.183277	-0.430238	-1.01205
-1.70438	-1.66659	-1.01205
-0.308801	-0.687941	2.81415
1.23017	0.473401	0.422778
1.0457	-0.12929	-0.0554974
1.45167	1.4799	3.77071
0.621179	0.336566	-0.0554974
-0.788491	-1.2207	-1.01205
-1.05274	-0.264583	-0.533773
-0.339094	0.0145164	0.422778
-1.0989	-0.420475	-0.533773
0.960356	0.466978	1.37933
-0.0334426	-0.0337563	-0.533773
-0.477976	-0.0426031	-1.01205
-0.552817	-0.0245298	1.37933
-0.947173	-1.11856	-1.01205
-0.795442	0.266706	1.37933
0.886165	0.453286	-1.01205
-1.00545	-0.359236	0.422778
1.91177	2.11361	0.901053
-1.43384	-1.59268	-1.01205
0.253932	-0.689745	-0.0554974
-0.651359	-0.65151	-0.0554974
-0.754892	-0.107599	-0.533773
-0.0811685	0.645158	-0.0554974
-0.343621	0.181793	0.422778
0.782909	-0.0241311	0.422778
0.0215859	1.03576	-0.533773
-0.0515529	0.0719044	0.422778
0.214489	0.445956	-0.0554974
0.357481	0.0682852	1.37933
1.08533	0.356128	-0.533773
0.483485	1.07794	-1.01205
-1.08924	-0.535104	-1.01205
0.909814	0.728656	-1.01205
0.713508	1.2362	1.8576
-0.303942	-1.41915	-1.01205
-0.119175	-0.120416	0.422778
1.73442	3.22938	-0.0554974
1.06889	0.669901	-0.533773
2.58131	2.89114	-0.0554974
0.460649	-0.130275	-1.01205
2.11594	1.42557	2.33588
-0.207901	-0.244147	-0.0554974
0.633378	-1.21008	1.37933
-0.534837	-0.48708	-0.533773
0.178382	0.515757	-0.533773
0.138169	-0.893908	-1.01205
-0.0854996	-0.495165	-0.0554974
-0.412277	0.279866	-1.01205
-0.785912	0.490525	-1.01205
-0.281485	-0.0616593	-1.01205
-0.690196	-0.212274	0.422778
0.656304	0.432971	2.33588
0.882754	1.45375	0.901053
-0.886145	-1.10064	1.37933
0.649101	0.82252	-0.533773
0.777856	0.374181	1.37933
-0.380677	-0.269715	-0.0554974
1.42986	1.06141	-0.0554974
3.00248	3.6608	0.901053
0.544299	0.927602	-1.01205
0.783271	-0.973338	1.8576
0.406236	-0.372456	-0.0554974
-0.903931	-0.0485632	-0.533773
0.125619	-0.0099862	-0.533773
-0.176043	-0.757483	-1.01205
-0.144329	-0.240487	-1.01205
-1.41975	-0.264286	-1.01205
0.728692	1.80372	0.422778
0.335798	-0.795015	-1.01205
0.402151	-0.78413	-0.0554974
-1.53278	-1.88915	-0.533773
-0.675451	-0.390838	-1.01205
-0.328963	0.0877053	-1.01205
-1.53528	-2.30643	-1.01205
0.820247	1.6486	-0.533773
0.842431	2.1568	1.37933
0.63828	0.966468	-0.533773
-0.0189605	-0.0332154	-1.01205
-0.588829	0.626661	-0.533773
0.0212118	0.489927	-0.0554974
0.782523	0.252009	-0.533773
-0.372705	-0.0776779	-1.01205
-0.111959	1.61095	0.422778
0.731135	1.3947	-0.533773
-0.258101	-0.94371	-1.01205
0.387336	0.12781	-1.01205
-0.231673	0.030873	-1.01205
0.812217	1.51673	-0.533773
-0.263809	-0.270277	-0.533773
-0.118502	0.041	-0.0554974
-1.55191	0.0846827	-0.533773
-0.24595	1.12433	-1.01205
0.561381	-0.0633494	-0.533773
0.0606067	-0.686847	-0.533773
-1.02207	-0.942435	-1.01205
1.24481	1.64279	0.422778
-0.460483	-0.392096	-0.533773
-0.187619	0.0904618	-1.01205
0.781413	0.119579	0.901053
-0.108372	0.0852689	-0.0554974
-0.29235	0.435954	-0.533773
-0.549657	0.333543	-0.533773
-0.348036	0.0302017	-1.01205
-1.59778	-1.27908	-1.01205
-1.07599	-0.799597	0.422778
0.31072	-0.466731	-1.01205
0.887752	0.40654	-0.533773
0.0514367	-1.1768	-0.0554974
-1.28869	0.112027	1.37933
-0.658158	-1.02131	1.8576
0.222058	0.219016	-0.533773
-1.64918	-0.478519	-0.533773
-0.925399	0.789617	-0.533773
-1.25098	0.947402	2.33588
2.26243	1.86737	0.901053
1.37012	-0.0796642	-0.533773
0.771288	0.177675	-0.533773
0.752985	1.29806	-0.0554974
1.27183	0.396373	2.33588
-1.17501	-0.431082	-0.0554974
0.531345	1.04064	-1.01205
-0.83056	0.259604	-1.01205
0.941724	1.19788	0.901053
-1.76209	-1.10348	-0.0554974
-0.850364	-1.77907	-0.533773
-0.0806498	0.0163419	-1.01205
0.803483	0.950985	-1.01205
-1.83523	-0.88793	-1.01205
1.6453	0.422225	0.422778
1.60854	1.91536	2.33588

## Sheet: Fig2E
Behavioral measures	Weights	Pvalue
THC	0.432372874517972	0
ASR_Rule_Raw	0.408394051925871	0
DSM_Antis_Raw	0.343802253133487	0
ASR_Thot_Raw	0.324474770831491	0
ASR_Extn_Raw	0.300134020977985	0
SSAGA_ChildhoodConduct	0.288854667127942	0
VSPLOT_OFF	0.267809429345937	0
ASR_Aggr_Raw	0.262091106959084	0
SCPT_FP	0.256091472497065	0
AngAggr_Unadj	0.240881284395453	0
DSM_Anxi_Raw	0.236211541621933	0
ASR_Crit_Raw	0.235884016993642	0
PSQI_Score	0.233649774438899	0
FamHist_Fath_DrgAlc	0.226880794413905	0
ASR_Totp_Raw	0.221104961528504	0
PercStress_Unadj	0.21679338529741	0
ASR_Witd_Raw	0.214421425698273	0
Times_Used_Any_Tobacco_Today	0.198611610850626	0
Avg_Weekend_Cigarettes_7days	0.192953667174554	0
DSM_Somp_Raw	0.192383436743448	0
Num_Days_Used_Any_Tobacco_7days	0.186101478324664	0
Total_Cigarettes_7days	0.182306270134919	0.0002
Total_Any_Tobacco_7days	0.180502715896693	0.0006
Avg_Weekday_Cigarettes_7days	0.179772112491702	0.0006
ASR_Soma_Raw	0.17901784471048	0.0006
Avg_Weekend_Any_Tobacco_7days	0.178804464794047	0.0006
Avg_Weekday_Any_Tobacco_7days	0.17327253917008	0.0006
SSAGA_TB_Still_Smoking	0.16979013224522	0.0006
AngAffect_Unadj	0.163684263832402	0.0014
ASR_Intn_Raw	0.162614049785442	0.0014
NEOFAC_N	0.152767069391164	0.005
ASR_TAO_Sum	0.151950816283647	0.0062
FearAffect_Unadj	0.148575688101893	0.009
Sadness_Unadj	0.14437582058382	0.0144
PercHostil_Unadj	0.126994646090383	0.0792
DSM_Depr_Raw	0.119978953021184	0.1524
ASR_Oth_Raw	0.116019678408635	0.2064
PercReject_Unadj	0.107795303566165	0.3582
Taste_Unadj	0.104590281864068	0.4352
Loneliness_Unadj	0.101668868718725	0.5028
Noise_Comp	0.0992876071244002	0.5612
ASR_Anxd_Raw	0.0878294286491862	0.8232
Num_Days_Drank_7days	0.0821057846711168	0.9132
SSAGA_Alc_12_Drinks_Per_Day	0.0817553287999562	0.9174
ER40_CRT	0.0811724897622626	0.9262
Total_Drinks_7days	0.0765255422535131	0.964
ASR_Attn_Raw	0.0695622623822328	0.9874
SSAGA_TB_Smoking_History	0.0650308939111282	0.9926
DSM_Hype_Raw	0.063092137175192	0.9934
SSAGA_PanicDisorder	0.0629720188143766	0.9934
DSM_Adh_Raw	0.0610268387985724	0.9936
DSM_Inat_Raw	0.0565000288036434	0.9938
AngHostil_Unadj	0.0564303699902279	0.9938
VSPLOT_CRTE	0.0445195867438621	0.9938
SSAGA_Alc_Hvy_Frq_5plus	0.0399108362257	0.9938
SSAGA_Alc_Hvy_Frq_Drk	0.0353049147053324	0.9938
Strength_Unadj	0.021989649826981	0.9938
NEOFAC_C	0.0158219873652372	0.9938
SSAGA_Alc_D4_Ab_Dx	0.014289939723735	0.9938
Friendship_Unadj	0.0132778027949295	0.9938
SSAGA_Depressive_Sx	0.01189312821221	0.9938
NEOFAC_O	0.00680320697594121	0.9938
SSAGA_Alc_Hvy_Drinks_Per_Day	0.00375963128676695	0.9938
SSAGA_Depressive_Ep	0.00240363206387515	0.9938
ER40NOE	0.00154331752217265	0.9938
SSAGA_Alc_D4_Dp_Sx	0.00119740265311376	0.9938
IWRD_TOT	0.000408701246341553	0.9938
FamHist_Moth_Dep	-0.0031395	1.0062
NEOFAC_E	-0.00370267	1.0062
SSAGA_Alc_12_Max_Drinks	-0.00553788	1.0062
SCPT_TPRT	-0.00792962	1.0062
FamHist_Fath_Dep	-0.0118515	1.0062
Correction	-0.0123857	1.0062
ASR_Intr_Raw	-0.017098	1.0062
SSAGA_Agoraphobia	-0.0177894	1.0062
FearSomat_Unadj	-0.0183018	1.0062
SelfEff_Unadj	-0.0192492	1.0062
SSAGA_Alc_D4_Ab_Sx	-0.0212312	1.0062
FamHist_Moth_None	-0.0240596	1.0062
SSAGA_Alc_12_Frq_5plus	-0.0302141	1.0062
SSAGA_Alc_Age_1st_Use	-0.0317926	1.0062
DSM_Avoid_Raw	-0.0337975	1.0062
SSAGA_Alc_12_Frq_Drk	-0.0395877	1.0062
IWRD_RTC	-0.0489905	1.0062
PainInterf_Tscore	-0.0539045	1.0062
SSAGA_Alc_Hvy_Frq	-0.055304	1.0062
PicSeq_Unadj	-0.0580653	1.0062
Odor_Unadj	-0.0638555	1.0056
Total_Beer_Wine_Cooler_7days	-0.0669119	1.004
ER40FEAR	-0.0669463	1.004
MMSE_Score	-0.0685044	1.0026
SSAGA_Alc_D4_Dp_Dx	-0.0792189	0.9572
InstruSupp_Unadj	-0.0906032	0.7726
ER40SAD	-0.0970286	0.6132
SSAGA_Alc_Hvy_Max_Drinks	-0.0983627	0.5768
SSAGA_Alc_12_Frq	-0.0991402	0.5576
PosAffect_Unadj	-0.100239	0.5254
ER40ANG	-0.111867	0.2656
ER40_CR	-0.124391	0.1028
Dexterity_Unadj	-0.132967	0.0448
FamHist_Fath_None	-0.146312	0.0124
Endurance_Unadj	-0.1585	0.003
ReadEng_Unadj	-0.160244	0.0024
EmotSupp_Unadj	-0.161508	0.0024
MeanPurp_Unadj	-0.169208	0.0014
ProcSpeed_Unadj	-0.169959	0.0014
Flanker_Unadj	-0.197116	0.0002
NEOFAC_A	-0.206878	0
DDisc_AUC_40K	-0.21196	0
GaitSpeed_Comp	-0.216395	0
ListSort_Unadj	-0.226758	0
CardSort_Unadj	-0.229755	0
PMAT24_A_CR	-0.248879	0
VSPLOT_TC	-0.253711	0
SCPT_TN	-0.256091	0
SCPT_SPEC	-0.256091	0
LifeSatisf_Unadj	-0.262743	0
PicVocab_Unadj	-0.296576	0
DDisc_AUC_200	-0.324673	0
