# Supplementary material for: The functional overlap between respiration and global signal and its behavioral relevance
Source: Commun Biol. 2025 May 26;8:809. doi: 10.1038/s42003-025-08260-z (PMC12106718; doi:10.1038/s42003-025-08260-z)
Supplement: Supplementary file 5 — Supplementary Data 3 [file 42003_2025_8260_MOESM5_ESM.xlsx]

## Sheet: Fig3A
Names	Weights	Pvalue
17Networks_LH_VisCent_Striate_1'	-0.121451	0.127800000000000
17Networks_LH_VisCent_Striate_2'	-0.158197	0.00380000000000000
17Networks_LH_VisCent_Striate_3'	-0.126205	0.0866000000000000
17Networks_LH_VisCent_Striate_4'	-0.191278	0.000200000000000000
17Networks_LH_VisCent_ExStr_1'	-0.179592	0.000800000000000000
17Networks_LH_VisCent_ExStr_2'	-0.144957	0.0152000000000000
17Networks_LH_VisCent_ExStr_3'	-0.159165	0.00360000000000000
17Networks_LH_VisCent_ExStr_4'	-0.163301	0.00280000000000000
17Networks_LH_VisCent_ExStr_5'	-0.110858	0.268800000000000
17Networks_LH_VisCent_ExStr_6'	-0.12257	0.116800000000000
17Networks_LH_VisCent_ExStr_7'	-0.15905	0.00360000000000000
17Networks_LH_VisCent_ExStr_8'	-0.103638	0.402400000000000
17Networks_LH_VisCent_ExStr_9'	-0.124358	0.103200000000000
17Networks_LH_VisCent_ExStr_10'	-0.118526	0.159200000000000
17Networks_LH_VisCent_ExStr_11'	-0.143355	0.0178000000000000
17Networks_LH_VisCent_ExStr_12'	-0.150177	0.00860000000000000
17Networks_LH_VisCent_ExStr_13'	-0.172101	0.00140000000000000
17Networks_LH_VisCent_ExStr_14'	-0.13754	0.0314000000000000
17Networks_LH_VisCent_ExStr_15'	-0.180375	0.000800000000000000
17Networks_LH_VisCent_ExStr_16'	-0.171839	0.00140000000000000
17Networks_LH_VisCent_ExStr_17'	-0.128763	0.0710000000000000
17Networks_LH_VisCent_ExStr_18'	-0.108387	0.312000000000000
17Networks_LH_VisCent_ExStr_19'	-0.206729	0
17Networks_LH_VisCent_ExStr_20'	-0.149703	0.00900000000000000
17Networks_LH_VisCent_ExStr_21'	-0.163003	0.00280000000000000
17Networks_LH_VisCent_ExStr_22'	-0.161118	0.00280000000000000
17Networks_LH_VisCent_ExStr_23'	-0.105174	0.374000000000000
17Networks_LH_VisCent_ExStr_24'	-0.0971131	0.554600000000000
17Networks_LH_VisCent_ExStr_25'	-0.0954987	0.594600000000000
17Networks_LH_VisCent_ExStr_26'	-0.138666	0.0284000000000000
17Networks_LH_VisCent_ExStr_27'	-0.0624964	1.00640000000000
17Networks_LH_VisCent_ExStr_28'	-0.0754108	0.974200000000000
17Networks_LH_VisCent_ExStr_29'	-0.140658	0.0236000000000000
17Networks_LH_VisCent_ExStr_30'	-0.151528	0.00700000000000000
17Networks_LH_VisPeri_StriCal_1'	-0.207839	0
17Networks_LH_VisPeri_StriCal_2'	-0.101629	0.447600000000000
17Networks_LH_VisPeri_StriCal_3'	-0.105411	0.369800000000000
17Networks_LH_VisPeri_StriCal_4'	-0.100442	0.477200000000000
17Networks_LH_VisPeri_StriCal_5'	-0.101362	0.455000000000000
17Networks_LH_VisPeri_StriCal_6'	-0.0816999	0.899400000000000
17Networks_LH_VisPeri_StriCal_7'	-0.0498526	1.00680000000000
17Networks_LH_VisPeri_StriCal_8'	-0.0771287	0.961200000000000
17Networks_LH_VisPeri_StriCal_9'	-0.0581161	1.00680000000000
17Networks_LH_VisPeri_StriCal_10'	-0.0323435	1.00680000000000
17Networks_LH_VisPeri_ExStrInf_1'	-0.168955	0.00200000000000000
17Networks_LH_VisPeri_ExStrInf_2'	-0.19597	0.000200000000000000
17Networks_LH_VisPeri_ExStrInf_3'	-0.112705	0.238000000000000
17Networks_LH_VisPeri_ExStrInf_4'	-0.123281	0.110000000000000
17Networks_LH_VisPeri_ExStrInf_5'	-0.192725	0.000200000000000000
17Networks_LH_VisPeri_ExStrInf_6'	-0.096023	0.579600000000000
17Networks_LH_VisPeri_ExStrInf_7'	-0.128325	0.0744000000000000
17Networks_LH_VisPeri_ExStrInf_8'	-0.0902571	0.722800000000000
17Networks_LH_VisPeri_ExStrInf_9'	-0.185828	0.000400000000000000
17Networks_LH_VisPeri_ExStrInf_10'	-0.181169	0.000800000000000000
17Networks_LH_VisPeri_ExStrSup_1'	-0.133649	0.0460000000000000
17Networks_LH_VisPeri_ExStrSup_2'	-0.101799	0.442600000000000
17Networks_LH_VisPeri_ExStrSup_3'	-0.0480441	1.00680000000000
17Networks_LH_VisPeri_ExStrSup_4'	-0.0447494	1.00680000000000
17Networks_LH_VisPeri_ExStrSup_5'	-0.0210936	1.00680000000000
17Networks_LH_VisPeri_ExStrSup_6'	-0.117435	0.174600000000000
17Networks_LH_VisPeri_ExStrSup_7'	-0.0446089	1.00680000000000
17Networks_LH_VisPeri_ExStrSup_8'	-0.0552969	1.00680000000000
17Networks_LH_VisPeri_ExStrSup_9'	-0.0993465	0.500000000000000
17Networks_LH_VisPeri_ExStrSup_10'	-0.0933584	0.644400000000000
17Networks_LH_VisPeri_ExStrSup_11'	-0.0706914	0.996000000000000
17Networks_LH_VisPeri_ExStrSup_12'	-0.111118	0.263400000000000
17Networks_LH_SomMotA_1'	-0.181324	0.000800000000000000
17Networks_LH_SomMotA_2'	-0.107268	0.333400000000000
17Networks_LH_SomMotA_3'	-0.144538	0.0160000000000000
17Networks_LH_SomMotA_4'	-0.11941	0.151600000000000
17Networks_LH_SomMotA_5'	-0.122029	0.122000000000000
17Networks_LH_SomMotA_6'	-0.0841355	0.858400000000000
17Networks_LH_SomMotA_7'	-0.166865	0.00220000000000000
17Networks_LH_SomMotA_8'	-0.0393811	1.00680000000000
17Networks_LH_SomMotA_9'	-0.160884	0.00280000000000000
17Networks_LH_SomMotA_10'	-0.0916302	0.691200000000000
17Networks_LH_SomMotA_11'	-0.0832979	0.872800000000000
17Networks_LH_SomMotA_12'	-0.100369	0.478400000000000
17Networks_LH_SomMotA_13'	-0.0783462	0.947400000000000
17Networks_LH_SomMotA_14'	-0.128287	0.0744000000000000
17Networks_LH_SomMotA_15'	-0.138796	0.0280000000000000
17Networks_LH_SomMotA_16'	-0.125386	0.0916000000000000
17Networks_LH_SomMotA_17'	-0.0725094	0.988000000000000
17Networks_LH_SomMotA_18'	-0.103589	0.404200000000000
17Networks_LH_SomMotA_19'	-0.0717534	0.992800000000000
17Networks_LH_SomMotA_20'	-0.127436	0.0798000000000000
17Networks_LH_SomMotA_21'	-0.092106	0.679800000000000
17Networks_LH_SomMotA_22'	-0.139886	0.0252000000000000
17Networks_LH_SomMotA_23'	-0.108981	0.302400000000000
17Networks_LH_SomMotA_24'	-0.100067	0.483000000000000
17Networks_LH_SomMotA_25'	-0.116391	0.186800000000000
17Networks_LH_SomMotA_26'	-0.0886306	0.761600000000000
17Networks_LH_SomMotA_27'	-0.110663	0.272800000000000
17Networks_LH_SomMotA_28'	-0.157823	0.00420000000000000
17Networks_LH_SomMotA_29'	-0.155822	0.00460000000000000
17Networks_LH_SomMotA_30'	-0.133957	0.0452000000000000
17Networks_LH_SomMotA_31'	-0.14563	0.0144000000000000
17Networks_LH_SomMotA_32'	-0.10929	0.296400000000000
17Networks_LH_SomMotA_33'	-0.112987	0.232600000000000
17Networks_LH_SomMotA_34'	-0.147845	0.0106000000000000
17Networks_LH_SomMotA_35'	-0.0833915	0.870000000000000
17Networks_LH_SomMotA_36'	-0.126607	0.0840000000000000
17Networks_LH_SomMotA_37'	-0.094551	0.618600000000000
17Networks_LH_SomMotA_38'	-0.115307	0.197400000000000
17Networks_LH_SomMotA_39'	-0.107258	0.333400000000000
17Networks_LH_SomMotA_40'	-0.058539	1.00680000000000
17Networks_LH_SomMotA_41'	-0.108894	0.303400000000000
17Networks_LH_SomMotA_42'	-0.0944063	0.621200000000000
17Networks_LH_SomMotB_Cent_1'	-0.0836974	0.864400000000000
17Networks_LH_SomMotB_Cent_2'	-0.0507594	1.00680000000000
17Networks_LH_SomMotB_Cent_3'	-0.107274	0.333400000000000
17Networks_LH_SomMotB_Cent_4'	-0.0471568	1.00680000000000
17Networks_LH_SomMotB_Cent_5'	-0.0545423	1.00680000000000
17Networks_LH_SomMotB_Cent_6'	-0.114897	0.203000000000000
17Networks_LH_SomMotB_Cent_7'	-0.10997	0.285000000000000
17Networks_LH_SomMotB_Cent_8'	-0.065669	1.00520000000000
17Networks_LH_SomMotB_Cent_9'	-0.0585802	1.00680000000000
17Networks_LH_SomMotB_Cent_10'	-0.191926	0.000200000000000000
17Networks_LH_SomMotB_Cent_11'	-0.0773606	0.959000000000000
17Networks_LH_SomMotB_S2_1'	-0.0857763	0.824200000000000
17Networks_LH_SomMotB_S2_2'	-0.125831	0.0898000000000000
17Networks_LH_SomMotB_S2_3'	-0.112872	0.234800000000000
17Networks_LH_SomMotB_S2_4'	-0.105306	0.371600000000000
17Networks_LH_SomMotB_S2_5'	-0.088997	0.753600000000000
17Networks_LH_SomMotB_S2_6'	-0.123414	0.109400000000000
17Networks_LH_SomMotB_S2_7'	-0.135985	0.0372000000000000
17Networks_LH_SomMotB_S2_8'	-0.142743	0.0192000000000000
17Networks_LH_SomMotB_S2_9'	-0.10645	0.346400000000000
17Networks_LH_SomMotB_S2_10'	-0.12777	0.0778000000000000
17Networks_LH_SomMotB_S2_11'	-0.123927	0.105600000000000
17Networks_LH_SomMotB_S2_12'	-0.101757	0.443800000000000
17Networks_LH_SomMotB_S2_13'	-0.13491	0.0418000000000000
17Networks_LH_SomMotB_Ins_1'	-0.12245	0.117800000000000
17Networks_LH_SomMotB_Aud_1'	-0.122969	0.113800000000000
17Networks_LH_SomMotB_Aud_2'	-0.15119	0.00720000000000000
17Networks_LH_SomMotB_Aud_3'	-0.0857905	0.823800000000000
17Networks_LH_SomMotB_Aud_4'	-0.156694	0.00440000000000000
17Networks_LH_SomMotB_Aud_5'	-0.122866	0.114800000000000
17Networks_LH_SomMotB_Aud_6'	-0.112386	0.242800000000000
17Networks_LH_SomMotB_Aud_7'	-0.128032	0.0758000000000000
17Networks_LH_SomMotB_Aud_8'	-0.141848	0.0212000000000000
17Networks_LH_SomMotB_Aud_9'	-0.109153	0.299200000000000
17Networks_LH_SomMotB_Aud_10'	-0.125978	0.0888000000000000
17Networks_LH_SomMotB_Aud_11'	-0.115044	0.201200000000000
17Networks_LH_SomMotB_Aud_12'	-0.112781	0.237200000000000
17Networks_LH_SomMotB_Aud_13'	-0.125041	0.0956000000000000
17Networks_LH_SomMotB_Aud_14'	-0.121967	0.122800000000000
17Networks_LH_DorsAttnA_TempOcc_1'	-0.166952	0.00220000000000000
17Networks_LH_DorsAttnA_TempOcc_2'	-0.114871	0.203200000000000
17Networks_LH_DorsAttnA_TempOcc_3'	-0.133516	0.0470000000000000
17Networks_LH_DorsAttnA_TempOcc_4'	-0.223736	0
17Networks_LH_DorsAttnA_TempOcc_5'	-0.201418	0
17Networks_LH_DorsAttnA_TempOcc_6'	-0.190554	0.000200000000000000
17Networks_LH_DorsAttnA_TempOcc_7'	-0.186898	0.000400000000000000
17Networks_LH_DorsAttnA_TempOcc_8'	-0.13261	0.0500000000000000
17Networks_LH_DorsAttnA_TempOcc_9'	-0.196307	0.000200000000000000
17Networks_LH_DorsAttnA_TempOcc_10'	-0.117827	0.171200000000000
17Networks_LH_DorsAttnA_ParOcc_1'	-0.0991573	0.504400000000000
17Networks_LH_DorsAttnA_ParOcc_2'	-0.108196	0.316000000000000
17Networks_LH_DorsAttnA_ParOcc_3'	-0.130752	0.0598000000000000
17Networks_LH_DorsAttnA_ParOcc_4'	-0.11208	0.248800000000000
17Networks_LH_DorsAttnA_ParOcc_5'	-0.162568	0.00280000000000000
17Networks_LH_DorsAttnA_ParOcc_6'	-0.135042	0.0418000000000000
17Networks_LH_DorsAttnA_ParOcc_7'	-0.190812	0.000200000000000000
17Networks_LH_DorsAttnA_SPL_1'	-0.225021	0
17Networks_LH_DorsAttnA_SPL_2'	-0.185434	0.000400000000000000
17Networks_LH_DorsAttnA_SPL_3'	-0.189285	0.000200000000000000
17Networks_LH_DorsAttnA_SPL_4'	-0.188839	0.000200000000000000
17Networks_LH_DorsAttnA_SPL_5'	-0.156013	0.00440000000000000
17Networks_LH_DorsAttnA_SPL_6'	-0.152708	0.00640000000000000
17Networks_LH_DorsAttnA_SPL_7'	-0.143061	0.0180000000000000
17Networks_LH_DorsAttnA_SPL_8'	-0.119556	0.150200000000000
17Networks_LH_DorsAttnA_SPL_9'	-0.107477	0.329400000000000
17Networks_LH_DorsAttnA_SPL_10'	-0.190559	0.000200000000000000
17Networks_LH_DorsAttnA_SPL_11'	-0.162853	0.00280000000000000
17Networks_LH_DorsAttnA_SPL_12'	-0.204663	0
17Networks_LH_DorsAttnA_SPL_13'	-0.150976	0.00760000000000000
17Networks_LH_DorsAttnA_SPL_14'	-0.190907	0.000200000000000000
17Networks_LH_DorsAttnA_SPL_15'	-0.192076	0.000200000000000000
17Networks_LH_DorsAttnA_SPL_16'	-0.196409	0.000200000000000000
17Networks_LH_DorsAttnA_SPL_17'	-0.140701	0.0236000000000000
17Networks_LH_DorsAttnB_TempOcc_1'	-0.195485	0.000200000000000000
17Networks_LH_DorsAttnB_TempOcc_2'	-0.091389	0.695200000000000
17Networks_LH_DorsAttnB_PostC_1'	-0.172521	0.00140000000000000
17Networks_LH_DorsAttnB_PostC_2'	-0.153234	0.00600000000000000
17Networks_LH_DorsAttnB_PostC_3'	-0.166829	0.00220000000000000
17Networks_LH_DorsAttnB_PostC_4'	-0.188182	0.000400000000000000
17Networks_LH_DorsAttnB_PostC_5'	-0.157777	0.00420000000000000
17Networks_LH_DorsAttnB_PostC_6'	-0.177944	0.000800000000000000
17Networks_LH_DorsAttnB_PostC_7'	-0.162542	0.00280000000000000
17Networks_LH_DorsAttnB_PostC_8'	-0.200638	0
17Networks_LH_DorsAttnB_PostC_9'	-0.170746	0.00160000000000000
17Networks_LH_DorsAttnB_PostC_10'	-0.159713	0.00340000000000000
17Networks_LH_DorsAttnB_PostC_11'	-0.130807	0.0598000000000000
17Networks_LH_DorsAttnB_PostC_12'	-0.121436	0.127800000000000
17Networks_LH_DorsAttnB_PostC_13'	-0.136466	0.0356000000000000
17Networks_LH_DorsAttnB_PostC_14'	-0.165619	0.00240000000000000
17Networks_LH_DorsAttnB_PostC_15'	-0.121454	0.127800000000000
17Networks_LH_DorsAttnB_PostC_16'	-0.129487	0.0682000000000000
17Networks_LH_DorsAttnB_PostC_17'	-0.113073	0.230600000000000
17Networks_LH_DorsAttnB_PostC_18'	-0.11838	0.161000000000000
17Networks_LH_DorsAttnB_FEF_1'	-0.140465	0.0238000000000000
17Networks_LH_DorsAttnB_FEF_2'	-0.146999	0.0116000000000000
17Networks_LH_DorsAttnB_FEF_3'	-0.149957	0.00860000000000000
17Networks_LH_DorsAttnB_FEF_4'	-0.225429	0
17Networks_LH_DorsAttnB_FEF_5'	-0.132718	0.0496000000000000
17Networks_LH_DorsAttnB_FEF_6'	-0.182242	0.000600000000000000
17Networks_LH_DorsAttnB_FEF_7'	-0.182837	0.000600000000000000
17Networks_LH_DorsAttnB_PrCv_1'	-0.182632	0.000600000000000000
17Networks_LH_DorsAttnB_PrCv_2'	-0.218223	0
17Networks_LH_SalVentAttnA_ParOper_1'	-0.0804595	0.917800000000000
17Networks_LH_SalVentAttnA_ParOper_2'	-0.0639762	1.00580000000000
17Networks_LH_SalVentAttnA_ParOper_3'	-0.0164392	1.00680000000000
17Networks_LH_SalVentAttnA_ParOper_4'	-0.0474865	1.00680000000000
17Networks_LH_SalVentAttnA_ParOper_5'	-0.12815	0.0750000000000000
17Networks_LH_SalVentAttnA_ParOper_6'	-0.0710763	0.995200000000000
17Networks_LH_SalVentAttnA_ParOper_7'	-0.12	0.143200000000000
17Networks_LH_SalVentAttnA_FrOper_1'	-0.00741163	1.00680000000000
17Networks_LH_SalVentAttnA_FrOper_2'	-0.133874	0.0452000000000000
17Networks_LH_SalVentAttnA_FrOper_3'	-0.085644	0.827000000000000
17Networks_LH_SalVentAttnA_FrOper_4'	-0.0635082	1.00600000000000
17Networks_LH_SalVentAttnA_FrOper_5'	-0.0593306	1.00680000000000
17Networks_LH_SalVentAttnA_FrOper_6'	-0.0634665	1.00600000000000
17Networks_LH_SalVentAttnA_FrOper_7'	-0.0948243	0.612600000000000
17Networks_LH_SalVentAttnA_FrOper_8'	-0.0975033	0.544200000000000
17Networks_LH_SalVentAttnA_FrOper_9'	-0.0909878	0.705400000000000
17Networks_LH_SalVentAttnA_Ins_1'	-0.118052	0.166600000000000
17Networks_LH_SalVentAttnA_Ins_2'	-0.139646	0.0262000000000000
17Networks_LH_SalVentAttnA_Ins_3'	-0.0652582	1.00520000000000
17Networks_LH_SalVentAttnA_Ins_4'	-0.0519429	1.00680000000000
17Networks_LH_SalVentAttnA_Ins_5'	-0.136196	0.0360000000000000
17Networks_LH_SalVentAttnA_Ins_6'	-0.106309	0.348800000000000
17Networks_LH_SalVentAttnA_Ins_7'	-0.0266983	1.00680000000000
17Networks_LH_SalVentAttnA_Ins_8'	-0.0601928	1.00680000000000
17Networks_LH_SalVentAttnA_Ins_9'	-0.0765673	0.966800000000000
17Networks_LH_SalVentAttnA_ParMed_1'	-0.0890257	0.752800000000000
17Networks_LH_SalVentAttnA_ParMed_2'	-0.106906	0.340400000000000
17Networks_LH_SalVentAttnA_ParMed_3'	-0.16194	0.00280000000000000
17Networks_LH_SalVentAttnA_ParMed_4'	-0.0932946	0.646000000000000
17Networks_LH_SalVentAttnA_ParMed_5'	-0.143239	0.0178000000000000
17Networks_LH_SalVentAttnA_ParMed_6'	-0.101447	0.452400000000000
17Networks_LH_SalVentAttnA_ParMed_7'	-0.0999687	0.486200000000000
17Networks_LH_SalVentAttnA_ParMed_8'	-0.107242	0.333600000000000
17Networks_LH_SalVentAttnA_FrMed_1'	-0.159969	0.00320000000000000
17Networks_LH_SalVentAttnA_FrMed_2'	-0.14398	0.0174000000000000
17Networks_LH_SalVentAttnA_FrMed_3'	-0.171722	0.00140000000000000
17Networks_LH_SalVentAttnA_FrMed_4'	-0.105379	0.370400000000000
17Networks_LH_SalVentAttnA_FrMed_5'	-0.135839	0.0382000000000000
17Networks_LH_SalVentAttnA_FrMed_6'	-0.108372	0.312000000000000
17Networks_LH_SalVentAttnA_FrMed_7'	-0.0971925	0.551800000000000
17Networks_LH_SalVentAttnB_IPL_1'	-0.0439246	1.00680000000000
17Networks_LH_SalVentAttnB_IPL_2'	-0.0617112	1.00660000000000
17Networks_LH_SalVentAttnB_PFCd_1'	-0.153196	0.00600000000000000
17Networks_LH_SalVentAttnB_PFCl_1'	-0.0974379	0.546000000000000
17Networks_LH_SalVentAttnB_PFCl_2'	-0.142252	0.0202000000000000
17Networks_LH_SalVentAttnB_PFCl_3'	-0.0996056	0.494200000000000
17Networks_LH_SalVentAttnB_PFCl_4'	-0.15045	0.00860000000000000
17Networks_LH_SalVentAttnB_PFCl_5'	-0.179881	0.000800000000000000
17Networks_LH_SalVentAttnB_PFCl_6'	-0.194037	0.000200000000000000
17Networks_LH_SalVentAttnB_Ins_1'	-0.104246	0.391000000000000
17Networks_LH_SalVentAttnB_Ins_2'	-0.188126	0.000400000000000000
17Networks_LH_SalVentAttnB_Ins_3'	-0.156867	0.00420000000000000
17Networks_LH_SalVentAttnB_Ins_4'	-0.108062	0.319200000000000
17Networks_LH_SalVentAttnB_Ins_5'	-0.109904	0.285800000000000
17Networks_LH_SalVentAttnB_Ins_6'	0.00945049	0.993200000000000
17Networks_LH_SalVentAttnB_Ins_7'	-0.133715	0.0454000000000000
17Networks_LH_SalVentAttnB_Ins_8'	-0.139924	0.0252000000000000
17Networks_LH_SalVentAttnB_OFC_1'	-0.111236	0.262000000000000
17Networks_LH_SalVentAttnB_PFCmp_1'	-0.154768	0.00500000000000000
17Networks_LH_SalVentAttnB_PFCmp_2'	-0.20945	0
17Networks_LH_SalVentAttnB_PFCmp_3'	-0.170757	0.00160000000000000
17Networks_LH_SalVentAttnB_PFCmp_4'	-0.194621	0.000200000000000000
17Networks_LH_LimbicB_OFC_1'	-0.0821093	0.894000000000000
17Networks_LH_LimbicB_OFC_2'	-0.130536	0.0622000000000000
17Networks_LH_LimbicB_OFC_3'	-0.0833679	0.871200000000000
17Networks_LH_LimbicB_OFC_4'	0.014051	0.993200000000000
17Networks_LH_LimbicB_OFC_5'	-0.041032	1.00680000000000
17Networks_LH_LimbicB_OFC_6'	-0.0518552	1.00680000000000
17Networks_LH_LimbicB_OFC_7'	-0.0714666	0.994400000000000
17Networks_LH_LimbicB_OFC_8'	-0.0738291	0.982200000000000
17Networks_LH_LimbicB_OFC_9'	-0.0876602	0.781200000000000
17Networks_LH_LimbicB_OFC_10'	0.0349862	0.993200000000000
17Networks_LH_LimbicB_OFC_11'	-0.0424087	1.00680000000000
17Networks_LH_LimbicB_OFC_12'	-0.0270133	1.00680000000000
17Networks_LH_LimbicB_OFC_13'	-0.00974523	1.00680000000000
17Networks_LH_LimbicB_OFC_14'	-0.162224	0.00280000000000000
17Networks_LH_LimbicB_OFC_15'	0.0242264	0.993200000000000
17Networks_LH_LimbicB_OFC_16'	0.0171489	0.993200000000000
17Networks_LH_LimbicA_TempPole_1'	-0.0535733	1.00680000000000
17Networks_LH_LimbicA_TempPole_2'	-0.0799262	0.925800000000000
17Networks_LH_LimbicA_TempPole_3'	-0.103901	0.398000000000000
17Networks_LH_LimbicA_TempPole_4'	-0.108028	0.320400000000000
17Networks_LH_LimbicA_TempPole_5'	0.00905622	0.993200000000000
17Networks_LH_LimbicA_TempPole_6'	-0.110622	0.273600000000000
17Networks_LH_LimbicA_TempPole_7'	-0.108725	0.305800000000000
17Networks_LH_LimbicA_TempPole_8'	-0.0974776	0.545000000000000
17Networks_LH_LimbicA_TempPole_9'	-0.0544358	1.00680000000000
17Networks_LH_LimbicA_TempPole_10'	-0.0572336	1.00680000000000
17Networks_LH_LimbicA_TempPole_11'	-0.0355719	1.00680000000000
17Networks_LH_LimbicA_TempPole_12'	-0.161854	0.00280000000000000
17Networks_LH_LimbicA_TempPole_13'	-0.113695	0.221400000000000
17Networks_LH_LimbicA_TempPole_14'	-0.0982177	0.526000000000000
17Networks_LH_ContA_Temp_1'	-0.149535	0.00900000000000000
17Networks_LH_ContA_Temp_2'	-0.164613	0.00240000000000000
17Networks_LH_ContA_Temp_3'	-0.151683	0.00680000000000000
17Networks_LH_ContA_IPS_1'	-0.199913	0
17Networks_LH_ContA_IPS_2'	-0.115537	0.193400000000000
17Networks_LH_ContA_IPS_3'	-0.173707	0.00120000000000000
17Networks_LH_ContA_IPS_4'	-0.133155	0.0480000000000000
17Networks_LH_ContA_IPS_5'	-0.0962448	0.574400000000000
17Networks_LH_ContA_IPS_6'	-0.193387	0.000200000000000000
17Networks_LH_ContA_IPS_7'	-0.100564	0.474400000000000
17Networks_LH_ContA_IPS_8'	-0.167897	0.00200000000000000
17Networks_LH_ContA_IPS_9'	-0.111561	0.256800000000000
17Networks_LH_ContA_IPS_10'	-0.173317	0.00140000000000000
17Networks_LH_ContA_PFCd_1'	-0.249219	0
17Networks_LH_ContA_PFCd_2'	-0.260459	0
17Networks_LH_ContA_PFCl_1'	-0.120042	0.142800000000000
17Networks_LH_ContA_PFCl_2'	-0.0638957	1.00580000000000
17Networks_LH_ContA_PFCl_3'	-0.188624	0.000400000000000000
17Networks_LH_ContA_PFCl_4'	-0.177892	0.000800000000000000
17Networks_LH_ContA_PFCl_5'	-0.174532	0.00120000000000000
17Networks_LH_ContA_PFCl_6'	-0.0970373	0.557600000000000
17Networks_LH_ContA_PFCl_7'	-0.197756	0.000200000000000000
17Networks_LH_ContA_PFCl_8'	-0.11318	0.229800000000000
17Networks_LH_ContA_PFCl_9'	-0.245632	0
17Networks_LH_ContA_PFClv_1'	-0.131089	0.0586000000000000
17Networks_LH_ContA_PFClv_2'	-0.102584	0.426400000000000
17Networks_LH_ContA_PFClv_3'	-0.0999905	0.485200000000000
17Networks_LH_ContA_PFClv_4'	-0.162901	0.00280000000000000
17Networks_LH_ContA_PFClv_5'	-0.139649	0.0262000000000000
17Networks_LH_ContA_Cingm_1'	-0.163715	0.00240000000000000
17Networks_LH_ContA_Cingm_2'	-0.120044	0.142800000000000
17Networks_LH_ContB_Temp_1'	-0.0677577	1.00400000000000
17Networks_LH_ContB_Temp_2'	-0.0778219	0.954200000000000
17Networks_LH_ContB_Temp_3'	-0.172073	0.00140000000000000
17Networks_LH_ContB_Temp_4'	-0.095531	0.593800000000000
17Networks_LH_ContB_IPL_1'	-0.101404	0.454000000000000
17Networks_LH_ContB_IPL_2'	-0.126449	0.0846000000000000
17Networks_LH_ContB_IPL_3'	-0.0892752	0.749600000000000
17Networks_LH_ContB_IPL_4'	-0.11028	0.279400000000000
17Networks_LH_ContB_IPL_5'	-0.140814	0.0232000000000000
17Networks_LH_ContB_IPL_6'	-0.157167	0.00420000000000000
17Networks_LH_ContB_IPL_7'	-0.0737051	0.983000000000000
17Networks_LH_ContB_IPL_8'	-0.103875	0.398400000000000
17Networks_LH_ContB_PFCd_1'	-0.222348	0
17Networks_LH_ContB_PFCd_2'	-0.280601	0
17Networks_LH_ContB_PFCd_3'	-0.237262	0
17Networks_LH_ContB_PFCl_1'	-0.145857	0.0138000000000000
17Networks_LH_ContB_PFCl_2'	-0.121903	0.123600000000000
17Networks_LH_ContB_PFCl_3'	-0.133333	0.0474000000000000
17Networks_LH_ContB_PFClv_1'	-0.0591529	1.00680000000000
17Networks_LH_ContB_PFClv_2'	-0.0984213	0.520600000000000
17Networks_LH_ContB_PFClv_3'	-0.0948914	0.612000000000000
17Networks_LH_ContB_PFClv_4'	-0.094201	0.624800000000000
17Networks_LH_ContB_PFClv_5'	-0.162561	0.00280000000000000
17Networks_LH_ContB_PFCmp_1'	-0.225862	0
17Networks_LH_ContB_PFCmp_2'	-0.195343	0.000200000000000000
17Networks_LH_ContC_pCun_1'	-0.125094	0.0948000000000000
17Networks_LH_ContC_pCun_2'	-0.0859899	0.819200000000000
17Networks_LH_ContC_pCun_3'	-0.0375742	1.00680000000000
17Networks_LH_ContC_pCun_4'	-0.102931	0.417800000000000
17Networks_LH_ContC_pCun_5'	-0.0697518	0.998800000000000
17Networks_LH_ContC_pCun_6'	-0.14976	0.00880000000000000
17Networks_LH_ContC_pCun_7'	-0.0610444	1.00680000000000
17Networks_LH_ContC_pCun_8'	-0.173797	0.00120000000000000
17Networks_LH_ContC_pCun_9'	-0.187681	0.000400000000000000
17Networks_LH_ContC_pCun_10'	-0.13014	0.0636000000000000
17Networks_LH_ContC_pCun_11'	-0.165616	0.00240000000000000
17Networks_LH_ContC_pCun_12'	-0.1331	0.0484000000000000
17Networks_LH_ContC_pCun_13'	-0.104584	0.383200000000000
17Networks_LH_ContC_Cingp_1'	-0.129868	0.0660000000000000
17Networks_LH_ContC_Cingp_2'	-0.0935318	0.640400000000000
17Networks_LH_ContC_Cingp_3'	-0.0370258	1.00680000000000
17Networks_LH_ContC_Cingp_4'	-0.0968532	0.562200000000000
17Networks_LH_ContC_Cingp_5'	-0.136307	0.0358000000000000
17Networks_LH_ContC_Cingp_6'	-0.0880118	0.774400000000000
17Networks_LH_DefaultA_IPL_1'	-0.160368	0.00300000000000000
17Networks_LH_DefaultA_IPL_2'	-0.243039	0
17Networks_LH_DefaultA_IPL_3'	-0.152558	0.00640000000000000
17Networks_LH_DefaultA_IPL_4'	-0.218154	0
17Networks_LH_DefaultA_IPL_5'	-0.176573	0.00120000000000000
17Networks_LH_DefaultA_IPL_6'	-0.161052	0.00280000000000000
17Networks_LH_DefaultA_IPL_7'	-0.102256	0.433600000000000
17Networks_LH_DefaultA_PFCd_1'	-0.175165	0.00120000000000000
17Networks_LH_DefaultA_PFCd_2'	-0.241014	0
17Networks_LH_DefaultA_PFCd_3'	-0.213475	0
17Networks_LH_DefaultA_PFCd_4'	-0.2325	0
17Networks_LH_DefaultA_pCunPCC_1'	-0.142469	0.0200000000000000
17Networks_LH_DefaultA_pCunPCC_2'	-0.239027	0
17Networks_LH_DefaultA_pCunPCC_3'	-0.101215	0.457800000000000
17Networks_LH_DefaultA_pCunPCC_4'	-0.170999	0.00160000000000000
17Networks_LH_DefaultA_pCunPCC_5'	-0.0549756	1.00680000000000
17Networks_LH_DefaultA_pCunPCC_6'	-0.182845	0.000600000000000000
17Networks_LH_DefaultA_pCunPCC_7'	-0.157363	0.00420000000000000
17Networks_LH_DefaultA_pCunPCC_8'	-0.133621	0.0462000000000000
17Networks_LH_DefaultA_pCunPCC_9'	-0.148542	0.0100000000000000
17Networks_LH_DefaultA_pCunPCC_10'	-0.155331	0.00500000000000000
17Networks_LH_DefaultA_pCunPCC_11'	-0.079648	0.929600000000000
17Networks_LH_DefaultA_pCunPCC_12'	-0.125706	0.0902000000000000
17Networks_LH_DefaultA_pCunPCC_13'	-0.123929	0.105400000000000
17Networks_LH_DefaultA_pCunPCC_14'	-0.150522	0.00860000000000000
17Networks_LH_DefaultA_pCunPCC_15'	-0.116374	0.186800000000000
17Networks_LH_DefaultA_pCunPCC_16'	-0.0561083	1.00680000000000
17Networks_LH_DefaultA_pCunPCC_17'	-0.103541	0.405600000000000
17Networks_LH_DefaultA_pCunPCC_18'	-0.100281	0.479600000000000
17Networks_LH_DefaultA_pCunPCC_19'	-0.101472	0.451600000000000
17Networks_LH_DefaultA_pCunPCC_20'	-0.144741	0.0160000000000000
17Networks_LH_DefaultA_pCunPCC_21'	-0.0681031	1.00360000000000
17Networks_LH_DefaultA_pCunPCC_22'	-0.126278	0.0860000000000000
17Networks_LH_DefaultA_PFCm_1'	-0.177384	0.00100000000000000
17Networks_LH_DefaultA_PFCm_2'	-0.0738081	0.982600000000000
17Networks_LH_DefaultA_PFCm_3'	-0.254208	0
17Networks_LH_DefaultA_PFCm_4'	-0.123293	0.110000000000000
17Networks_LH_DefaultA_PFCm_5'	-0.172281	0.00140000000000000
17Networks_LH_DefaultA_PFCm_6'	-0.190096	0.000200000000000000
17Networks_LH_DefaultA_PFCm_7'	-0.243419	0
17Networks_LH_DefaultA_PFCm_8'	-0.203127	0
17Networks_LH_DefaultA_PFCm_9'	-0.143265	0.0178000000000000
17Networks_LH_DefaultA_PFCm_10'	-0.122702	0.115800000000000
17Networks_LH_DefaultA_PFCm_11'	-0.197126	0.000200000000000000
17Networks_LH_DefaultA_PFCm_12'	-0.250098	0
17Networks_LH_DefaultB_Temp_1'	-0.0561398	1.00680000000000
17Networks_LH_DefaultB_Temp_2'	-0.0804328	0.918400000000000
17Networks_LH_DefaultB_Temp_3'	-0.129385	0.0690000000000000
17Networks_LH_DefaultB_Temp_4'	-0.122489	0.117400000000000
17Networks_LH_DefaultB_Temp_5'	-0.153742	0.00560000000000000
17Networks_LH_DefaultB_Temp_6'	-0.177378	0.00100000000000000
17Networks_LH_DefaultB_Temp_7'	-0.186817	0.000400000000000000
17Networks_LH_DefaultB_Temp_8'	-0.115925	0.190800000000000
17Networks_LH_DefaultB_Temp_9'	-0.115124	0.200000000000000
17Networks_LH_DefaultB_Temp_10'	-0.116384	0.186800000000000
17Networks_LH_DefaultB_Temp_11'	-0.114849	0.203400000000000
17Networks_LH_DefaultB_Temp_12'	-0.0861718	0.815000000000000
17Networks_LH_DefaultB_Temp_13'	-0.182938	0.000600000000000000
17Networks_LH_DefaultB_IPL_1'	-0.122112	0.121200000000000
17Networks_LH_DefaultB_IPL_2'	-0.11408	0.216600000000000
17Networks_LH_DefaultB_IPL_3'	-0.150487	0.00860000000000000
17Networks_LH_DefaultB_IPL_4'	-0.0605661	1.00680000000000
17Networks_LH_DefaultB_IPL_5'	-0.0852723	0.834400000000000
17Networks_LH_DefaultB_IPL_6'	-0.141403	0.0224000000000000
17Networks_LH_DefaultB_IPL_7'	-0.0847764	0.845000000000000
17Networks_LH_DefaultB_IPL_8'	-0.123855	0.106000000000000
17Networks_LH_DefaultB_IPL_9'	-0.120381	0.139600000000000
17Networks_LH_DefaultB_PFCd_1'	-0.169323	0.00160000000000000
17Networks_LH_DefaultB_PFCd_2'	-0.174077	0.00120000000000000
17Networks_LH_DefaultB_PFCd_3'	-0.146984	0.0116000000000000
17Networks_LH_DefaultB_PFCd_4'	-0.188058	0.000400000000000000
17Networks_LH_DefaultB_PFCd_5'	-0.126482	0.0844000000000000
17Networks_LH_DefaultB_PFCd_6'	-0.167351	0.00200000000000000
17Networks_LH_DefaultB_PFCd_7'	-0.130571	0.0620000000000000
17Networks_LH_DefaultB_PFCd_8'	-0.116477	0.185800000000000
17Networks_LH_DefaultB_PFCd_9'	-0.169698	0.00160000000000000
17Networks_LH_DefaultB_PFCd_10'	-0.168858	0.00200000000000000
17Networks_LH_DefaultB_PFCd_11'	-0.199215	0
17Networks_LH_DefaultB_PFCd_12'	-0.210212	0
17Networks_LH_DefaultB_PFCl_1'	-0.192499	0.000200000000000000
17Networks_LH_DefaultB_PFCl_2'	-0.150415	0.00860000000000000
17Networks_LH_DefaultB_PFCv_1'	-0.117656	0.173000000000000
17Networks_LH_DefaultB_PFCv_2'	-0.168548	0.00200000000000000
17Networks_LH_DefaultB_PFCv_3'	-0.119217	0.154000000000000
17Networks_LH_DefaultB_PFCv_4'	-0.0697188	0.998800000000000
17Networks_LH_DefaultB_PFCv_5'	-0.0425533	1.00680000000000
17Networks_LH_DefaultB_PFCv_6'	-0.0890288	0.752800000000000
17Networks_LH_DefaultB_PFCv_7'	-0.0700608	0.998000000000000
17Networks_LH_DefaultB_PFCv_8'	-0.0997383	0.491400000000000
17Networks_LH_DefaultB_PFCv_9'	-0.131031	0.0594000000000000
17Networks_LH_DefaultC_IPL_1'	-0.108747	0.305600000000000
17Networks_LH_DefaultC_IPL_2'	-0.175888	0.00120000000000000
17Networks_LH_DefaultC_IPL_3'	-0.21803	0
17Networks_LH_DefaultC_Rsp_1'	-0.249398	0
17Networks_LH_DefaultC_Rsp_2'	-0.234242	0
17Networks_LH_DefaultC_Rsp_3'	-0.0825256	0.885800000000000
17Networks_LH_DefaultC_Rsp_4'	-0.231141	0
17Networks_LH_DefaultC_Rsp_5'	-0.207695	0
17Networks_LH_DefaultC_Rsp_6'	-0.208483	0
17Networks_LH_DefaultC_Rsp_7'	-0.255945	0
17Networks_LH_DefaultC_Rsp_8'	-0.224228	0
17Networks_LH_DefaultC_PHC_1'	-0.227609	0
17Networks_LH_DefaultC_PHC_2'	-0.266113	0
17Networks_LH_DefaultC_PHC_3'	-0.16451	0.00240000000000000
17Networks_LH_DefaultC_PHC_4'	-0.21765	0
17Networks_LH_DefaultC_PHC_5'	-0.206066	0
17Networks_LH_DefaultC_PHC_6'	-0.179349	0.000800000000000000
17Networks_LH_TempPar_1'	-0.187896	0.000400000000000000
17Networks_LH_TempPar_2'	-0.167994	0.00200000000000000
17Networks_LH_TempPar_3'	-0.169062	0.00200000000000000
17Networks_LH_TempPar_4'	-0.158594	0.00360000000000000
17Networks_LH_TempPar_5'	-0.146325	0.0132000000000000
17Networks_LH_TempPar_6'	-0.0454991	1.00680000000000
17Networks_LH_TempPar_7'	-0.189743	0.000200000000000000
17Networks_LH_TempPar_8'	-0.170722	0.00160000000000000
17Networks_LH_TempPar_9'	-0.159731	0.00320000000000000
17Networks_LH_TempPar_10'	-0.0862491	0.813800000000000
17Networks_LH_TempPar_11'	-0.129242	0.0692000000000000
17Networks_LH_TempPar_12'	-0.0913369	0.696600000000000
17Networks_LH_TempPar_13'	-0.104827	0.378800000000000
17Networks_LH_TempPar_14'	-0.0989977	0.508600000000000
17Networks_LH_TempPar_15'	-0.0474305	1.00680000000000
17Networks_LH_TempPar_16'	-0.123032	0.113200000000000
17Networks_RH_VisCent_Striate_1'	-0.151253	0.00700000000000000
17Networks_RH_VisCent_Striate_2'	-0.132073	0.0526000000000000
17Networks_RH_VisCent_Striate_3'	-0.208694	0
17Networks_RH_VisCent_Striate_4'	-0.147396	0.0114000000000000
17Networks_RH_VisCent_ExStr_1'	-0.147103	0.0116000000000000
17Networks_RH_VisCent_ExStr_2'	-0.20388	0
17Networks_RH_VisCent_ExStr_3'	-0.157012	0.00420000000000000
17Networks_RH_VisCent_ExStr_4'	-0.148665	0.0100000000000000
17Networks_RH_VisCent_ExStr_5'	-0.114052	0.217200000000000
17Networks_RH_VisCent_ExStr_6'	-0.145843	0.0140000000000000
17Networks_RH_VisCent_ExStr_7'	-0.115619	0.192800000000000
17Networks_RH_VisCent_ExStr_8'	-0.0860465	0.818000000000000
17Networks_RH_VisCent_ExStr_9'	-0.0773743	0.958800000000000
17Networks_RH_VisCent_ExStr_10'	-0.12678	0.0826000000000000
17Networks_RH_VisCent_ExStr_11'	-0.0774538	0.958200000000000
17Networks_RH_VisCent_ExStr_12'	-0.0986422	0.515400000000000
17Networks_RH_VisCent_ExStr_13'	-0.0992512	0.502000000000000
17Networks_RH_VisCent_ExStr_14'	-0.0924457	0.671000000000000
17Networks_RH_VisCent_ExStr_15'	-0.11428	0.213000000000000
17Networks_RH_VisCent_ExStr_16'	-0.130483	0.0624000000000000
17Networks_RH_VisCent_ExStr_17'	-0.128293	0.0744000000000000
17Networks_RH_VisCent_ExStr_18'	-0.148785	0.0100000000000000
17Networks_RH_VisCent_ExStr_19'	-0.10504	0.376200000000000
17Networks_RH_VisCent_ExStr_20'	-0.138994	0.0274000000000000
17Networks_RH_VisCent_ExStr_21'	-0.151935	0.00660000000000000
17Networks_RH_VisCent_ExStr_22'	-0.116674	0.184400000000000
17Networks_RH_VisCent_ExStr_23'	-0.168216	0.00200000000000000
17Networks_RH_VisCent_ExStr_24'	-0.140709	0.0236000000000000
17Networks_RH_VisCent_ExStr_25'	-0.12672	0.0836000000000000
17Networks_RH_VisCent_ExStr_26'	-0.117335	0.175600000000000
17Networks_RH_VisCent_ExStr_27'	-0.107382	0.331200000000000
17Networks_RH_VisCent_ExStr_28'	-0.043592	1.00680000000000
17Networks_RH_VisCent_ExStr_29'	-0.14341	0.0178000000000000
17Networks_RH_VisCent_ExStr_30'	-0.058206	1.00680000000000
17Networks_RH_VisCent_ExStr_31'	-0.0848352	0.843400000000000
17Networks_RH_VisCent_ExStr_32'	-0.0404001	1.00680000000000
17Networks_RH_VisCent_ExStr_33'	-0.0931835	0.648800000000000
17Networks_RH_VisCent_ExStr_34'	-0.0844578	0.852400000000000
17Networks_RH_VisCent_ExStr_35'	-0.100613	0.473800000000000
17Networks_RH_VisPeri_StriCal_1'	-0.0902361	0.723200000000000
17Networks_RH_VisPeri_StriCal_2'	-0.102137	0.435200000000000
17Networks_RH_VisPeri_StriCal_3'	-0.0836116	0.865400000000000
17Networks_RH_VisPeri_StriCal_4'	-0.0950591	0.606800000000000
17Networks_RH_VisPeri_StriCal_5'	-0.0745945	0.978400000000000
17Networks_RH_VisPeri_StriCal_6'	-0.0850464	0.837600000000000
17Networks_RH_VisPeri_ExStrInf_1'	-0.234577	0
17Networks_RH_VisPeri_ExStrInf_2'	-0.243427	0
17Networks_RH_VisPeri_ExStrInf_3'	-0.134158	0.0438000000000000
17Networks_RH_VisPeri_ExStrInf_4'	-0.169921	0.00160000000000000
17Networks_RH_VisPeri_ExStrInf_5'	-0.183151	0.000600000000000000
17Networks_RH_VisPeri_ExStrInf_6'	-0.0902207	0.723600000000000
17Networks_RH_VisPeri_ExStrInf_7'	-0.0843838	0.853000000000000
17Networks_RH_VisPeri_ExStrInf_8'	-0.179627	0.000800000000000000
17Networks_RH_VisPeri_ExStrInf_9'	-0.154022	0.00540000000000000
17Networks_RH_VisPeri_ExStrInf_11'	-0.155235	0.00500000000000000
17Networks_RH_VisPeri_ExStrInf_12'	-0.207022	0
17Networks_RH_VisPeri_ExStrSup_1'	-0.0954357	0.596600000000000
17Networks_RH_VisPeri_ExStrSup_2'	-0.139876	0.0252000000000000
17Networks_RH_VisPeri_ExStrSup_3'	-0.0549436	1.00680000000000
17Networks_RH_VisPeri_ExStrSup_4'	-0.0643233	1.00580000000000
17Networks_RH_VisPeri_ExStrSup_5'	-0.10271	0.424000000000000
17Networks_RH_VisPeri_ExStrSup_6'	-0.0208921	1.00680000000000
17Networks_RH_VisPeri_ExStrSup_7'	-0.0529376	1.00680000000000
17Networks_RH_VisPeri_ExStrSup_8'	-0.0889256	0.755600000000000
17Networks_RH_VisPeri_ExStrSup_9'	-0.0421565	1.00680000000000
17Networks_RH_VisPeri_ExStrSup_10'	-0.0655386	1.00520000000000
17Networks_RH_VisPeri_ExStrSup_11'	-0.0750776	0.975600000000000
17Networks_RH_SomMotA_1'	-0.0981595	0.527600000000000
17Networks_RH_SomMotA_2'	-0.103356	0.407800000000000
17Networks_RH_SomMotA_3'	-0.0874687	0.784800000000000
17Networks_RH_SomMotA_4'	-0.0656834	1.00520000000000
17Networks_RH_SomMotA_5'	-0.0620923	1.00660000000000
17Networks_RH_SomMotA_6'	-0.0851901	0.835600000000000
17Networks_RH_SomMotA_7'	-0.0752597	0.974800000000000
17Networks_RH_SomMotA_8'	-0.0557814	1.00680000000000
17Networks_RH_SomMotA_9'	-0.0332265	1.00680000000000
17Networks_RH_SomMotA_10'	-0.0319403	1.00680000000000
17Networks_RH_SomMotA_11'	0.0202615	0.993200000000000
17Networks_RH_SomMotA_12'	-0.12356	0.108000000000000
17Networks_RH_SomMotA_13'	-0.100233	0.480600000000000
17Networks_RH_SomMotA_14'	-0.0178163	1.00680000000000
17Networks_RH_SomMotA_15'	-0.0804229	0.918600000000000
17Networks_RH_SomMotA_16'	-0.0567189	1.00680000000000
17Networks_RH_SomMotA_17'	-0.00527797	1.00680000000000
17Networks_RH_SomMotA_18'	-0.0203165	1.00680000000000
17Networks_RH_SomMotA_19'	-0.101542	0.450600000000000
17Networks_RH_SomMotA_20'	-0.0201419	1.00680000000000
17Networks_RH_SomMotA_21'	-0.0831962	0.875000000000000
17Networks_RH_SomMotA_22'	-0.0981556	0.527600000000000
17Networks_RH_SomMotA_23'	-0.00110865	1.00680000000000
17Networks_RH_SomMotA_24'	-0.0730175	0.986000000000000
17Networks_RH_SomMotA_25'	-0.0555226	1.00680000000000
17Networks_RH_SomMotA_26'	-0.0836178	0.865200000000000
17Networks_RH_SomMotA_27'	-0.106988	0.339000000000000
17Networks_RH_SomMotA_28'	-0.116359	0.186800000000000
17Networks_RH_SomMotA_29'	-0.0691134	1.00140000000000
17Networks_RH_SomMotA_30'	-0.102361	0.431000000000000
17Networks_RH_SomMotA_31'	-0.0422252	1.00680000000000
17Networks_RH_SomMotA_32'	-0.0782637	0.948000000000000
17Networks_RH_SomMotA_33'	-0.062088	1.00660000000000
17Networks_RH_SomMotA_34'	-0.101308	0.455800000000000
17Networks_RH_SomMotA_35'	-0.0837404	0.863600000000000
17Networks_RH_SomMotA_36'	-0.0864804	0.808400000000000
17Networks_RH_SomMotA_37'	-0.0385135	1.00680000000000
17Networks_RH_SomMotA_38'	-0.0736767	0.983200000000000
17Networks_RH_SomMotA_39'	-0.120107	0.142200000000000
17Networks_RH_SomMotA_40'	-0.0875139	0.783600000000000
17Networks_RH_SomMotA_41'	-0.0601687	1.00680000000000
17Networks_RH_SomMotA_42'	-0.0928621	0.659200000000000
17Networks_RH_SomMotA_43'	-0.0773905	0.958800000000000
17Networks_RH_SomMotA_44'	-0.120036	0.142800000000000
17Networks_RH_SomMotA_45'	-0.0764762	0.967400000000000
17Networks_RH_SomMotA_46'	-0.090702	0.712400000000000
17Networks_RH_SomMotA_47'	-0.0868945	0.797600000000000
17Networks_RH_SomMotA_48'	-0.0688066	1.00160000000000
17Networks_RH_SomMotB_Cent_1'	-0.0647593	1.00560000000000
17Networks_RH_SomMotB_Cent_2'	-0.0457765	1.00680000000000
17Networks_RH_SomMotB_Cent_3'	-0.0297552	1.00680000000000
17Networks_RH_SomMotB_Cent_4'	-0.0652256	1.00540000000000
17Networks_RH_SomMotB_Cent_5'	-0.149201	0.00960000000000000
17Networks_RH_SomMotB_Cent_6'	-0.0519758	1.00680000000000
17Networks_RH_SomMotB_Cent_7'	-0.0180744	1.00680000000000
17Networks_RH_SomMotB_Cent_8'	-0.0990985	0.505600000000000
17Networks_RH_SomMotB_Cent_9'	-0.0829379	0.877800000000000
17Networks_RH_SomMotB_Cent_10'	-0.0485718	1.00680000000000
17Networks_RH_SomMotB_Cent_11'	-0.0415041	1.00680000000000
17Networks_RH_SomMotB_Cent_12'	-0.0763209	0.967800000000000
17Networks_RH_SomMotB_S2_1'	-0.121476	0.127800000000000
17Networks_RH_SomMotB_S2_2'	-0.103396	0.407600000000000
17Networks_RH_SomMotB_S2_3'	-0.054889	1.00680000000000
17Networks_RH_SomMotB_S2_4'	-0.073287	0.985400000000000
17Networks_RH_SomMotB_S2_5'	-0.0811816	0.906600000000000
17Networks_RH_SomMotB_S2_6'	-0.0888143	0.757400000000000
17Networks_RH_SomMotB_S2_7'	-0.124055	0.105000000000000
17Networks_RH_SomMotB_S2_8'	-0.0692082	1.00120000000000
17Networks_RH_SomMotB_S2_9'	-0.144165	0.0172000000000000
17Networks_RH_SomMotB_S2_10'	-0.0592959	1.00680000000000
17Networks_RH_SomMotB_S2_11'	-0.0723591	0.988400000000000
17Networks_RH_SomMotB_S2_12'	-0.121314	0.129000000000000
17Networks_RH_SomMotB_S2_13'	-0.10687	0.340600000000000
17Networks_RH_SomMotB_S2_14'	-0.0465042	1.00680000000000
17Networks_RH_SomMotB_S2_15'	-0.163664	0.00260000000000000
17Networks_RH_SomMotB_Ins_1'	-0.0596251	1.00680000000000
17Networks_RH_SomMotB_Aud_1'	-0.149353	0.00940000000000000
17Networks_RH_SomMotB_Aud_2'	-0.087929	0.776400000000000
17Networks_RH_SomMotB_Aud_3'	-0.0992364	0.502600000000000
17Networks_RH_SomMotB_Aud_4'	-0.0214076	1.00680000000000
17Networks_RH_SomMotB_Aud_5'	-0.123419	0.109400000000000
17Networks_RH_SomMotB_Aud_6'	-0.0867972	0.801200000000000
17Networks_RH_SomMotB_Aud_7'	-0.0785842	0.943600000000000
17Networks_RH_SomMotB_Aud_8'	-0.143499	0.0176000000000000
17Networks_RH_SomMotB_Aud_9'	-0.0879471	0.776000000000000
17Networks_RH_SomMotB_Aud_10'	-0.0677119	1.00400000000000
17Networks_RH_SomMotB_Aud_11'	-0.107121	0.336200000000000
17Networks_RH_SomMotB_Aud_12'	-0.128283	0.0746000000000000
17Networks_RH_SomMotB_Aud_13'	-0.118568	0.158800000000000
17Networks_RH_SomMotB_Aud_14'	-0.115849	0.191400000000000
17Networks_RH_DorsAttnA_TempOcc_1'	-0.0646961	1.00560000000000
17Networks_RH_DorsAttnA_TempOcc_2'	-0.20536	0
17Networks_RH_DorsAttnA_TempOcc_3'	-0.100583	0.474200000000000
17Networks_RH_DorsAttnA_TempOcc_4'	-0.140896	0.0228000000000000
17Networks_RH_DorsAttnA_TempOcc_5'	-0.167938	0.00200000000000000
17Networks_RH_DorsAttnA_TempOcc_6'	-0.130573	0.0620000000000000
17Networks_RH_DorsAttnA_TempOcc_7'	-0.18456	0.000400000000000000
17Networks_RH_DorsAttnA_TempOcc_8'	-0.10386	0.398800000000000
17Networks_RH_DorsAttnA_ParOcc_1'	-0.10991	0.285800000000000
17Networks_RH_DorsAttnA_ParOcc_2'	-0.109701	0.289000000000000
17Networks_RH_DorsAttnA_ParOcc_3'	-0.112594	0.240000000000000
17Networks_RH_DorsAttnA_ParOcc_4'	-0.161531	0.00280000000000000
17Networks_RH_DorsAttnA_ParOcc_5'	-0.138165	0.0296000000000000
17Networks_RH_DorsAttnA_ParOcc_6'	-0.16593	0.00240000000000000
17Networks_RH_DorsAttnA_ParOcc_7'	-0.186071	0.000400000000000000
17Networks_RH_DorsAttnA_ParOcc_8'	-0.127082	0.0816000000000000
17Networks_RH_DorsAttnA_ParOcc_9'	-0.207886	0
17Networks_RH_DorsAttnA_SPL_1'	-0.207197	0
17Networks_RH_DorsAttnA_SPL_2'	-0.165281	0.00240000000000000
17Networks_RH_DorsAttnA_SPL_3'	-0.107786	0.324600000000000
17Networks_RH_DorsAttnA_SPL_4'	-0.166613	0.00220000000000000
17Networks_RH_DorsAttnA_SPL_5'	-0.187735	0.000400000000000000
17Networks_RH_DorsAttnA_SPL_6'	-0.18927	0.000200000000000000
17Networks_RH_DorsAttnA_SPL_7'	-0.139374	0.0266000000000000
17Networks_RH_DorsAttnA_SPL_8'	-0.15653	0.00440000000000000
17Networks_RH_DorsAttnA_SPL_9'	-0.116851	0.181800000000000
17Networks_RH_DorsAttnA_SPL_10'	-0.161297	0.00280000000000000
17Networks_RH_DorsAttnA_SPL_11'	-0.20752	0
17Networks_RH_DorsAttnA_SPL_12'	-0.216268	0
17Networks_RH_DorsAttnA_SPL_13'	-0.222813	0
17Networks_RH_DorsAttnA_SPL_14'	-0.114618	0.208400000000000
17Networks_RH_DorsAttnA_SPL_15'	-0.144262	0.0172000000000000
17Networks_RH_DorsAttnA_SPL_16'	-0.190746	0.000200000000000000
17Networks_RH_DorsAttnA_SPL_17'	-0.176064	0.00120000000000000
17Networks_RH_DorsAttnB_TempOcc_1'	-0.0639008	1.00580000000000
17Networks_RH_DorsAttnB_PostC_1'	-0.141652	0.0216000000000000
17Networks_RH_DorsAttnB_PostC_2'	-0.138869	0.0278000000000000
17Networks_RH_DorsAttnB_PostC_3'	-0.147574	0.0110000000000000
17Networks_RH_DorsAttnB_PostC_4'	-0.133191	0.0480000000000000
17Networks_RH_DorsAttnB_PostC_5'	-0.160164	0.00320000000000000
17Networks_RH_DorsAttnB_PostC_6'	-0.220375	0
17Networks_RH_DorsAttnB_PostC_7'	-0.157417	0.00420000000000000
17Networks_RH_DorsAttnB_PostC_8'	-0.191489	0.000200000000000000
17Networks_RH_DorsAttnB_PostC_9'	-0.190546	0.000200000000000000
17Networks_RH_DorsAttnB_PostC_10'	-0.113553	0.224400000000000
17Networks_RH_DorsAttnB_PostC_11'	-0.105234	0.372600000000000
17Networks_RH_DorsAttnB_PostC_12'	-0.115147	0.200000000000000
17Networks_RH_DorsAttnB_PostC_13'	-0.154274	0.00520000000000000
17Networks_RH_DorsAttnB_PostC_14'	-0.119153	0.154800000000000
17Networks_RH_DorsAttnB_PostC_15'	-0.0832677	0.873400000000000
17Networks_RH_DorsAttnB_PostC_16'	-0.037427	1.00680000000000
17Networks_RH_DorsAttnB_PostC_17'	-0.162143	0.00280000000000000
17Networks_RH_DorsAttnB_PostC_18'	-0.137181	0.0320000000000000
17Networks_RH_DorsAttnB_PostC_19'	-0.134279	0.0436000000000000
17Networks_RH_DorsAttnB_PostC_20'	-0.0991434	0.504600000000000
17Networks_RH_DorsAttnB_FEF_1'	-0.114785	0.204000000000000
17Networks_RH_DorsAttnB_FEF_2'	-0.189818	0.000200000000000000
17Networks_RH_DorsAttnB_FEF_3'	-0.27304	0
17Networks_RH_DorsAttnB_FEF_4'	-0.0798708	0.926600000000000
17Networks_RH_DorsAttnB_FEF_5'	-0.131413	0.0566000000000000
17Networks_RH_DorsAttnB_FEF_6'	-0.100153	0.482200000000000
17Networks_RH_DorsAttnB_PrCv_1'	-0.163033	0.00280000000000000
17Networks_RH_SalVentAttnA_ParOper_1'	-0.0450917	1.00680000000000
17Networks_RH_SalVentAttnA_ParOper_2'	-0.0164981	1.00680000000000
17Networks_RH_SalVentAttnA_ParOper_3'	-0.0853832	0.832600000000000
17Networks_RH_SalVentAttnA_ParOper_4'	-0.0563764	1.00680000000000
17Networks_RH_SalVentAttnA_ParOper_5'	-0.0381413	1.00680000000000
17Networks_RH_SalVentAttnA_ParOper_6'	-0.0776054	0.956400000000000
17Networks_RH_SalVentAttnA_ParOper_7'	-0.0526436	1.00680000000000
17Networks_RH_SalVentAttnA_ParOper_8'	-0.0654748	1.00520000000000
17Networks_RH_SalVentAttnA_ParOper_9'	-0.06965	0.999000000000000
17Networks_RH_SalVentAttnA_ParOper_10'	-0.145398	0.0148000000000000
17Networks_RH_SalVentAttnA_PrC_1'	-0.126766	0.0828000000000000
17Networks_RH_SalVentAttnA_PrC_2'	-0.0722155	0.989600000000000
17Networks_RH_SalVentAttnA_FrOper_1'	0.0136642	0.993200000000000
17Networks_RH_SalVentAttnA_FrOper_2'	-0.0857971	0.823400000000000
17Networks_RH_SalVentAttnA_FrOper_3'	-0.0567935	1.00680000000000
17Networks_RH_SalVentAttnA_FrOper_4'	-0.049193	1.00680000000000
17Networks_RH_SalVentAttnA_FrOper_5'	-0.0259168	1.00680000000000
17Networks_RH_SalVentAttnA_FrOper_6'	-0.0668301	1.00480000000000
17Networks_RH_SalVentAttnA_FrOper_7'	-0.0993059	0.501000000000000
17Networks_RH_SalVentAttnA_FrOper_8'	-0.103932	0.397200000000000
17Networks_RH_SalVentAttnA_Ins_1'	-0.0971851	0.552400000000000
17Networks_RH_SalVentAttnA_Ins_2'	-0.141349	0.0224000000000000
17Networks_RH_SalVentAttnA_Ins_3'	-0.0581395	1.00680000000000
17Networks_RH_SalVentAttnA_Ins_4'	-0.104778	0.379800000000000
17Networks_RH_SalVentAttnA_Ins_5'	-0.0175119	1.00680000000000
17Networks_RH_SalVentAttnA_Ins_6'	-0.0319933	1.00680000000000
17Networks_RH_SalVentAttnA_Ins_7'	-0.0390374	1.00680000000000
17Networks_RH_SalVentAttnA_Ins_8'	-0.0393911	1.00680000000000
17Networks_RH_SalVentAttnA_Ins_9'	-0.0458817	1.00680000000000
17Networks_RH_SalVentAttnA_ParMed_1'	-0.154121	0.00520000000000000
17Networks_RH_SalVentAttnA_ParMed_2'	-0.162953	0.00280000000000000
17Networks_RH_SalVentAttnA_ParMed_3'	-0.15816	0.00400000000000000
17Networks_RH_SalVentAttnA_ParMed_4'	-0.170823	0.00160000000000000
17Networks_RH_SalVentAttnA_ParMed_5'	-0.149666	0.00900000000000000
17Networks_RH_SalVentAttnA_ParMed_6'	-0.123516	0.108400000000000
17Networks_RH_SalVentAttnA_ParMed_7'	-0.133599	0.0464000000000000
17Networks_RH_SalVentAttnA_ParMed_8'	-0.132834	0.0492000000000000
17Networks_RH_SalVentAttnA_ParMed_9'	-0.158702	0.00360000000000000
17Networks_RH_SalVentAttnA_ParMed_10'	-0.10014	0.482400000000000
17Networks_RH_SalVentAttnA_ParMed_11'	-0.125265	0.0928000000000000
17Networks_RH_SalVentAttnA_FrMed_1'	-0.199741	0
17Networks_RH_SalVentAttnA_FrMed_2'	-0.149502	0.00920000000000000
17Networks_RH_SalVentAttnA_FrMed_3'	-0.117199	0.178200000000000
17Networks_RH_SalVentAttnA_FrMed_4'	-0.161682	0.00280000000000000
17Networks_RH_SalVentAttnA_FrMed_5'	-0.142293	0.0202000000000000
17Networks_RH_SalVentAttnA_FrMed_6'	-0.150603	0.00840000000000000
17Networks_RH_SalVentAttnA_FrMed_7'	-0.0691965	1.00120000000000
17Networks_RH_SalVentAttnA_FrMed_8'	-0.0691901	1.00120000000000
17Networks_RH_SalVentAttnA_FrMed_9'	-0.100382	0.478000000000000
17Networks_RH_SalVentAttnA_FrMed_10'	-0.0997631	0.491400000000000
17Networks_RH_SalVentAttnB_IPL_1'	-0.130588	0.0618000000000000
17Networks_RH_SalVentAttnB_IPL_2'	-0.06859	1.00260000000000
17Networks_RH_SalVentAttnB_IPL_3'	-0.111337	0.260600000000000
17Networks_RH_SalVentAttnB_IPL_4'	-0.164746	0.00240000000000000
17Networks_RH_SalVentAttnB_PFCl_1'	-0.128133	0.0750000000000000
17Networks_RH_SalVentAttnB_PFCl_2'	-0.100572	0.474200000000000
17Networks_RH_SalVentAttnB_PFCl_3'	-0.110615	0.273600000000000
17Networks_RH_SalVentAttnB_PFCl_4'	-0.148454	0.0102000000000000
17Networks_RH_SalVentAttnB_PFCl_5'	-0.101243	0.456800000000000
17Networks_RH_SalVentAttnB_PFCl_6'	-0.190357	0.000200000000000000
17Networks_RH_SalVentAttnB_PFClv_1'	-0.0695055	0.999400000000000
17Networks_RH_SalVentAttnB_PFClv_2'	-0.091569	0.692200000000000
17Networks_RH_SalVentAttnB_Ins_1'	-0.126968	0.0822000000000000
17Networks_RH_SalVentAttnB_Ins_2'	-0.141775	0.0212000000000000
17Networks_RH_SalVentAttnB_Ins_3'	-0.0728907	0.986400000000000
17Networks_RH_SalVentAttnB_Ins_4'	-0.0376532	1.00680000000000
17Networks_RH_SalVentAttnB_Ins_5'	-0.11534	0.197000000000000
17Networks_RH_SalVentAttnB_Ins_6'	-0.0252776	1.00680000000000
17Networks_RH_SalVentAttnB_Ins_7'	-0.0343381	1.00680000000000
17Networks_RH_SalVentAttnB_Ins_8'	-0.132828	0.0492000000000000
17Networks_RH_SalVentAttnB_Ins_9'	-0.06977	0.998800000000000
17Networks_RH_SalVentAttnB_PFCmp_1'	-0.228128	0
17Networks_RH_SalVentAttnB_PFCmp_2'	-0.160248	0.00320000000000000
17Networks_RH_SalVentAttnB_PFCmp_3'	-0.179456	0.000800000000000000
17Networks_RH_SalVentAttnB_PFCmp_4'	-0.2127	0
17Networks_RH_SalVentAttnB_PFCmp_5'	-0.146973	0.0118000000000000
17Networks_RH_SalVentAttnB_Cinga_1'	-0.166889	0.00220000000000000
17Networks_RH_LimbicB_OFC_1'	-0.0534674	1.00680000000000
17Networks_RH_LimbicB_OFC_2'	-0.0366413	1.00680000000000
17Networks_RH_LimbicB_OFC_3'	-0.0470224	1.00680000000000
17Networks_RH_LimbicB_OFC_4'	-0.0400436	1.00680000000000
17Networks_RH_LimbicB_OFC_5'	0.0613235	0.993000000000000
17Networks_RH_LimbicB_OFC_6'	-0.068353	1.00300000000000
17Networks_RH_LimbicB_OFC_7'	-0.0589507	1.00680000000000
17Networks_RH_LimbicB_OFC_8'	0.0325842	0.993200000000000
17Networks_RH_LimbicB_OFC_9'	-0.145225	0.0148000000000000
17Networks_RH_LimbicB_OFC_10'	-0.079954	0.925600000000000
17Networks_RH_LimbicB_OFC_11'	-0.0720558	0.990400000000000
17Networks_RH_LimbicB_OFC_12'	-0.0331784	1.00680000000000
17Networks_RH_LimbicB_OFC_13'	-0.0198197	1.00680000000000
17Networks_RH_LimbicB_OFC_14'	-0.158274	0.00380000000000000
17Networks_RH_LimbicB_OFC_15'	-0.118822	0.157400000000000
17Networks_RH_LimbicB_OFC_16'	-0.0515189	1.00680000000000
17Networks_RH_LimbicA_TempPole_1'	-0.0893651	0.748000000000000
17Networks_RH_LimbicA_TempPole_2'	-0.122803	0.115200000000000
17Networks_RH_LimbicA_TempPole_3'	-0.0991053	0.505400000000000
17Networks_RH_LimbicA_TempPole_4'	-0.171067	0.00160000000000000
17Networks_RH_LimbicA_TempPole_5'	-0.192703	0.000200000000000000
17Networks_RH_LimbicA_TempPole_6'	-0.0596165	1.00680000000000
17Networks_RH_LimbicA_TempPole_7'	-0.0821194	0.893800000000000
17Networks_RH_LimbicA_TempPole_8'	-0.00227328	1.00680000000000
17Networks_RH_LimbicA_TempPole_9'	-0.187344	0.000400000000000000
17Networks_RH_LimbicA_TempPole_10'	-0.144112	0.0174000000000000
17Networks_RH_LimbicA_TempPole_11'	-0.133695	0.0456000000000000
17Networks_RH_LimbicA_TempPole_12'	-0.12625	0.0860000000000000
17Networks_RH_LimbicA_TempPole_13'	-0.115961	0.190800000000000
17Networks_RH_LimbicA_TempPole_14'	-0.0917691	0.688400000000000
17Networks_RH_LimbicA_TempPole_15'	-0.13895	0.0276000000000000
17Networks_RH_ContA_Temp_1'	-0.25633	0
17Networks_RH_ContA_Temp_2'	-0.151996	0.00660000000000000
17Networks_RH_ContA_IPS_1'	-0.189309	0.000200000000000000
17Networks_RH_ContA_IPS_2'	-0.186548	0.000400000000000000
17Networks_RH_ContA_IPS_3'	-0.216906	0
17Networks_RH_ContA_IPS_4'	-0.152682	0.00640000000000000
17Networks_RH_ContA_IPS_5'	-0.204715	0
17Networks_RH_ContA_IPS_6'	-0.184121	0.000400000000000000
17Networks_RH_ContA_IPS_7'	-0.197676	0.000200000000000000
17Networks_RH_ContA_IPS_8'	-0.0839869	0.859200000000000
17Networks_RH_ContA_IPS_9'	-0.151086	0.00760000000000000
17Networks_RH_ContA_IPS_10'	-0.161046	0.00280000000000000
17Networks_RH_ContA_IPS_11'	-0.133775	0.0454000000000000
17Networks_RH_ContA_IPS_12'	-0.153452	0.00580000000000000
17Networks_RH_ContA_PFCd_1'	-0.227169	0
17Networks_RH_ContA_PFCl_1'	-0.11405	0.217200000000000
17Networks_RH_ContA_PFCl_2'	-0.0860981	0.816400000000000
17Networks_RH_ContA_PFCl_3'	-0.0540024	1.00680000000000
17Networks_RH_ContA_PFCl_4'	-0.0866389	0.804200000000000
17Networks_RH_ContA_PFCl_5'	-0.172437	0.00140000000000000
17Networks_RH_ContA_PFCl_6'	-0.0501273	1.00680000000000
17Networks_RH_ContA_PFCl_7'	-0.192858	0.000200000000000000
17Networks_RH_ContA_PFCl_8'	-0.184753	0.000400000000000000
17Networks_RH_ContA_PFCl_9'	-0.110866	0.268400000000000
17Networks_RH_ContA_PFCl_10'	-0.208504	0
17Networks_RH_ContA_PFCl_11'	-0.149728	0.00880000000000000
17Networks_RH_ContA_Cingm_1'	-0.167039	0.00220000000000000
17Networks_RH_ContA_Cingm_2'	-0.13829	0.0292000000000000
17Networks_RH_ContB_Temp_1'	-0.201656	0
17Networks_RH_ContB_Temp_2'	-0.120118	0.142200000000000
17Networks_RH_ContB_Temp_3'	-0.243509	0
17Networks_RH_ContB_Temp_4'	-0.141645	0.0216000000000000
17Networks_RH_ContB_Temp_5'	-0.241163	0
17Networks_RH_ContB_IPL_1'	-0.170373	0.00160000000000000
17Networks_RH_ContB_IPL_2'	-0.106402	0.347400000000000
17Networks_RH_ContB_IPL_3'	-0.152219	0.00640000000000000
17Networks_RH_ContB_IPL_4'	-0.234767	0
17Networks_RH_ContB_IPL_5'	-0.134338	0.0436000000000000
17Networks_RH_ContB_IPL_6'	-0.112617	0.239600000000000
17Networks_RH_ContB_IPL_7'	-0.146501	0.0128000000000000
17Networks_RH_ContB_IPL_8'	-0.19464	0.000200000000000000
17Networks_RH_ContB_IPL_9'	-0.112923	0.234400000000000
17Networks_RH_ContB_IPL_10'	-0.114959	0.202200000000000
17Networks_RH_ContB_IPL_11'	-0.0792595	0.934000000000000
17Networks_RH_ContB_IPL_12'	-0.13856	0.0284000000000000
17Networks_RH_ContB_PFCld_1'	-0.148656	0.0100000000000000
17Networks_RH_ContB_PFCld_2'	-0.158324	0.00380000000000000
17Networks_RH_ContB_PFCld_3'	-0.125903	0.0894000000000000
17Networks_RH_ContB_PFCld_4'	-0.146765	0.0122000000000000
17Networks_RH_ContB_PFCld_5'	-0.150898	0.00780000000000000
17Networks_RH_ContB_PFCld_6'	-0.171778	0.00140000000000000
17Networks_RH_ContB_PFCld_7'	-0.0938053	0.635000000000000
17Networks_RH_ContB_PFCld_8'	-0.162765	0.00280000000000000
17Networks_RH_ContB_PFCld_9'	-0.276384	0
17Networks_RH_ContB_PFCld_10'	-0.27392	0
17Networks_RH_ContB_PFCld_11'	-0.179832	0.000800000000000000
17Networks_RH_ContB_PFClv_1'	-0.196649	0.000200000000000000
17Networks_RH_ContB_PFClv_2'	-0.0902014	0.724600000000000
17Networks_RH_ContB_PFClv_3'	-0.10878	0.304800000000000
17Networks_RH_ContB_PFClv_4'	-0.114763	0.204400000000000
17Networks_RH_ContB_PFClv_5'	-0.115458	0.194000000000000
17Networks_RH_ContB_PFClv_6'	-0.188529	0.000400000000000000
17Networks_RH_ContB_PFClv_7'	-0.128799	0.0710000000000000
17Networks_RH_ContB_PFClv_8'	-0.185733	0.000400000000000000
17Networks_RH_ContB_PFCmp_1'	-0.208265	0
17Networks_RH_ContB_PFCmp_2'	-0.0969964	0.558200000000000
17Networks_RH_ContB_PFCmp_3'	-0.178406	0.000800000000000000
17Networks_RH_ContC_pCun_1'	-0.147995	0.0106000000000000
17Networks_RH_ContC_pCun_2'	-0.0920116	0.682600000000000
17Networks_RH_ContC_pCun_3'	-0.23772	0
17Networks_RH_ContC_pCun_4'	-0.0768138	0.963800000000000
17Networks_RH_ContC_pCun_5'	-0.215745	0
17Networks_RH_ContC_pCun_6'	-0.176031	0.00120000000000000
17Networks_RH_ContC_pCun_7'	-0.152836	0.00640000000000000
17Networks_RH_ContC_pCun_8'	-0.142064	0.0210000000000000
17Networks_RH_ContC_pCun_9'	-0.149229	0.00940000000000000
17Networks_RH_ContC_pCun_10'	-0.176521	0.00120000000000000
17Networks_RH_ContC_pCun_11'	-0.116255	0.187800000000000
17Networks_RH_ContC_Cingp_1'	-0.156168	0.00440000000000000
17Networks_RH_ContC_Cingp_3'	-0.136593	0.0348000000000000
17Networks_RH_ContC_Cingp_4'	-0.0738343	0.982200000000000
17Networks_RH_DefaultA_Temp_1'	-0.207766	0
17Networks_RH_DefaultA_Temp_2'	-0.191198	0.000200000000000000
17Networks_RH_DefaultA_IPL_1'	-0.153765	0.00560000000000000
17Networks_RH_DefaultA_IPL_2'	-0.153739	0.00560000000000000
17Networks_RH_DefaultA_IPL_3'	-0.194818	0.000200000000000000
17Networks_RH_DefaultA_IPL_4'	-0.170971	0.00160000000000000
17Networks_RH_DefaultA_IPL_5'	-0.214811	0
17Networks_RH_DefaultA_IPL_6'	-0.277355	0
17Networks_RH_DefaultA_IPL_7'	-0.183986	0.000400000000000000
17Networks_RH_DefaultA_IPL_8'	-0.180035	0.000800000000000000
17Networks_RH_DefaultA_PFCd_1'	-0.166449	0.00220000000000000
17Networks_RH_DefaultA_PFCd_2'	-0.266588	0
17Networks_RH_DefaultA_PFCd_3'	-0.21179	0
17Networks_RH_DefaultA_PFCd_4'	-0.262846	0
17Networks_RH_DefaultA_PFCd_5'	-0.238672	0
17Networks_RH_DefaultA_pCunPCC_1'	-0.157682	0.00420000000000000
17Networks_RH_DefaultA_pCunPCC_2'	-0.240113	0
17Networks_RH_DefaultA_pCunPCC_3'	-0.154201	0.00520000000000000
17Networks_RH_DefaultA_pCunPCC_4'	-0.171172	0.00160000000000000
17Networks_RH_DefaultA_pCunPCC_5'	-0.130238	0.0632000000000000
17Networks_RH_DefaultA_pCunPCC_6'	-0.153903	0.00560000000000000
17Networks_RH_DefaultA_pCunPCC_7'	-0.206864	0
17Networks_RH_DefaultA_pCunPCC_8'	-0.1404	0.0238000000000000
17Networks_RH_DefaultA_pCunPCC_9'	-0.190888	0.000200000000000000
17Networks_RH_DefaultA_pCunPCC_10'	-0.137562	0.0312000000000000
17Networks_RH_DefaultA_pCunPCC_11'	-0.128815	0.0710000000000000
17Networks_RH_DefaultA_pCunPCC_12'	-0.125048	0.0954000000000000
17Networks_RH_DefaultA_PFCm_1'	-0.199702	0
17Networks_RH_DefaultA_PFCm_2'	-0.156523	0.00440000000000000
17Networks_RH_DefaultA_PFCm_3'	-0.22063	0
17Networks_RH_DefaultA_PFCm_4'	-0.130887	0.0598000000000000
17Networks_RH_DefaultA_PFCm_5'	-0.268183	0
17Networks_RH_DefaultA_PFCm_6'	-0.134803	0.0424000000000000
17Networks_RH_DefaultA_PFCm_7'	-0.218494	0
17Networks_RH_DefaultA_PFCm_8'	-0.237922	0
17Networks_RH_DefaultA_PFCm_9'	-0.188943	0.000200000000000000
17Networks_RH_DefaultA_PFCm_10'	-0.215809	0
17Networks_RH_DefaultB_Temp_1'	-0.138544	0.0284000000000000
17Networks_RH_DefaultB_Temp_2'	-0.12108	0.131200000000000
17Networks_RH_DefaultB_Temp_3'	-0.107383	0.331200000000000
17Networks_RH_DefaultB_AntTemp_1'	-0.127714	0.0786000000000000
17Networks_RH_DefaultB_AntTemp_2'	-0.0559508	1.00680000000000
17Networks_RH_DefaultB_AntTemp_3'	-0.174299	0.00120000000000000
17Networks_RH_DefaultB_AntTemp_4'	-0.14699	0.0116000000000000
17Networks_RH_DefaultB_PFCd_1'	-0.154911	0.00500000000000000
17Networks_RH_DefaultB_PFCd_2'	-0.180363	0.000800000000000000
17Networks_RH_DefaultB_PFCd_3'	-0.125165	0.0938000000000000
17Networks_RH_DefaultB_PFCd_4'	-0.183517	0.000400000000000000
17Networks_RH_DefaultB_PFCd_5'	-0.112415	0.242200000000000
17Networks_RH_DefaultB_PFCd_6'	-0.155194	0.00500000000000000
17Networks_RH_DefaultB_PFCd_7'	-0.123709	0.107000000000000
17Networks_RH_DefaultB_PFCd_8'	-0.191443	0.000200000000000000
17Networks_RH_DefaultB_PFCv_1'	-0.136397	0.0356000000000000
17Networks_RH_DefaultB_PFCv_2'	-0.114709	0.206400000000000
17Networks_RH_DefaultB_PFCv_3'	-0.0777637	0.955200000000000
17Networks_RH_DefaultB_PFCv_4'	-0.0346181	1.00680000000000
17Networks_RH_DefaultB_PFCv_5'	-0.0833686	0.871200000000000
17Networks_RH_DefaultB_PFCv_6'	-0.0856517	0.826800000000000
17Networks_RH_DefaultC_IPL_1'	-0.224181	0
17Networks_RH_DefaultC_IPL_2'	-0.255344	0
17Networks_RH_DefaultC_Rsp_1'	-0.20667	0
17Networks_RH_DefaultC_Rsp_2'	-0.194515	0.000200000000000000
17Networks_RH_DefaultC_Rsp_3'	-0.228735	0
17Networks_RH_DefaultC_Rsp_4'	-0.200773	0
17Networks_RH_DefaultC_PHC_1'	-0.159067	0.00360000000000000
17Networks_RH_DefaultC_PHC_2'	-0.22696	0
17Networks_RH_DefaultC_PHC_3'	-0.253011	0
17Networks_RH_DefaultC_PHC_4'	-0.206572	0
17Networks_RH_TempPar_1'	-0.173216	0.00140000000000000
17Networks_RH_TempPar_2'	-0.189722	0.000200000000000000
17Networks_RH_TempPar_3'	-0.131876	0.0536000000000000
17Networks_RH_TempPar_4'	-0.0830313	0.877800000000000
17Networks_RH_TempPar_5'	-0.156217	0.00440000000000000
17Networks_RH_TempPar_6'	-0.136504	0.0350000000000000
17Networks_RH_TempPar_7'	-0.109517	0.291400000000000
17Networks_RH_TempPar_8'	-0.153788	0.00560000000000000
17Networks_RH_TempPar_9'	-0.150844	0.00780000000000000
17Networks_RH_TempPar_10'	-0.0872638	0.789200000000000
17Networks_RH_TempPar_11'	0.0213945	0.993200000000000
17Networks_RH_TempPar_12'	-0.160454	0.00300000000000000
17Networks_RH_TempPar_13'	-0.137923	0.0300000000000000
17Networks_RH_TempPar_14'	-0.15946	0.00360000000000000
17Networks_RH_TempPar_15'	-0.0580576	1.00680000000000
17Networks_RH_TempPar_16'	-0.0911504	0.701600000000000
17Networks_RH_TempPar_17'	-0.0805131	0.917000000000000
17Networks_RH_TempPar_18'	-0.113544	0.224400000000000
17Networks_RH_TempPar_19'	-0.125818	0.0898000000000000
17Networks_RH_TempPar_20'	-0.125167	0.0938000000000000
17Networks_RH_TempPar_21'	-0.115612	0.192800000000000
17Networks_RH_TempPar_22'	-0.117636	0.173200000000000

## Sheet: Fig3C
LN	DMN	SN	CN	SMN	TPN	DAN	VN
0.0327869	0.371429	0.0719424	0.25641	0.0116959	0.0789474	0.32	0.120301

## Sheet: Fig3D
Behavior score	RVTCORR score	Thought problem
-0.742223	-0.0634817	2.33588
1.27372	0.730764	-0.533773
0.542386	-0.0104799	-1.01205
0.0625966	-1.7104	-1.01205
-0.452422	0.0467525	0.422778
-1.30837	-1.03573	-0.533773
2.64643	1.39392	0.901053
2.07302	1.45567	1.8576
-0.189777	-0.616508	0.901053
-1.0784	-0.410057	1.8576
0.870236	0.636179	-0.0554974
0.864674	-0.55344	-0.0554974
-0.8566	0.605857	-0.0554974
-1.07487	-1.1939	-0.533773
1.82938	1.91502	1.37933
0.454178	1.15034	-0.533773
-0.572634	-0.0236705	-0.0554974
0.0297666	-0.110886	-0.0554974
-0.438517	0.103491	1.8576
0.378275	0.370369	0.422778
-0.523103	-0.631491	-0.533773
0.403029	0.359359	-1.01205
0.059546	0.196118	-0.0554974
-1.44445	-1.85673	0.422778
0.259195	-1.76471	-1.01205
-2.80764	-1.52167	0.422778
1.63299	1.99606	-0.0554974
-0.308262	0.693725	-0.0554974
-0.0880535	-0.198744	-0.0554974
-2.95528	-2.30383	1.8576
-1.62881	-1.42888	0.901053
1.83402	0.36983	-1.01205
-0.98433	-1.45227	-0.0554974
-0.825289	-0.25483
-0.302582	-0.390602	-1.01205
0.892099	0.61084	-1.01205
-0.496004	-0.87807	-0.0554974
-0.410216	-0.607187	-0.533773
0.860022	0.589362	-0.533773
0.434617	0.245323	-0.0554974
-0.503673	-0.273929	0.901053
-1.59757	0.102708	0.422778
0.664922	-0.0273277	0.901053
1.14871	1.09408	-1.01205
-0.00439481	0.271508	-1.01205
-0.476844	0.297751	-1.01205
-2.18384	-1.32653	0.422778
0.240829	0.805832	-1.01205
0.0636713	-0.582008	0.422778
0.511309	1.57818	-0.0554974
-0.247212	0.0930646	1.37933
-1.0694	-1.19714	0.422778
-3.08383	-4.29107	2.33588
-1.21908	-0.632972	-1.01205
-1.24775	-0.149766	2.33588
0.691175	0.56107	-0.533773
-2.56501	-1.84999	-0.533773
-0.956762	-1.40347	1.37933
-0.407981	0.845495	-1.01205
-0.902191	-0.60361	0.422778
-0.784318	-0.650721	0.422778
1.26787	-0.0159551	-1.01205
0.012877	0.0214015	-0.0554974
-0.569773	-0.39944	-0.533773
0.375355	1.46132	-0.0554974
0.6729	1.08398	-1.01205
0.228642	0.219695	-1.01205
-0.257856	1.03992	-0.0554974
-0.395265	-0.54777	-0.0554974
-0.830144	-0.533865	-0.0554974
0.617612	1.39374	-0.533773
-0.149273	-0.998574	-0.533773
0.285667	-0.396735	2.33588
1.36009	3.05289	-1.01205
1.40796	0.910663	-1.01205
-0.501039	0.350151	1.37933
1.08625	-0.0443235	-0.533773
-0.962829	-1.06201	0.901053
0.714289	0.552392	0.901053
-0.332325	1.03419	0.422778
-0.195623	0.376163	-0.0554974
0.202995	-0.86171	-1.01205
-1.25092	-0.87948	-0.0554974
0.470822	0.12334	-0.0554974
-1.47766	-1.68045	0.901053
-1.23926	-1.0338	2.33588
0.612058	0.385823	-1.01205
0.684339	0.719808	-1.01205
-0.965053	-1.2122	-0.533773
0.00486003	0.00641942	-0.533773
-1.54331	-2.1104	-0.0554974
-0.501137	-0.128672	-0.533773
0.114471	-1.42829	0.422778
0.590181	1.09888	-1.01205
0.0312855	0.500654	0.422778
0.10792	0.694972	-1.01205
0.0379806	-0.0165643	0.901053
0.554482	-0.598275	-0.533773
0.393785	0.298017	-0.533773
0.731329	-0.476239	-1.01205
-0.581381	-0.342404	-0.533773
0.641755	-0.335423	-1.01205
-0.540053	-0.388738	-0.0554974
-0.736796	-1.11437	1.37933
-3.75695	-4.85572	1.37933
0.011673	0.911458	-0.533773
-0.509903	-0.393136	1.8576
-0.573895	-1.41854	3.29243
-0.691779	0.528721	0.901053
0.153199	0.589522	-0.533773
-0.45651	0.0863447	-1.01205
0.653109	-0.979188	-1.01205
-2.56937	-2.65436	0.422778
-1.20696	-1.24854	0.901053
0.0870204	0.600747	-0.0554974
-1.03442	-0.079452	0.422778
0.422464	0.653481	-0.533773
0.996926	1.95694	-1.01205
-0.0229491	1.13456	1.37933
-0.451298	-0.582086	0.901053
0.788288	-0.193832	-1.01205
0.178081	-0.412456	1.8576
-0.384076	-0.445818	-1.01205
0.390451	0.373707	0.422778
0.541639	0.0234541	-1.01205
-1.16025	-2.5073	-0.533773
0.459314	0.479769	-1.01205
-0.189241	0.414094	-1.01205
0.5576	0.239777	-0.0554974
0.20724	1.15046	-1.01205
0.279355	0.789097	0.422778
-2.30698	-1.83692	0.901053
1.10873	0.502758	-0.533773
1.46668	-0.821211	-1.01205
-0.50991	0.689173	1.37933
0.317195	-0.129147	-0.0554974
1.65647	1.27747	-0.0554974
1.90471	2.24817	-0.0554974
0.831581	0.797032	-1.01205
0.970865	1.61289	1.8576
0.473704	1.56461	-0.0554974
0.138404	0.146323	-0.0554974
0.695313	0.469955	-0.0554974
-0.501346	0.897345	-1.01205
0.629489	0.29055	-0.533773
0.0676089	0.995293	-0.533773
-1.43319	-1.46583	-1.01205
-0.696032	-1.08886	-0.0554974
-1.07832	-0.613894	0.422778
0.312734	1.02628	-1.01205
0.569152	0.0707674	0.901053
0.116779	0.136095	0.422778
0.435306	-0.115088	-0.533773
-0.00944656	0.256728	1.8576
-1.06179	0.696052	0.422778
-0.865332	0.0273181	0.901053
0.499701	0.55489	-1.01205
-1.62009	-1.8362	2.33588
-0.55169	-0.822043	-0.533773
0.257769	-0.434635	-1.01205
-0.883345	0.470231	1.37933
1.45229	0.0172708	0.422778
-0.727427	-0.0649622	-0.0554974
0.767346	1.17968	-0.533773
1.16689	-0.0277234	0.422778
-0.40628	0.000371656	-0.0554974
0.876751	1.45034	1.37933
0.954204	-0.084796	-0.533773
1.43993	0.510732	-0.533773
0.241585	0.990497	-0.0554974
0.295811	-0.133311	0.422778
-0.405519	0.0851361	-1.01205
-0.543635	-0.108503	-0.0554974
1.8253	1.45489	-1.01205
-1.31603	0.106464	0.901053
-0.435494	-0.284649	1.8576
1.17888	0.445581	-0.0554974
-0.487508	-0.153333	0.422778
0.423702	0.72199	0.422778
0.074241	0.555629	-0.533773
0.531414	1.25829	-0.0554974
-0.754538	-0.201625	2.33588
0.115058	0.313541	0.901053
1.01686	0.715401	-0.0554974
-0.539884	-1.12626	1.8576
0.591254	1.05118	-1.01205
0.782279	0.998329	0.422778
1.00761	0.835901	-0.0554974
-0.782101	-1.23744	-0.0554974
-1.02967	-0.691804	1.37933
-1.23001	-1.18862	0.901053
0.223878	1.23862	-0.0554974
0.798775	-0.13548	-1.01205
0.504518	0.259998	-1.01205
-0.419449	-0.282856	1.8576
-0.850648	0.560273	0.422778
0.45501	0.0932258	-1.01205
-0.286101	-0.0797564	-1.01205
-0.13603	-0.0723783	-0.533773
0.810187	0.710003	-0.0554974
-1.18031	-1.16379	0.901053
-1.29199	-1.56322	0.901053
0.766883	0.395967	-1.01205
0.280814	-1.43245	-0.0554974
-0.208403	0.478024	-0.533773
0.129397	-0.341737	-0.533773
-0.160233	-0.918687	0.422778
2.3667	1.6252	0.422778
1.08571	1.00389	0.901053
0.120515	0.0590398	-1.01205
1.33213	1.33787	-1.01205
0.323569	-0.431528	-1.01205
0.114052	0.294791	1.8576
0.397701	-0.311698	-0.0554974
0.104697	0.130396	2.33588
-0.305673	-0.107752	0.901053
-0.230627	-1.05274	-0.533773
0.419049	0.464204	-1.01205
-1.20469	-0.794029	-0.533773
-0.259358	0.211066	-1.01205
-0.575625	-0.245509	-0.0554974
0.155874	0.197752	0.901053
0.147018	-0.16392	-0.533773
-1.15345	-0.944941	-1.01205
-0.282383	0.82367	0.901053
0.451896	-0.0402845	-1.01205
0.203556	0.133617	-1.01205
0.834156	-0.266327	-0.533773
-1.57824	-1.5347	0.422778
0.0408297	0.344974	1.37933
1.95851	1.66348	-1.01205
0.67993	0.196033	-0.0554974
-0.326176	0.683665	0.422778
1.43315	0.706148	-1.01205
0.121828	0.777143	-0.0554974
1.10232	0.983949	-0.0554974
-0.236595	-0.269099	-1.01205
-0.623248	-0.171467	1.37933
-1.0374	0.211287	1.37933
-0.996862	-1.36232	-0.0554974
1.462	1.11102	0.422778
0.725282	0.702136	-0.0554974
-0.876095	-0.509315	-0.533773
0.0493752	-0.66561	0.422778
-0.822677	0.799235	0.901053
0.943024	-0.0782687	1.37933
2.13065	2.03578	0.422778
-1.45507	-0.361852	-0.0554974
0.661228	0.519959	-0.533773
-0.0964256	-0.217046	0.422778
0.0336739	-0.146977	0.901053
-0.276608	-0.410124	-0.0554974
0.699488	0.373266	-0.0554974
0.701459	0.503971	-0.533773
-0.288722	0.104692	-1.01205
-0.0574268	0.251268	0.422778
0.894054	0.49053	-0.533773
-0.00745904	1.25783	-0.0554974
-2.89077	-1.97656	2.81415
0.381277	-0.475235	-1.01205
-1.40339	-1.18097	-1.01205
1.66604	0.554212	-0.533773
-0.849813	0.327576	1.8576
0.651998	1.31283	-1.01205
0.422852	0.571202	0.901053
0.685648	0.443797	-1.01205
1.49224	1.56962	-1.01205
-1.05067	-1.72268	1.8576
-0.216885	0.180233	-0.0554974
1.22261	2.40871	-0.0554974
-1.18424	0.192958	-1.01205
-0.47852	-2.1447	-1.01205
0.743399	0.681529	0.422778
0.405347	0.433326	-1.01205
-0.041467	0.975892	-1.01205
-0.854126	-1.55053	-0.533773
0.149592	0.714737	-0.533773
-0.713902	-0.310393	-0.0554974
0.410918	-0.684683	-0.0554974
-0.280426	-0.188796	-0.533773
-1.60948	-3.6427	-0.533773
-0.654503	0.0838736	-0.0554974
-0.09921	-1.0277	-1.01205
-1.22757	-0.322746	-0.533773
0.592297	-0.0535358	-1.01205
1.91494	0.955515	0.422778
0.527979	0.17711	-0.533773
-3.17937	-2.09465	-0.533773
0.0111868	-0.0307853	-1.01205
0.381468	-0.600304	0.422778
0.329675	0.0899467	-0.533773
-0.877629	-1.30541	1.37933
-0.738787	-0.880628	-0.533773
-0.991762	-0.499025	-0.533773
0.74238	0.497875	1.8576
-1.89089	-1.94758	0.422778
0.091104	1.21822	0.422778
-1.27729	-0.983826	5.20553
-1.65742	-0.901243	-0.0554974
-1.54678	-1.568	4.72726
0.392804	0.818468	0.422778
-0.124977	-0.122855	-1.01205
0.697455	-0.0794893	-1.01205
1.81444	0.261111	-1.01205
0.616977	1.73055	-0.0554974
0.351355	0.278345	-0.0554974
-0.0823918	-0.614152	-0.0554974
-2.23681	-3.38554	2.33588
0.786855	0.0108393	-0.533773
-0.170386	0.644199	-0.533773
0.198958	0.546147	-0.0554974
0.700806	1.14061	-0.533773
-0.349758	0.0588413	-0.533773
0.191166	0.23515	0.901053
-0.11342	-0.552478	-0.533773
-0.644101	0.529637	0.901053
0.615896	0.205034	1.8576
0.274092	1.1017	-0.533773
-1.10348	-1.75783	-0.533773
-0.32883	0.0293365	-1.01205
-0.343011	-0.544912	0.901053
0.243168	-0.0924578	-1.01205
1.34337	0.711401	-0.0554974
-0.702261	-2.75323	-0.0554974
-2.60038	-1.57229	1.8576
-0.0724374	-1.04611	-1.01205
0.895061	0.666208	-0.533773
-0.0395204	-0.512803	-0.533773
0.0100608	-0.145516	-0.0554974
1.30249	0.731959	0.901053
0.149642	1.54793	0.422778
0.113746	0.54609	-0.0554974
-0.611657	0.757003	-1.01205
1.30183	0.283186	-1.01205
0.109098	0.0711504	0.901053
-0.410254	-0.577409	0.422778
0.293994	0.900017	-0.533773
-1.02416	0.527753	-0.0554974
0.987248	0.226152	-0.533773
0.303514	-0.80665	0.901053
-2.75578	-1.90183	1.37933
-0.38777	-0.758309	-1.01205
-0.315273	-0.0678313	-1.01205
1.02042	0.364222	-0.533773
0.897951	1.20659	-1.01205
-0.943057	-2.441	-0.0554974
0.129622	0.859138	-1.01205
-0.342556	0.591648	1.37933
-1.46027	-1.00775	2.33588
-0.820395	-1.98983	0.422778
1.43386	1.05581	-0.533773
0.207397	0.259442	-1.01205
-1.51307	-0.132833	-0.0554974
0.345603	1.04087	-1.01205
0.830054	0.642229	-0.533773
-0.0501873	0.122655	0.422778
1.34827	-0.18401	-0.0554974
0.427502	-0.0361483	-0.0554974
-0.484524	-0.28049	-0.533773
-1.17273	-0.632735	0.901053
0.546238	0.148243	-0.0554974
1.28662	0.50418	-1.01205
0.641004	0.504248	-0.0554974
-0.340352	-0.587921	0.901053
-1.84727	-1.1471	-0.0554974
0.995004	0.371487	-0.0554974
0.623538	-0.468237	-0.533773
0.484365	-0.391325	-0.533773
0.262718	0.121591	-0.533773
2.42788	1.36266	0.422778
1.33502	1.31165	0.422778
2.13594	1.7402	-1.01205
-0.671543	-0.207228	1.8576
0.647164	1.1422	-0.533773
1.22287	0.521184	0.901053
0.824316	0.841894	-0.533773
-1.64932	-1.21955	-1.01205
0.141302	0.128809	-1.01205
-0.0716321	0.0549874	1.37933
-2.20664	-0.484022	1.37933
0.468313	0.139848	-1.01205
-0.277969	0.240623	1.8576
-1.26137	-0.87399	1.37933
1.31428	2.42059	-0.0554974
-0.0649179	1.21562	1.8576
0.271363	0.707281	-0.533773
-0.994491	-0.317874	0.901053
1.03193	2.30118	-1.01205
-1.33697	-1.8701	-0.533773
-0.382266	-0.0363411	-0.533773
-2.54555	-1.22138	3.77071
0.134236	0.138102	-0.0554974
1.17554	0.969389	-0.0554974
1.00503	0.92464	0.901053
1.66662	0.327427	0.422778
-1.12746	-1.78707	-0.0554974
-0.0891986	0.244718	-0.533773
-2.04403	0.24552	1.8576
-0.928534	-0.790035	1.8576
-0.44262	-1.65994	0.901053
-1.23551	-0.861686	0.422778
0.397521	-1.80605	-0.533773
0.942673	1.57392	-1.01205
2.24955	2.26884	-1.01205
-1.68331	-0.89481	1.8576
0.107224	-0.605399	-0.0554974
-1.43546	-1.1024	-0.533773
1.06634	1.24759	-1.01205
1.36371	0.240059	-1.01205
0.0531435	0.0901362	-0.0554974
0.683977	0.359268	-0.0554974
0.361869	-0.173932	1.8576
0.688875	0.0646627	-0.533773
1.17749	0.946815	-0.533773
0.0131813	-1.07497	-0.533773
1.05105	1.2596	-1.01205
-0.418843	-0.418819	-0.533773
-0.147612	-0.936927	0.901053
0.202511	0.0388891	-0.533773
0.304211	-0.00276156	0.422778
-0.0638796	0.513882	-0.533773
0.945894	0.693987	-0.0554974
0.579473	1.46636	-0.533773
0.577159	-0.340129	-0.533773
0.325945	0.0175235	-0.0554974
0.948806	0.301564	-0.533773
-0.959235	-0.233816	-1.01205
0.0362579	0.212741	-1.01205
0.883273	-0.135171	-1.01205
-1.52699	-1.53142	0.422778
-1.06925	-1.93251	0.422778
-1.55961	-1.31069	3.29243
0.166356	0.0891317	-0.533773
-0.644624	0.0922576	-0.0554974
1.72977	2.89413	-0.533773
-0.12757	1.11758	-1.01205
-0.184529	-1.09985	-0.533773
-1.11835	-1.56741	0.901053
-1.36927	-0.305177	1.37933
-0.395372	0.920357	0.901053
-0.0723219	-0.131609	-0.0554974
-0.997686	-0.99816	1.37933
1.26224	1.96446	-0.533773
0.402552	0.472892	0.901053
-0.0594565	-1.58864	0.422778
2.18031	2.84253	0.901053
0.203925	-0.459043	-0.533773
0.656651	1.81925	-1.01205
0.189719	-0.969305	1.37933
-1.17215	-0.679133	1.37933
0.391714	0.110278	-1.01205
1.56719	1.1276	-1.01205
1.90415	0.996041	-1.01205
1.06942	2.5139	0.422778
2.60511	0.735595	-0.0554974
0.599734	0.161882	-0.0554974
-0.0485806	0.476527	-1.01205
0.940026	0.721362	0.422778
-1.78028	-1.49189	2.81415
-0.0486375	-0.758111	0.901053
-1.25382	-1.43786	4.24898
-1.3856	-1.80157	0.901053
1.27485	0.637236	-1.01205
1.36567	-0.171032	-0.0554974
0.410937	0.386118	-1.01205
0.466222	1.37129	-0.533773
-0.129709	-0.571974	-1.01205
-0.103093	0.274873	-1.01205
0.437193	-0.417349	-0.533773
2.31999	0.770096	-1.01205
-0.775358	-1.89994	0.901053
0.66427	0.0547189	-0.533773
0.401914	0.184974	0.422778
-0.539552	-0.881496	3.29243
-0.8572	-0.125742	-0.0554974
0.886325	-0.204246	1.8576
0.77315	0.9874	-1.01205
-0.164547	-1.67144	0.901053
-1.91668	-2.59113	-0.533773
-0.529602	-0.383997	-1.01205
-0.0971143	0.453854	-1.01205
-0.0282142	-0.495798	0.422778
1.11464	0.350046	-1.01205
1.47521	1.73939	-1.01205
-0.19025	0.266346	-1.01205
0.704433	0.837456	-0.533773
1.07347	0.498163	-1.01205
0.548805	0.317553	-1.01205
-0.267296	0.278158	-1.01205
-0.0347523	-0.840442	-0.0554974
-0.914654	-0.887231	2.81415
-1.11062	-0.203537	0.422778
1.11734	1.27732	-0.0554974
0.137628	1.16679	-0.533773
-0.401199	-0.83922	0.901053
-0.152813	0.814105	-1.01205
-0.436242	-0.744843	0.422778
0.62966	0.457028	-0.533773
-0.511263	0.181943	0.901053
-1.02725	-0.991802	0.901053
1.21514	2.21169	-0.533773
-0.75832	-0.748923	0.901053
1.20064	0.394412	-1.01205
-0.306276	-0.438025	-1.01205
0.843015	-0.218959	-1.01205
-1.11822	-0.00905855	-0.0554974
-0.844226	-1.10775	-1.01205
0.116478	0.051899	-0.0554974
0.361928	0.219283	-1.01205
0.122283	0.866006	-0.533773
-1.05085	-1.26278	2.81415
-0.433069	0.267036	-1.01205
1.36981	-0.638826	-0.533773
1.53558	0.0537555	-0.533773
-0.564392	-1.53477	1.37933
0.17096	0.236338	-0.0554974
0.815049	0.88268	0.901053
-0.658163	-0.998662	-0.533773
0.685808	0.834414	-1.01205
-1.38353	0.131418	0.422778
-0.483068	-0.592466	-0.0554974
-0.0260596	-0.243805	0.901053
0.25038	-0.221322	0.901053
-0.0988927	1.0489	-0.533773
-0.203189	-0.483471	-0.533773
0.120214	0.261674	-0.0554974
-0.917053	-0.275332	-0.533773
0.730058	1.1439	-0.0554974
2.01438	1.35841	-1.01205
-0.681827	-1.18189	-0.533773
0.627241	0.905598	-0.0554974
-2.18488	-1.03617	2.33588
1.04585	0.486672	0.422778
0.062604	-0.0485775	0.901053
-1.65798	-1.51806	-0.533773
0.72067	0.375179	-1.01205
-1.50845	-1.0731	1.37933
-0.349034	-0.479624	0.422778
-1.34108	-0.8024	-0.0554974
-1.2198	-0.531195	-1.01205
-0.704267	-0.191779	-0.0554974
-1.11713	-0.223845	-0.0554974
0.535249	-0.201256	-0.0554974
-0.103901	-0.0169933	-0.0554974
0.55212	-0.130395	0.901053
-1.23912	-0.810256	0.422778
-0.0411544	0.875886	0.422778
-0.0299839	0.118628	0.422778
1.02134	1.10216	-0.0554974
0.761682	-0.52532	-1.01205
-0.795308	-0.714603	-0.533773
0.228098	0.646782	-0.533773
-1.54123	-1.45401	-1.01205
1.10716	-0.408404	-1.01205
-0.269439	-0.400707	-0.533773
-1.70411	-0.923964	-0.533773
-0.0299417	-1.06101	1.8576
0.223869	1.28734	2.33588
-1.04637	-1.26484	-0.0554974
0.561027	-0.744846	-0.533773
2.30848	0.975335	-1.01205
0.134715	-0.237243	-1.01205
1.35597	0.323291	-0.0554974
1.18067	0.535691	-1.01205
0.0623951	-0.177657	-0.533773
0.750545	0.952046	-0.0554974
0.0902023	0.262994	-0.0554974
-0.719285	-0.878951	-0.0554974
-1.15054	-0.471336	-0.533773
0.864211	0.410965	-0.533773
-1.92281	-3.00836	0.422778
0.795133	0.651102	-0.533773
0.966208	0.446394	2.33588
-2.31293	-2.18611	0.901053
0.221602	0.476904	0.422778
-1.27814	-0.453809	-1.01205
0.844568	0.932443	-0.0554974
2.14426	2.27144	-1.01205
-0.202202	-0.34592	-0.533773
1.64842	0.980222	-1.01205
-0.430732	-0.169959	0.422778
-0.917763	-0.344272	0.901053
-0.568666	-0.388152	-0.533773
0.123041	-0.304962	-0.0554974
-1.17976	-0.186149	1.37933
0.377432	-0.589506	0.901053
0.83077	-0.0719246	-0.533773
-0.252125	0.690483
-0.351046	1.09106	-0.533773
0.760189	0.150004	-1.01205
0.624521	-0.122539	0.422778
-0.666311	0.199027	-1.01205
-0.395184	0.485652	-1.01205
0.542641	0.79075	-0.0554974
-1.27505	0.0447406	1.37933
0.477881	0.551294	-1.01205
-0.221329	1.05385	-0.0554974
-0.118025	0.0832935	0.901053
-0.850787	-1.88302	-0.0554974
-0.50761	1.4359	-0.533773
0.374967	0.816676	-0.0554974
0.116953	0.930194	-1.01205
-1.31381	-1.67936	-1.01205
-0.456497	-0.0108162	-1.01205
-0.167821	-0.923061	-0.533773
-0.734711	-1.18074	-0.0554974
-1.53459	-0.576381	0.901053
0.928116	1.31679	-0.0554974
-0.373754	-0.137619	-0.533773
0.576291	-0.00189135	-1.01205
-0.274453	0.683411	-0.0554974
0.872595	1.25111	-0.533773
-0.171596	-0.68923	0.422778
-0.143508	-0.133712	-0.533773
1.48798	0.866237	-0.0554974
2.68756	2.14098	-1.01205
-0.61365	-0.484325	-0.533773
-0.0568887	0.158414	-1.01205
2.07309	2.68936	-0.533773
-0.662125	-1.82638	-1.01205
1.07841	2.03434	1.8576
0.11109	-0.284534
0.661065	0.295385	0.901053
1.75756	2.33424	-1.01205
0.796244	1.33956	0.422778
-0.0229831	0.814077	-1.01205
-0.429814	-0.69324	-0.533773
-0.533305	-0.388585	-1.01205
-0.656476	-1.68489	-0.0554974
0.664982	0.116544	-1.01205
-0.262814	-0.323021	0.901053
1.17113	1.00385	-0.0554974
1.23739	-0.654735	-0.533773
-1.12444	-1.68034	1.37933
0.584516	-0.0161926	-0.533773
1.31207	0.488908	0.422778
1.24995	0.0239649	-1.01205
-1.70851	-1.14331	-0.0554974
2.16377	1.25021	-1.01205
1.43876	0.40319	-1.01205
-0.0744576	0.671486	2.81415
-1.02173	0.747913	0.422778
-0.575389	0.280263	-0.0554974
-1.01794	-0.657507	3.77071
-1.20422	1.25863	-0.0554974
-0.331249	-0.935063	-1.01205
-0.750172	0.0939178	-0.533773
0.271379	0.125567	0.422778
1.38776	1.77734	-0.533773
-0.544027	0.459792	1.37933
0.855728	0.97728	-0.533773
1.44773	0.862357	-1.01205
0.870235	-0.753239	1.37933
0.847006	0.862226	-1.01205
-1.00929	-0.993096	1.37933
0.605972	0.965893	-1.01205
0.883021	0.433677	0.422778
-0.796924	0.232103	0.901053
0.828525	1.08814	-1.01205
1.45481	1.36434	-0.0554974
1.34504	1.48215	-0.0554974
0.855468	0.761089	-0.533773
-1.246	-0.0810852	-0.0554974
1.0087	0.230395	0.422778
-1.13481	-0.824129	0.422778
0.812059	0.525191	-0.533773
0.58132	0.59956	0.422778
-1.18657	-0.614874	-0.0554974
-0.56245	-0.134583	1.37933
-0.171562	-0.0698355	-0.533773
-1.47478	-0.0265081	-1.01205
-0.396313	-0.878855	-1.01205
0.0198677	0.133665	-1.01205
-2.47751	-2.0573	1.8576
-0.544869	1.17703	-1.01205
0.0807143	0.761887	0.422778
0.412405	-0.474898	-0.0554974
0.970539	0.945279	-0.533773
-3.03445	-3.55621	-0.0554974
0.674359	0.777369	-1.01205
-1.49281	-1.22382	2.33588
0.874882	0.590149	-0.0554974
-0.148013	-0.153005	1.37933
0.131146	0.0958835	-0.533773
-1.71365	-1.15964	-0.533773
-1.08821	-1.0491	-1.01205
-1.00721	0.166601	-0.0554974
0.199688	-0.671286	-1.01205
-1.01225	-1.20291	-1.01205
0.705778	1.07724	-1.01205
0.273503	-0.893676	0.422778
-1.18213	-2.00329	2.33588
-0.41284	-0.459252	0.901053
0.736793	1.18302	1.37933
0.502628	0.596206	-0.533773
0.678391	1.37236	1.37933
1.12599	-0.0248824	-0.0554974
-0.621515	-0.404039	-0.0554974
-1.46974	-1.93142	0.901053
1.87016	0.995715	-1.01205
-0.732374	-0.44874	1.8576
0.0117882	-0.0335696	-0.0554974
1.12593	0.510354	-0.533773
0.0587823	0.308124	-0.533773
1.18658	0.979246	-1.01205
0.185947	0.18234	-1.01205
0.331653	0.429628	-1.01205
0.500406	0.29288	0.422778
-0.0989777	-0.123464	-1.01205
-2.13249	-2.06184	-0.0554974
-1.39926	-1.80958	-0.533773
0.604284	0.103757	-1.01205
-0.445626	-0.109014	-1.01205
1.78919	0.88358	-1.01205
0.455082	1.25587	-0.533773
-0.993534	-1.59855	1.37933
-0.724653	-0.65413	-0.533773
0.135455	0.52967	-1.01205
0.468032	-0.69235	-0.533773
-0.52924	1.02947	-0.0554974
-1.52661	-0.48007	-0.533773
0.460967	-0.282531	-1.01205
-0.784896	0.530702	0.422778
-0.385908	-0.846474	-0.533773
-1.18468	-0.915948	-1.01205
-1.10463	-0.225447	-1.01205
1.48474	0.339744	-1.01205
1.11238	0.502551	-0.533773
0.40569	0.316667	-0.533773
0.435125	0.91613	-0.0554974
1.41406	1.04268	-0.533773
-0.232087	0.597868	-1.01205
0.731941	1.86138	-0.533773
-1.11715	-0.257874	-0.533773
1.05689	-0.113398	-1.01205
-0.541824	0.025976	0.422778
1.44124	0.252324	-0.533773
1.09566	0.135827	-1.01205
-0.520108	0.634555	0.901053
1.28306	-0.0381508	-0.0554974
-0.753845	-0.913955	-0.533773
0.090414	0.648314	-0.533773
1.45993	0.587337	-1.01205
0.764452	0.0557582	-1.01205
0.173665	-0.338204	0.422778
0.767096	0.314831	-1.01205
0.122148	0.682506	-0.533773
-1.18735	-0.136859	-0.0554974
-1.84383	-0.422718	1.37933
0.282237	0.738386	1.8576
-0.472007	-0.304087	-0.533773
1.73985	1.96229	-0.533773
0.22319	-0.0337723	-0.533773
-0.784837	-0.885251	2.33588
-0.356184	-0.560574	0.901053
0.261604	-0.131587	-0.533773
-0.0291338	-0.986959	-0.533773
-0.60138	-0.816611	-0.0554974
-0.891019	-0.609535	2.33588
0.349987	-0.189207	-0.0554974
-0.167464	0.710925	-1.01205
-0.344916	-0.663954	-1.01205
-0.390274	0.769987	0.901053
1.66637	-0.131667	-0.0554974
1.91268	1.11905	-0.533773
-0.648262	-1.34618	-1.01205
0.312107	0.548703	-1.01205
1.05159	0.889053	-1.01205
-0.644978	0.491895	0.422778
-2.08653	-1.37805	2.33588

## Sheet: Fig3E
Names	Weights	Pvalue
GaitSpeed_Comp	0.274619170222366	0
SSAGA_Alc_Hvy_Max_Drinks	0.255957996914594	0
Total_Beer_Wine_Cooler_7days	0.216128708581242	0
SSAGA_TB_Smoking_History	0.212272491342349	0
SSAGA_Alc_12_Max_Drinks	0.200157121831126	0
Dexterity_Unadj	0.195419791515073	0
Total_Drinks_7days	0.189350318110966	0
DDisc_AUC_200	0.172337802322048	0.0002
SSAGA_Alc_D4_Ab_Sx	0.16901890370823	0.0004
NEOFAC_E	0.166119559054749	0.0012
CardSort_Unadj	0.165765027603239	0.0014
Num_Days_Drank_7days	0.164530109672178	0.0014
PicVocab_Unadj	0.148901381584356	0.0098
Endurance_Unadj	0.144726239878191	0.0152
MeanPurp_Unadj	0.139304599627941	0.027
ProcSpeed_Unadj	0.133139933396814	0.0508
VSPLOT_TC	0.133046552043505	0.0514
SSAGA_Alc_D4_Ab_Dx	0.130635467083809	0.064
SSAGA_Alc_12_Drinks_Per_Day	0.128914118356423	0.0736
Strength_Unadj	0.120329430602354	0.1432
ER40ANG	0.114566886851819	0.2198
InstruSupp_Unadj	0.11177782243285	0.2688
LifeSatisf_Unadj	0.110937089059946	0.2878
SSAGA_Alc_Hvy_Drinks_Per_Day	0.110858675123535	0.289
ER40FEAR	0.106549458081324	0.3834
Friendship_Unadj	0.104124488594208	0.442
SSAGA_Alc_D4_Dp_Dx	0.101110076684277	0.5192
SSAGA_Alc_D4_Dp_Sx	0.0998608652576074	0.5502
Flanker_Unadj	0.0986734428292526	0.5824
DDisc_AUC_40K	0.0977212301684114	0.6086
ER40_CR	0.0925913287382593	0.7328
ASR_Intr_Raw	0.0903568705203833	0.787
FamHist_Fath_None	0.0883890814273059	0.8218
PainInterf_Tscore	0.0881941819070764	0.8252
MMSE_Score	0.0802374471483892	0.937
PosAffect_Unadj	0.0798472717316483	0.9412
EmotSupp_Unadj	0.0772038401396251	0.9646
PicSeq_Unadj	0.0769061024364893	0.9654
NEOFAC_A	0.0752897806417132	0.9736
Num_Days_Used_Any_Tobacco_7days	0.0743190222504375	0.978
Avg_Weekday_Any_Tobacco_7days	0.0740945421526304	0.979
SCPT_TN	0.0725982261535147	0.984
SCPT_SPEC	0.0725982261535147	0.984
Total_Any_Tobacco_7days	0.0665225056962293	0.993
ListSort_Unadj	0.0612220291097146	0.9942
Avg_Weekend_Any_Tobacco_7days	0.0594202286822076	0.9944
Avg_Weekday_Cigarettes_7days	0.0584364437495594	0.9946
Total_Cigarettes_7days	0.053563571101438	0.9946
SelfEff_Unadj	0.0532103264104861	0.9946
IWRD_RTC	0.0524580249180198	0.9946
ReadEng_Unadj	0.0459960957948982	0.9946
FearSomat_Unadj	0.036239004063096	0.9946
PMAT24_A_CR	0.0355024432256741	0.9946
PSQI_Score	0.0341219188411798	0.9946
Avg_Weekend_Cigarettes_7days	0.0334669766175815	0.9946
FamHist_Moth_Dep	0.031009911572567	0.9946
SSAGA_Agoraphobia	0.0267568606400849	0.9946
SSAGA_TB_Still_Smoking	0.0221330909883656	0.9946
SSAGA_Depressive_Sx	0.0156533180611326	0.9946
SCPT_TPRT	0.0134938031441106	0.9946
ER40NOE	0.00716240299610888	0.9946
DSM_Hype_Raw	-0.00446437	1.0054
AngAffect_Unadj	-0.00753584	1.0054
Correction	-0.0102942	1.0054
Odor_Unadj	-0.0177265	1.0054
AngHostil_Unadj	-0.022798	1.0054
DSM_Anxi_Raw	-0.0290036	1.0054
FamHist_Moth_None	-0.0350003	1.0054
PercStress_Unadj	-0.0350941	1.0054
SSAGA_PanicDisorder	-0.0355658	1.0054
FearAffect_Unadj	-0.0374626	1.0054
ER40SAD	-0.0446916	1.0054
SSAGA_Depressive_Ep	-0.0493847	1.0054
DSM_Adh_Raw	-0.0494307	1.0054
Times_Used_Any_Tobacco_Today	-0.0495137	1.0054
PercReject_Unadj	-0.0532492	1.0054
Sadness_Unadj	-0.062434	1.0054
IWRD_TOT	-0.0661991	1.004
ASR_Anxd_Raw	-0.0676181	1.0034
NEOFAC_C	-0.0689642	1.0016
Loneliness_Unadj	-0.0707443	0.9986
SCPT_FP	-0.0725982	0.9914
FamHist_Fath_Dep	-0.0749913	0.9824
VSPLOT_CRTE	-0.0753848	0.9796
FamHist_Fath_DrgAlc	-0.083759	0.8882
DSM_Inat_Raw	-0.0866782	0.8418
ASR_Extn_Raw	-0.0962989	0.627
ASR_Soma_Raw	-0.10338	0.4482
SSAGA_Alc_12_Frq	-0.104132	0.4284
PercHostil_Unadj	-0.106659	0.369
NEOFAC_N	-0.109805	0.3066
NEOFAC_O	-0.11197	0.2668
ASR_Attn_Raw	-0.114954	0.2176
ASR_Aggr_Raw	-0.11843	0.1696
VSPLOT_OFF	-0.119485	0.1548
ASR_Oth_Raw	-0.127829	0.0792
DSM_Somp_Raw	-0.137734	0.0294
AngAggr_Unadj	-0.13831	0.0274
SSAGA_Alc_Hvy_Frq	-0.141263	0.0196
ER40_CRT	-0.144814	0.0118
Noise_Comp	-0.145632	0.0112
ASR_Rule_Raw	-0.148258	0.0076
DSM_Depr_Raw	-0.150366	0.0054
ASR_Crit_Raw	-0.153307	0.0034
ASR_Intn_Raw	-0.159661	0.0018
ASR_Totp_Raw	-0.171401	0.001
Taste_Unadj	-0.173288	0.0006
ASR_TAO_Sum	-0.189258	0.0002
DSM_Avoid_Raw	-0.19226	0
SSAGA_Alc_12_Frq_5plus	-0.195751	0
SSAGA_Alc_Hvy_Frq_5plus	-0.214335	0
SSAGA_Alc_Hvy_Frq_Drk	-0.234288	0
SSAGA_Alc_Age_1st_Use	-0.236857	0
THC	-0.242269	0
DSM_Antis_Raw	-0.253317	0
ASR_Witd_Raw	-0.28001	0
SSAGA_ChildhoodConduct	-0.291463	0
SSAGA_Alc_12_Frq_Drk	-0.294586	0
ASR_Thot_Raw	-0.350767	0
