# Supplementary material for: The functional overlap between respiration and global signal and its behavioral relevance
Source: Commun Biol. 2025 May 26;8:809. doi: 10.1038/s42003-025-08260-z (PMC12106718; doi:10.1038/s42003-025-08260-z)
Supplement: Supplementary file 6 — Supplementary Data 4 [file 42003_2025_8260_MOESM6_ESM.xlsx]

## Sheet: Fig4C
Behavioral measures	Weights	Pvalues
PicVocab_Unadj	0.281619048947017	0
PMAT24_A_CR	0.238112193478686	0
GaitSpeed_Comp	0.223983624719561	0
ListSort_Unadj	0.223000093068974	0
DDisc_AUC_200	0.176355524025707	0.0008
ER40_CRT	0.154301391543384	0.0054
FamHist_Fath_None	0.14705035251122	0.0154
ReadEng_Unadj	0.144415412119742	0.0188
SCPT_TN	0.129740150251212	0.0726
SCPT_SPEC	0.129740150251212	0.0726
DSM_Avoid_Raw	0.127385590250254	0.0902
SSAGA_Alc_12_Frq_5plus	0.124638713589976	0.11
MMSE_Score	0.123596463392908	0.1188
SSAGA_Alc_Age_1st_Use	0.122387178903319	0.1306
ProcSpeed_Unadj	0.114751944240667	0.2242
SSAGA_Alc_Hvy_Frq_5plus	0.109539662995678	0.3138
ER40NOE	0.108178016357528	0.3412
SSAGA_Alc_12_Frq	0.104169201385374	0.4294
ASR_Oth_Raw	0.102096598458937	0.4844
LifeSatisf_Unadj	0.101707228138875	0.4946
SCPT_TPRT	0.100339205159355	0.5272
Correction	0.0961868550387271	0.6336
DSM_Hype_Raw	0.0939813730751245	0.6904
SSAGA_PanicDisorder	0.089918991638802	0.7856
IWRD_RTC	0.085409401468202	0.8692
SSAGA_Alc_Hvy_Frq	0.0846199551837085	0.8818
DSM_Adh_Raw	0.0788376428978922	0.9516
PicSeq_Unadj	0.0751474514503467	0.9776
VSPLOT_TC	0.0706389313564454	0.9914
NEOFAC_A	0.0625744309049992	0.9976
ER40_CR	0.0608653398169378	0.9976
FamHist_Moth_Dep	0.0584148264775206	0.9978
SSAGA_Alc_D4_Dp_Dx	0.0536057637924214	0.9978
ER40ANG	0.0459393192643943	0.9978
ASR_Attn_Raw	0.0458015974313599	0.9978
ASR_TAO_Sum	0.0435314243757508	0.9978
SSAGA_Alc_D4_Dp_Sx	0.0411831506884241	0.9978
AngHostil_Unadj	0.039193054636151	0.9978
DSM_Inat_Raw	0.038820418260249	0.9978
SSAGA_Agoraphobia	0.0384693872129482	0.9978
CardSort_Unadj	0.0372962419066266	0.9978
ER40FEAR	0.0338212374819167	0.9978
Odor_Unadj	0.0331417674223541	0.9978
ASR_Aggr_Raw	0.0265901635472751	0.9978
ASR_Intr_Raw	0.0201468069475072	0.9978
SSAGA_Alc_Hvy_Frq_Drk	0.0188390899729711	0.9978
SSAGA_Alc_D4_Ab_Sx	0.0181265225932639	0.9978
InstruSupp_Unadj	0.0172775608276663	0.9978
PosAffect_Unadj	0.0132008382932008	0.9978
SSAGA_Depressive_Ep	0.0104469501736571	0.9978
DDisc_AUC_40K	0.0076900041351653	0.9978
VSPLOT_CRTE	0.00630687773205373	0.9978
SSAGA_Alc_D4_Ab_Dx	0.00554697843553076	0.9978
Endurance_Unadj	0.00157376998709735	0.9978
ASR_Witd_Raw	-0.00397661	1.0022
Noise_Comp	-0.00627764	1.0022
SelfEff_Unadj	-0.00714995	1.0022
AngAggr_Unadj	-0.00779867	1.0022
FamHist_Fath_Dep	-0.0112102	1.0022
EmotSupp_Unadj	-0.0119028	1.0022
ASR_Totp_Raw	-0.0124619	1.0022
DSM_Depr_Raw	-0.0156226	1.0022
ASR_Anxd_Raw	-0.0167124	1.0022
NEOFAC_C	-0.0172781	1.0022
PSQI_Score	-0.0218744	1.0022
FamHist_Moth_None	-0.0298725	1.0022
SSAGA_Depressive_Sx	-0.0335874	1.0022
SSAGA_Alc_Hvy_Drinks_Per_Day	-0.0336637	1.0022
Flanker_Unadj	-0.0361577	1.0022
Taste_Unadj	-0.0365618	1.0022
ER40SAD	-0.0407044	1.0022
FearSomat_Unadj	-0.041583	1.0022
SSAGA_Alc_12_Frq_Drk	-0.0422626	1.0022
SSAGA_Alc_Hvy_Max_Drinks	-0.0427728	1.0022
Loneliness_Unadj	-0.0433048	1.0022
Dexterity_Unadj	-0.0437269	1.0022
ASR_Intn_Raw	-0.0443581	1.0022
Friendship_Unadj	-0.0465204	1.0022
NEOFAC_E	-0.0481595	1.0022
ASR_Crit_Raw	-0.0596972	1.0016
PainInterf_Tscore	-0.0599167	1.0016
ASR_Extn_Raw	-0.0631914	1.001
PercHostil_Unadj	-0.0666715	0.9984
Sadness_Unadj	-0.0692654	0.9962
SSAGA_Alc_12_Max_Drinks	-0.0713139	0.9932
Total_Beer_Wine_Cooler_7days	-0.0713597	0.9932
DSM_Antis_Raw	-0.0785617	0.9592
NEOFAC_O	-0.0871638	0.8474
ASR_Soma_Raw	-0.0970503	0.6186
Times_Used_Any_Tobacco_Today	-0.0976599	0.6054
AngAffect_Unadj	-0.098312	0.5862
VSPLOT_OFF	-0.106676	0.3854
DSM_Anxi_Raw	-0.109323	0.3336
NEOFAC_N	-0.112973	0.2652
MeanPurp_Unadj	-0.115435	0.2238
SCPT_FP	-0.12974	0.0672
Strength_Unadj	-0.130405	0.0638
SSAGA_Alc_12_Drinks_Per_Day	-0.132031	0.0542
FamHist_Fath_DrgAlc	-0.141896	0.022
SSAGA_TB_Still_Smoking	-0.142826	0.0194
DSM_Somp_Raw	-0.143542	0.017
ASR_Thot_Raw	-0.14435	0.0156
PercReject_Unadj	-0.14518	0.0144
Avg_Weekday_Cigarettes_7days	-0.160413	0.003
Avg_Weekday_Any_Tobacco_7days	-0.16579	0.0014
SSAGA_ChildhoodConduct	-0.168197	0.0014
Total_Drinks_7days	-0.172508	0.0008
Avg_Weekend_Cigarettes_7days	-0.173659	0.0006
Total_Cigarettes_7days	-0.174755	0.0006
Avg_Weekend_Any_Tobacco_7days	-0.176768	0.0006
SSAGA_TB_Smoking_History	-0.178544	0.0004
Total_Any_Tobacco_7days	-0.181938	0
PercStress_Unadj	-0.182191	0
Num_Days_Used_Any_Tobacco_7days	-0.184137	0
Num_Days_Drank_7days	-0.199731	0
ASR_Rule_Raw	-0.2102	0
FearAffect_Unadj	-0.216697	0
IWRD_TOT	-0.229513	0
THC	-0.305356	0

## Sheet: Fig4D
Names	Weights	Pvalues
17Networks_LH_VisCent_Striate_1'	-0.013784	1.00860000000000
17Networks_LH_VisCent_Striate_2'	0.10811	0.650800000000000
17Networks_LH_VisCent_Striate_3'	0.0439375	0.991400000000000
17Networks_LH_VisCent_Striate_4'	0.0862058	0.985800000000000
17Networks_LH_VisCent_ExStr_1'	-0.0475065	1.00860000000000
17Networks_LH_VisCent_ExStr_2'	-0.0946863	0.954000000000000
17Networks_LH_VisCent_ExStr_3'	-0.0646305	1.00860000000000
17Networks_LH_VisCent_ExStr_4'	-0.0584805	1.00860000000000
17Networks_LH_VisCent_ExStr_5'	-0.0556172	1.00860000000000
17Networks_LH_VisCent_ExStr_6'	-0.113696	0.515200000000000
17Networks_LH_VisCent_ExStr_7'	-0.0324395	1.00860000000000
17Networks_LH_VisCent_ExStr_8'	0.0379728	0.991400000000000
17Networks_LH_VisCent_ExStr_9'	0.0936969	0.945600000000000
17Networks_LH_VisCent_ExStr_10'	-0.123318	0.269200000000000
17Networks_LH_VisCent_ExStr_11'	0.0764873	0.991400000000000
17Networks_LH_VisCent_ExStr_12'	0.117867	0.389000000000000
17Networks_LH_VisCent_ExStr_13'	0.126196	0.216800000000000
17Networks_LH_VisCent_ExStr_14'	-0.0661904	1.00860000000000
17Networks_LH_VisCent_ExStr_15'	0.118918	0.365600000000000
17Networks_LH_VisCent_ExStr_16'	0.000535864	0.991400000000000
17Networks_LH_VisCent_ExStr_17'	-0.0694274	1.00860000000000
17Networks_LH_VisCent_ExStr_18'	-0.0968554	0.926000000000000
17Networks_LH_VisCent_ExStr_19'	0.0897393	0.974200000000000
17Networks_LH_VisCent_ExStr_20'	-0.120332	0.338000000000000
17Networks_LH_VisCent_ExStr_21'	0.0494312	0.991400000000000
17Networks_LH_VisCent_ExStr_22'	-0.0515929	1.00860000000000
17Networks_LH_VisCent_ExStr_23'	-0.0688541	1.00860000000000
17Networks_LH_VisCent_ExStr_24'	-0.0684442	1.00860000000000
17Networks_LH_VisCent_ExStr_25'	-0.0638349	1.00860000000000
17Networks_LH_VisCent_ExStr_26'	-0.028083	1.00860000000000
17Networks_LH_VisCent_ExStr_27'	-0.150674	0.0186000000000000
17Networks_LH_VisCent_ExStr_28'	-0.111179	0.587800000000000
17Networks_LH_VisCent_ExStr_29'	-0.10569	0.740400000000000
17Networks_LH_VisCent_ExStr_30'	-0.107272	0.699200000000000
17Networks_LH_VisPeri_StriCal_1'	-0.066293	1.00860000000000
17Networks_LH_VisPeri_StriCal_2'	-0.0206068	1.00860000000000
17Networks_LH_VisPeri_StriCal_3'	-0.0514349	1.00860000000000
17Networks_LH_VisPeri_StriCal_4'	-0.0280149	1.00860000000000
17Networks_LH_VisPeri_StriCal_5'	-0.0936086	0.962000000000000
17Networks_LH_VisPeri_StriCal_6'	-0.0291721	1.00860000000000
17Networks_LH_VisPeri_StriCal_7'	-0.0428389	1.00860000000000
17Networks_LH_VisPeri_StriCal_8'	0.0237757	0.991400000000000
17Networks_LH_VisPeri_StriCal_9'	-0.0620738	1.00860000000000
17Networks_LH_VisPeri_StriCal_10'	-0.0868353	0.999200000000000
17Networks_LH_VisPeri_ExStrInf_1'	-0.0989029	0.892600000000000
17Networks_LH_VisPeri_ExStrInf_2'	-0.0859833	1.00260000000000
17Networks_LH_VisPeri_ExStrInf_3'	-0.110935	0.593800000000000
17Networks_LH_VisPeri_ExStrInf_4'	-0.115889	0.453600000000000
17Networks_LH_VisPeri_ExStrInf_5'	-0.0644264	1.00860000000000
17Networks_LH_VisPeri_ExStrInf_6'	-0.0950292	0.950000000000000
17Networks_LH_VisPeri_ExStrInf_7'	-0.10779	0.685000000000000
17Networks_LH_VisPeri_ExStrInf_8'	-0.0719122	1.00860000000000
17Networks_LH_VisPeri_ExStrInf_9'	-0.0802319	1.00800000000000
17Networks_LH_VisPeri_ExStrInf_10'	-0.0898919	0.990200000000000
17Networks_LH_VisPeri_ExStrSup_1'	-0.0852855	1.00400000000000
17Networks_LH_VisPeri_ExStrSup_2'	-0.0291582	1.00860000000000
17Networks_LH_VisPeri_ExStrSup_3'	-0.0735208	1.00860000000000
17Networks_LH_VisPeri_ExStrSup_4'	-0.087388	0.997800000000000
17Networks_LH_VisPeri_ExStrSup_5'	-0.0929572	0.968800000000000
17Networks_LH_VisPeri_ExStrSup_6'	-0.0300962	1.00860000000000
17Networks_LH_VisPeri_ExStrSup_7'	-0.0989827	0.889600000000000
17Networks_LH_VisPeri_ExStrSup_8'	-0.123118	0.275000000000000
17Networks_LH_VisPeri_ExStrSup_9'	-0.0865105	1.00060000000000
17Networks_LH_VisPeri_ExStrSup_10'	-0.107267	0.699200000000000
17Networks_LH_VisPeri_ExStrSup_11'	-0.0897439	0.990600000000000
17Networks_LH_VisPeri_ExStrSup_12'	-0.118444	0.385600000000000
17Networks_LH_SomMotA_1'	-0.115599	0.460600000000000
17Networks_LH_SomMotA_2'	0.00703731	0.991400000000000
17Networks_LH_SomMotA_3'	-0.186565	0
17Networks_LH_SomMotA_4'	0.00126471	0.991400000000000
17Networks_LH_SomMotA_5'	-0.0272599	1.00860000000000
17Networks_LH_SomMotA_6'	0.0249259	0.991400000000000
17Networks_LH_SomMotA_7'	-0.209447	0
17Networks_LH_SomMotA_8'	-0.0899532	0.990000000000000
17Networks_LH_SomMotA_9'	-0.172057	0.00180000000000000
17Networks_LH_SomMotA_10'	-0.131804	0.135200000000000
17Networks_LH_SomMotA_11'	0.0268918	0.991400000000000
17Networks_LH_SomMotA_12'	0.00277353	0.991400000000000
17Networks_LH_SomMotA_13'	-0.00772737	1.00860000000000
17Networks_LH_SomMotA_14'	-0.164693	0.00280000000000000
17Networks_LH_SomMotA_15'	-0.0958348	0.941600000000000
17Networks_LH_SomMotA_16'	-0.139727	0.0656000000000000
17Networks_LH_SomMotA_17'	-0.0239039	1.00860000000000
17Networks_LH_SomMotA_18'	-0.16102	0.00440000000000000
17Networks_LH_SomMotA_19'	-0.0160159	1.00860000000000
17Networks_LH_SomMotA_20'	-0.0503286	1.00860000000000
17Networks_LH_SomMotA_21'	-0.100071	0.868400000000000
17Networks_LH_SomMotA_22'	-0.165899	0.00280000000000000
17Networks_LH_SomMotA_23'	-0.0598475	1.00860000000000
17Networks_LH_SomMotA_24'	-0.115507	0.463400000000000
17Networks_LH_SomMotA_25'	-0.0799106	1.00800000000000
17Networks_LH_SomMotA_26'	-0.144565	0.0384000000000000
17Networks_LH_SomMotA_27'	-0.0842822	1.00540000000000
17Networks_LH_SomMotA_28'	-0.1267	0.208400000000000
17Networks_LH_SomMotA_29'	-0.217771	0
17Networks_LH_SomMotA_30'	-0.10019	0.866800000000000
17Networks_LH_SomMotA_31'	-0.138406	0.0746000000000000
17Networks_LH_SomMotA_32'	-0.0612213	1.00860000000000
17Networks_LH_SomMotA_33'	-0.0894095	0.991600000000000
17Networks_LH_SomMotA_34'	-0.151266	0.0174000000000000
17Networks_LH_SomMotA_35'	-0.0618892	1.00860000000000
17Networks_LH_SomMotA_36'	-0.143894	0.0420000000000000
17Networks_LH_SomMotA_37'	-0.205099	0
17Networks_LH_SomMotA_38'	-0.0945467	0.954400000000000
17Networks_LH_SomMotA_39'	-0.108026	0.677800000000000
17Networks_LH_SomMotA_40'	-0.136453	0.0912000000000000
17Networks_LH_SomMotA_41'	-0.121517	0.307800000000000
17Networks_LH_SomMotA_42'	-0.119783	0.349800000000000
17Networks_LH_SomMotB_Cent_1'	-0.0628235	1.00860000000000
17Networks_LH_SomMotB_Cent_2'	-0.0204036	1.00860000000000
17Networks_LH_SomMotB_Cent_3'	0.0331955	0.991400000000000
17Networks_LH_SomMotB_Cent_4'	0.0445493	0.991400000000000
17Networks_LH_SomMotB_Cent_5'	-0.00358178	1.00860000000000
17Networks_LH_SomMotB_Cent_6'	0.013388	0.991400000000000
17Networks_LH_SomMotB_Cent_7'	0.0118969	0.991400000000000
17Networks_LH_SomMotB_Cent_8'	0.0367514	0.991400000000000
17Networks_LH_SomMotB_Cent_9'	0.00136221	0.991400000000000
17Networks_LH_SomMotB_Cent_10'	0.00293665	0.991400000000000
17Networks_LH_SomMotB_Cent_11'	-0.0689255	1.00860000000000
17Networks_LH_SomMotB_S2_1'	-0.161278	0.00420000000000000
17Networks_LH_SomMotB_S2_2'	-0.109288	0.642200000000000
17Networks_LH_SomMotB_S2_3'	-0.116184	0.444200000000000
17Networks_LH_SomMotB_S2_4'	-0.0831244	1.00660000000000
17Networks_LH_SomMotB_S2_5'	-0.0627558	1.00860000000000
17Networks_LH_SomMotB_S2_6'	-0.128729	0.179400000000000
17Networks_LH_SomMotB_S2_7'	-0.152878	0.0146000000000000
17Networks_LH_SomMotB_S2_8'	-0.040695	1.00860000000000
17Networks_LH_SomMotB_S2_9'	-0.0633551	1.00860000000000
17Networks_LH_SomMotB_S2_10'	-0.0848758	1.00500000000000
17Networks_LH_SomMotB_S2_11'	-0.0457146	1.00860000000000
17Networks_LH_SomMotB_S2_12'	-0.0272371	1.00860000000000
17Networks_LH_SomMotB_S2_13'	-0.0263054	1.00860000000000
17Networks_LH_SomMotB_Ins_1'	-0.186034	0
17Networks_LH_SomMotB_Aud_1'	-0.0572648	1.00860000000000
17Networks_LH_SomMotB_Aud_2'	-0.0898074	0.990400000000000
17Networks_LH_SomMotB_Aud_3'	-0.0702443	1.00860000000000
17Networks_LH_SomMotB_Aud_4'	-0.114653	0.487400000000000
17Networks_LH_SomMotB_Aud_5'	-0.0663965	1.00860000000000
17Networks_LH_SomMotB_Aud_6'	-0.0711781	1.00860000000000
17Networks_LH_SomMotB_Aud_7'	-0.121632	0.304400000000000
17Networks_LH_SomMotB_Aud_8'	-0.0681308	1.00860000000000
17Networks_LH_SomMotB_Aud_9'	-0.05789	1.00860000000000
17Networks_LH_SomMotB_Aud_10'	-0.16659	0.00280000000000000
17Networks_LH_SomMotB_Aud_11'	-0.144671	0.0378000000000000
17Networks_LH_SomMotB_Aud_12'	-0.188279	0
17Networks_LH_SomMotB_Aud_13'	-0.204977	0
17Networks_LH_SomMotB_Aud_14'	-0.0474755	1.00860000000000
17Networks_LH_DorsAttnA_TempOcc_1'	-0.0643665	1.00860000000000
17Networks_LH_DorsAttnA_TempOcc_2'	-0.0240321	1.00860000000000
17Networks_LH_DorsAttnA_TempOcc_3'	0.00717917	0.991400000000000
17Networks_LH_DorsAttnA_TempOcc_4'	-0.0301514	1.00860000000000
17Networks_LH_DorsAttnA_TempOcc_5'	-0.0153163	1.00860000000000
17Networks_LH_DorsAttnA_TempOcc_6'	0.173832	0.00100000000000000
17Networks_LH_DorsAttnA_TempOcc_7'	0.0925267	0.957800000000000
17Networks_LH_DorsAttnA_TempOcc_8'	-0.123918	0.258200000000000
17Networks_LH_DorsAttnA_TempOcc_9'	0.031651	0.991400000000000
17Networks_LH_DorsAttnA_TempOcc_10'	0.0750786	0.991400000000000
17Networks_LH_DorsAttnA_ParOcc_1'	-0.0109582	1.00860000000000
17Networks_LH_DorsAttnA_ParOcc_2'	-0.0181248	1.00860000000000
17Networks_LH_DorsAttnA_ParOcc_3'	0.0185775	0.991400000000000
17Networks_LH_DorsAttnA_ParOcc_4'	0.0573801	0.991400000000000
17Networks_LH_DorsAttnA_ParOcc_5'	0.151969	0.0164000000000000
17Networks_LH_DorsAttnA_ParOcc_6'	0.0326591	0.991400000000000
17Networks_LH_DorsAttnA_ParOcc_7'	0.0785078	0.991000000000000
17Networks_LH_DorsAttnA_SPL_1'	-0.0176332	1.00860000000000
17Networks_LH_DorsAttnA_SPL_2'	-0.161303	0.00420000000000000
17Networks_LH_DorsAttnA_SPL_3'	-0.0812167	1.00760000000000
17Networks_LH_DorsAttnA_SPL_4'	0.213554	0
17Networks_LH_DorsAttnA_SPL_5'	0.199983	0
17Networks_LH_DorsAttnA_SPL_6'	0.0108405	0.991400000000000
17Networks_LH_DorsAttnA_SPL_7'	0.0398636	0.991400000000000
17Networks_LH_DorsAttnA_SPL_8'	0.179575	0.000200000000000000
17Networks_LH_DorsAttnA_SPL_9'	0.213895	0
17Networks_LH_DorsAttnA_SPL_10'	-0.0613447	1.00860000000000
17Networks_LH_DorsAttnA_SPL_11'	-0.00259202	1.00860000000000
17Networks_LH_DorsAttnA_SPL_12'	-0.0393739	1.00860000000000
17Networks_LH_DorsAttnA_SPL_13'	0.0244879	0.991400000000000
17Networks_LH_DorsAttnA_SPL_14'	-0.0322762	1.00860000000000
17Networks_LH_DorsAttnA_SPL_15'	-0.102908	0.807400000000000
17Networks_LH_DorsAttnA_SPL_16'	-0.150216	0.0194000000000000
17Networks_LH_DorsAttnA_SPL_17'	-0.138639	0.0732000000000000
17Networks_LH_DorsAttnB_TempOcc_1'	0.0656462	0.991400000000000
17Networks_LH_DorsAttnB_TempOcc_2'	0.180533	0.000200000000000000
17Networks_LH_DorsAttnB_PostC_1'	0.0917503	0.962400000000000
17Networks_LH_DorsAttnB_PostC_2'	0.170089	0.00140000000000000
17Networks_LH_DorsAttnB_PostC_3'	0.0430817	0.991400000000000
17Networks_LH_DorsAttnB_PostC_4'	0.0890511	0.976400000000000
17Networks_LH_DorsAttnB_PostC_5'	0.200752	0
17Networks_LH_DorsAttnB_PostC_6'	0.100632	0.836200000000000
17Networks_LH_DorsAttnB_PostC_7'	0.0101248	0.991400000000000
17Networks_LH_DorsAttnB_PostC_8'	0.128939	0.175600000000000
17Networks_LH_DorsAttnB_PostC_9'	-0.0302693	1.00860000000000
17Networks_LH_DorsAttnB_PostC_10'	0.0132428	0.991400000000000
17Networks_LH_DorsAttnB_PostC_11'	-0.0161212	1.00860000000000
17Networks_LH_DorsAttnB_PostC_12'	-0.0358009	1.00860000000000
17Networks_LH_DorsAttnB_PostC_13'	-0.122483	0.287000000000000
17Networks_LH_DorsAttnB_PostC_14'	-0.124867	0.238400000000000
17Networks_LH_DorsAttnB_PostC_15'	-0.110321	0.611200000000000
17Networks_LH_DorsAttnB_PostC_16'	-0.107887	0.681400000000000
17Networks_LH_DorsAttnB_PostC_17'	-0.0461339	1.00860000000000
17Networks_LH_DorsAttnB_PostC_18'	-0.14225	0.0506000000000000
17Networks_LH_DorsAttnB_FEF_1'	-0.00458782	1.00860000000000
17Networks_LH_DorsAttnB_FEF_2'	0.0376999	0.991400000000000
17Networks_LH_DorsAttnB_FEF_3'	-0.108655	0.660200000000000
17Networks_LH_DorsAttnB_FEF_4'	0.00328464	0.991400000000000
17Networks_LH_DorsAttnB_FEF_5'	-0.0233567	1.00860000000000
17Networks_LH_DorsAttnB_FEF_6'	-0.0907723	0.986200000000000
17Networks_LH_DorsAttnB_FEF_7'	-0.146948	0.0282000000000000
17Networks_LH_DorsAttnB_PrCv_1'	0.12526	0.234000000000000
17Networks_LH_DorsAttnB_PrCv_2'	0.164106	0.00340000000000000
17Networks_LH_SalVentAttnA_ParOper_1'	-0.0132427	1.00860000000000
17Networks_LH_SalVentAttnA_ParOper_2'	0.0438014	0.991400000000000
17Networks_LH_SalVentAttnA_ParOper_3'	0.0187556	0.991400000000000
17Networks_LH_SalVentAttnA_ParOper_4'	0.0471275	0.991400000000000
17Networks_LH_SalVentAttnA_ParOper_5'	0.16164	0.00480000000000000
17Networks_LH_SalVentAttnA_ParOper_6'	0.0554827	0.991400000000000
17Networks_LH_SalVentAttnA_ParOper_7'	0.0424247	0.991400000000000
17Networks_LH_SalVentAttnA_FrOper_1'	-0.0584774	1.00860000000000
17Networks_LH_SalVentAttnA_FrOper_2'	-0.0991854	0.885000000000000
17Networks_LH_SalVentAttnA_FrOper_3'	-0.0304331	1.00860000000000
17Networks_LH_SalVentAttnA_FrOper_4'	-0.0324238	1.00860000000000
17Networks_LH_SalVentAttnA_FrOper_5'	-0.0524435	1.00860000000000
17Networks_LH_SalVentAttnA_FrOper_6'	0.0185199	0.991400000000000
17Networks_LH_SalVentAttnA_FrOper_7'	-0.0202776	1.00860000000000
17Networks_LH_SalVentAttnA_FrOper_8'	0.139126	0.0684000000000000
17Networks_LH_SalVentAttnA_FrOper_9'	0.103621	0.767400000000000
17Networks_LH_SalVentAttnA_Ins_1'	-0.0594567	1.00860000000000
17Networks_LH_SalVentAttnA_Ins_2'	-0.108022	0.677800000000000
17Networks_LH_SalVentAttnA_Ins_3'	-0.114435	0.492200000000000
17Networks_LH_SalVentAttnA_Ins_4'	-0.0698154	1.00860000000000
17Networks_LH_SalVentAttnA_Ins_5'	-0.122847	0.280600000000000
17Networks_LH_SalVentAttnA_Ins_6'	-0.0651226	1.00860000000000
17Networks_LH_SalVentAttnA_Ins_7'	-0.0959929	0.938800000000000
17Networks_LH_SalVentAttnA_Ins_8'	-0.0558557	1.00860000000000
17Networks_LH_SalVentAttnA_Ins_9'	-0.0615385	1.00860000000000
17Networks_LH_SalVentAttnA_ParMed_1'	-0.169884	0.00220000000000000
17Networks_LH_SalVentAttnA_ParMed_2'	0.0346745	0.991400000000000
17Networks_LH_SalVentAttnA_ParMed_3'	-0.178902	0.000400000000000000
17Networks_LH_SalVentAttnA_ParMed_4'	0.0343073	0.991400000000000
17Networks_LH_SalVentAttnA_ParMed_5'	-0.0634348	1.00860000000000
17Networks_LH_SalVentAttnA_ParMed_6'	-0.108515	0.665600000000000
17Networks_LH_SalVentAttnA_ParMed_7'	-0.0402847	1.00860000000000
17Networks_LH_SalVentAttnA_ParMed_8'	-0.164947	0.00280000000000000
17Networks_LH_SalVentAttnA_FrMed_1'	-0.139348	0.0684000000000000
17Networks_LH_SalVentAttnA_FrMed_2'	-0.207486	0
17Networks_LH_SalVentAttnA_FrMed_3'	-0.136955	0.0864000000000000
17Networks_LH_SalVentAttnA_FrMed_4'	-0.181448	0
17Networks_LH_SalVentAttnA_FrMed_5'	-0.161454	0.00360000000000000
17Networks_LH_SalVentAttnA_FrMed_6'	-0.164016	0.00280000000000000
17Networks_LH_SalVentAttnA_FrMed_7'	-0.104369	0.773600000000000
17Networks_LH_SalVentAttnB_IPL_1'	0.0550997	0.991400000000000
17Networks_LH_SalVentAttnB_IPL_2'	0.125013	0.240400000000000
17Networks_LH_SalVentAttnB_PFCd_1'	-0.148474	0.0244000000000000
17Networks_LH_SalVentAttnB_PFCl_1'	0.0990164	0.863400000000000
17Networks_LH_SalVentAttnB_PFCl_2'	-0.0926694	0.971400000000000
17Networks_LH_SalVentAttnB_PFCl_3'	0.0163367	0.991400000000000
17Networks_LH_SalVentAttnB_PFCl_4'	-0.193488	0
17Networks_LH_SalVentAttnB_PFCl_5'	0.0196052	0.991400000000000
17Networks_LH_SalVentAttnB_PFCl_6'	-0.0365039	1.00860000000000
17Networks_LH_SalVentAttnB_Ins_1'	-0.0891809	0.992800000000000
17Networks_LH_SalVentAttnB_Ins_2'	-0.183982	0
17Networks_LH_SalVentAttnB_Ins_3'	-0.04351	1.00860000000000
17Networks_LH_SalVentAttnB_Ins_4'	-0.111472	0.579000000000000
17Networks_LH_SalVentAttnB_Ins_5'	-0.0263049	1.00860000000000
17Networks_LH_SalVentAttnB_Ins_6'	-0.0755439	1.00860000000000
17Networks_LH_SalVentAttnB_Ins_7'	-0.0158064	1.00860000000000
17Networks_LH_SalVentAttnB_Ins_8'	0.0511963	0.991400000000000
17Networks_LH_SalVentAttnB_OFC_1'	0.055871	0.991400000000000
17Networks_LH_SalVentAttnB_PFCmp_1'	-0.124513	0.245800000000000
17Networks_LH_SalVentAttnB_PFCmp_2'	-0.148779	0.0232000000000000
17Networks_LH_SalVentAttnB_PFCmp_3'	-0.161076	0.00440000000000000
17Networks_LH_SalVentAttnB_PFCmp_4'	-0.0140947	1.00860000000000
17Networks_LH_LimbicB_OFC_1'	0.014584	0.991400000000000
17Networks_LH_LimbicB_OFC_2'	0.00382146	0.991400000000000
17Networks_LH_LimbicB_OFC_3'	-0.0516361	1.00860000000000
17Networks_LH_LimbicB_OFC_4'	-0.0600729	1.00860000000000
17Networks_LH_LimbicB_OFC_5'	-0.0753406	1.00860000000000
17Networks_LH_LimbicB_OFC_6'	-0.0638434	1.00860000000000
17Networks_LH_LimbicB_OFC_7'	-0.0156663	1.00860000000000
17Networks_LH_LimbicB_OFC_8'	0.0292134	0.991400000000000
17Networks_LH_LimbicB_OFC_9'	-0.0680138	1.00860000000000
17Networks_LH_LimbicB_OFC_10'	-0.0588664	1.00860000000000
17Networks_LH_LimbicB_OFC_11'	-0.0880943	0.995200000000000
17Networks_LH_LimbicB_OFC_12'	-0.0441204	1.00860000000000
17Networks_LH_LimbicB_OFC_13'	-0.0489569	1.00860000000000
17Networks_LH_LimbicB_OFC_14'	-0.0819816	1.00740000000000
17Networks_LH_LimbicB_OFC_15'	0.0860951	0.985800000000000
17Networks_LH_LimbicB_OFC_16'	0.0639616	0.991400000000000
17Networks_LH_LimbicA_TempPole_1'	-0.0286799	1.00860000000000
17Networks_LH_LimbicA_TempPole_2'	0.0467834	0.991400000000000
17Networks_LH_LimbicA_TempPole_3'	-0.0235225	1.00860000000000
17Networks_LH_LimbicA_TempPole_4'	0.0143889	0.991400000000000
17Networks_LH_LimbicA_TempPole_5'	0.0473875	0.991400000000000
17Networks_LH_LimbicA_TempPole_6'	-0.0688625	1.00860000000000
17Networks_LH_LimbicA_TempPole_7'	-0.0171783	1.00860000000000
17Networks_LH_LimbicA_TempPole_8'	0.00176723	0.991400000000000
17Networks_LH_LimbicA_TempPole_9'	-0.00985878	1.00860000000000
17Networks_LH_LimbicA_TempPole_10'	-0.0957634	0.943200000000000
17Networks_LH_LimbicA_TempPole_11'	-0.0091038	1.00860000000000
17Networks_LH_LimbicA_TempPole_12'	-0.0523351	1.00860000000000
17Networks_LH_LimbicA_TempPole_13'	-0.0716224	1.00860000000000
17Networks_LH_LimbicA_TempPole_14'	-0.0435486	1.00860000000000
17Networks_LH_ContA_Temp_1'	0.035774	0.991400000000000
17Networks_LH_ContA_Temp_2'	0.229318	0
17Networks_LH_ContA_Temp_3'	0.269761	0
17Networks_LH_ContA_IPS_1'	0.291291	0
17Networks_LH_ContA_IPS_2'	0.158332	0.00740000000000000
17Networks_LH_ContA_IPS_3'	0.203814	0
17Networks_LH_ContA_IPS_4'	0.276588	0
17Networks_LH_ContA_IPS_5'	0.311268	0
17Networks_LH_ContA_IPS_6'	0.220889	0
17Networks_LH_ContA_IPS_7'	0.281084	0
17Networks_LH_ContA_IPS_8'	0.256892	0
17Networks_LH_ContA_IPS_9'	0.251107	0
17Networks_LH_ContA_IPS_10'	0.149204	0.0230000000000000
17Networks_LH_ContA_PFCd_1'	0.111913	0.544400000000000
17Networks_LH_ContA_PFCd_2'	-0.0527967	1.00860000000000
17Networks_LH_ContA_PFCl_1'	0.0174989	0.991400000000000
17Networks_LH_ContA_PFCl_2'	0.176609	0.000600000000000000
17Networks_LH_ContA_PFCl_3'	0.228141	0
17Networks_LH_ContA_PFCl_4'	0.227723	0
17Networks_LH_ContA_PFCl_5'	0.0884994	0.979800000000000
17Networks_LH_ContA_PFCl_6'	0.146947	0.0286000000000000
17Networks_LH_ContA_PFCl_7'	0.185386	0
17Networks_LH_ContA_PFCl_8'	0.188437	0
17Networks_LH_ContA_PFCl_9'	0.237487	0
17Networks_LH_ContA_PFClv_1'	0.0702775	0.991400000000000
17Networks_LH_ContA_PFClv_2'	0.0976296	0.889200000000000
17Networks_LH_ContA_PFClv_3'	0.0391161	0.991400000000000
17Networks_LH_ContA_PFClv_4'	0.111591	0.554200000000000
17Networks_LH_ContA_PFClv_5'	0.0893648	0.975400000000000
17Networks_LH_ContA_Cingm_1'	-0.06097	1.00860000000000
17Networks_LH_ContA_Cingm_2'	-0.0540245	1.00860000000000
17Networks_LH_ContB_Temp_1'	0.088246	0.980400000000000
17Networks_LH_ContB_Temp_2'	0.19131	0
17Networks_LH_ContB_Temp_3'	0.190909	0
17Networks_LH_ContB_Temp_4'	0.213811	0
17Networks_LH_ContB_IPL_1'	0.168218	0.00260000000000000
17Networks_LH_ContB_IPL_2'	0.130859	0.148200000000000
17Networks_LH_ContB_IPL_3'	0.288749	0
17Networks_LH_ContB_IPL_4'	0.31376	0
17Networks_LH_ContB_IPL_5'	0.238307	0
17Networks_LH_ContB_IPL_6'	0.214159	0
17Networks_LH_ContB_IPL_7'	0.292904	0
17Networks_LH_ContB_IPL_8'	0.23836	0
17Networks_LH_ContB_PFCd_1'	0.0847435	0.987800000000000
17Networks_LH_ContB_PFCd_2'	0.0372368	0.991400000000000
17Networks_LH_ContB_PFCd_3'	-0.0162118	1.00860000000000
17Networks_LH_ContB_PFCl_1'	0.285593	0
17Networks_LH_ContB_PFCl_2'	0.195583	0
17Networks_LH_ContB_PFCl_3'	0.0968787	0.902400000000000
17Networks_LH_ContB_PFClv_1'	0.144517	0.0356000000000000
17Networks_LH_ContB_PFClv_2'	0.269137	0
17Networks_LH_ContB_PFClv_3'	0.164538	0.00320000000000000
17Networks_LH_ContB_PFClv_4'	0.173949	0.00100000000000000
17Networks_LH_ContB_PFClv_5'	0.0318734	0.991400000000000
17Networks_LH_ContB_PFCmp_1'	-0.0327655	1.00860000000000
17Networks_LH_ContB_PFCmp_2'	-0.00307687	1.00860000000000
17Networks_LH_ContC_pCun_1'	0.13558	0.0968000000000000
17Networks_LH_ContC_pCun_2'	0.105859	0.711400000000000
17Networks_LH_ContC_pCun_3'	0.0900918	0.971400000000000
17Networks_LH_ContC_pCun_4'	0.0773756	0.991400000000000
17Networks_LH_ContC_pCun_5'	0.100028	0.849000000000000
17Networks_LH_ContC_pCun_6'	0.130999	0.146600000000000
17Networks_LH_ContC_pCun_7'	0.110496	0.586600000000000
17Networks_LH_ContC_pCun_8'	0.141787	0.0506000000000000
17Networks_LH_ContC_pCun_9'	0.100906	0.829600000000000
17Networks_LH_ContC_pCun_10'	0.0407012	0.991400000000000
17Networks_LH_ContC_pCun_11'	0.0829021	0.989400000000000
17Networks_LH_ContC_pCun_12'	0.0101547	0.991400000000000
17Networks_LH_ContC_pCun_13'	-0.0469361	1.00860000000000
17Networks_LH_ContC_Cingp_1'	0.00260339	0.991400000000000
17Networks_LH_ContC_Cingp_2'	0.0306709	0.991400000000000
17Networks_LH_ContC_Cingp_3'	0.0124708	0.991400000000000
17Networks_LH_ContC_Cingp_4'	-0.0171977	1.00860000000000
17Networks_LH_ContC_Cingp_5'	0.046025	0.991400000000000
17Networks_LH_ContC_Cingp_6'	-0.0117548	1.00860000000000
17Networks_LH_DefaultA_IPL_1'	0.00828337	0.991400000000000
17Networks_LH_DefaultA_IPL_2'	0.0890574	0.976400000000000
17Networks_LH_DefaultA_IPL_3'	0.0755648	0.991400000000000
17Networks_LH_DefaultA_IPL_4'	0.236589	0
17Networks_LH_DefaultA_IPL_5'	0.18231	0.000200000000000000
17Networks_LH_DefaultA_IPL_6'	0.186003	0
17Networks_LH_DefaultA_IPL_7'	0.268097	0
17Networks_LH_DefaultA_PFCd_1'	-0.0819298	1.00740000000000
17Networks_LH_DefaultA_PFCd_2'	-0.00626185	1.00860000000000
17Networks_LH_DefaultA_PFCd_3'	0.00968483	0.991400000000000
17Networks_LH_DefaultA_PFCd_4'	-0.0320091	1.00860000000000
17Networks_LH_DefaultA_pCunPCC_1'	-0.0656661	1.00860000000000
17Networks_LH_DefaultA_pCunPCC_2'	-0.00804122	1.00860000000000
17Networks_LH_DefaultA_pCunPCC_3'	0.0350186	0.991400000000000
17Networks_LH_DefaultA_pCunPCC_4'	-0.0302193	1.00860000000000
17Networks_LH_DefaultA_pCunPCC_5'	0.0533989	0.991400000000000
17Networks_LH_DefaultA_pCunPCC_6'	-0.0588796	1.00860000000000
17Networks_LH_DefaultA_pCunPCC_7'	0.0531313	0.991400000000000
17Networks_LH_DefaultA_pCunPCC_8'	0.0352499	0.991400000000000
17Networks_LH_DefaultA_pCunPCC_9'	-0.0286165	1.00860000000000
17Networks_LH_DefaultA_pCunPCC_10'	0.0311362	0.991400000000000
17Networks_LH_DefaultA_pCunPCC_11'	0.0652206	0.991400000000000
17Networks_LH_DefaultA_pCunPCC_12'	0.0572577	0.991400000000000
17Networks_LH_DefaultA_pCunPCC_13'	0.0801881	0.990600000000000
17Networks_LH_DefaultA_pCunPCC_14'	0.127096	0.202400000000000
17Networks_LH_DefaultA_pCunPCC_15'	-0.0695411	1.00860000000000
17Networks_LH_DefaultA_pCunPCC_16'	0.0370752	0.991400000000000
17Networks_LH_DefaultA_pCunPCC_17'	0.004989	0.991400000000000
17Networks_LH_DefaultA_pCunPCC_18'	0.146467	0.0300000000000000
17Networks_LH_DefaultA_pCunPCC_19'	0.138079	0.0768000000000000
17Networks_LH_DefaultA_pCunPCC_20'	-0.00180216	1.00860000000000
17Networks_LH_DefaultA_pCunPCC_21'	0.0108231	0.991400000000000
17Networks_LH_DefaultA_pCunPCC_22'	0.0548604	0.991400000000000
17Networks_LH_DefaultA_PFCm_1'	-0.0390485	1.00860000000000
17Networks_LH_DefaultA_PFCm_2'	-0.0737355	1.00860000000000
17Networks_LH_DefaultA_PFCm_3'	-0.0652653	1.00860000000000
17Networks_LH_DefaultA_PFCm_4'	-0.114931	0.479200000000000
17Networks_LH_DefaultA_PFCm_5'	0.00403438	0.991400000000000
17Networks_LH_DefaultA_PFCm_6'	-0.113866	0.510600000000000
17Networks_LH_DefaultA_PFCm_7'	-0.0975046	0.916600000000000
17Networks_LH_DefaultA_PFCm_8'	0.0459952	0.991400000000000
17Networks_LH_DefaultA_PFCm_9'	-0.138715	0.0728000000000000
17Networks_LH_DefaultA_PFCm_10'	-0.0425859	1.00860000000000
17Networks_LH_DefaultA_PFCm_11'	-0.13934	0.0684000000000000
17Networks_LH_DefaultA_PFCm_12'	-0.0825036	1.00720000000000
17Networks_LH_DefaultB_Temp_1'	0.0437311	0.991400000000000
17Networks_LH_DefaultB_Temp_2'	0.0564295	0.991400000000000
17Networks_LH_DefaultB_Temp_3'	0.140249	0.0604000000000000
17Networks_LH_DefaultB_Temp_4'	-0.00544621	1.00860000000000
17Networks_LH_DefaultB_Temp_5'	0.020316	0.991400000000000
17Networks_LH_DefaultB_Temp_6'	0.123943	0.260000000000000
17Networks_LH_DefaultB_Temp_7'	0.0432633	0.991400000000000
17Networks_LH_DefaultB_Temp_8'	0.155085	0.0112000000000000
17Networks_LH_DefaultB_Temp_9'	0.233524	0
17Networks_LH_DefaultB_Temp_10'	0.0144198	0.991400000000000
17Networks_LH_DefaultB_Temp_11'	0.147141	0.0280000000000000
17Networks_LH_DefaultB_Temp_12'	0.200027	0
17Networks_LH_DefaultB_Temp_13'	0.11643	0.427600000000000
17Networks_LH_DefaultB_IPL_1'	0.0517915	0.991400000000000
17Networks_LH_DefaultB_IPL_2'	0.015953	0.991400000000000
17Networks_LH_DefaultB_IPL_3'	0.0554094	0.991400000000000
17Networks_LH_DefaultB_IPL_4'	0.0893413	0.975400000000000
17Networks_LH_DefaultB_IPL_5'	0.032531	0.991400000000000
17Networks_LH_DefaultB_IPL_6'	0.128729	0.179200000000000
17Networks_LH_DefaultB_IPL_7'	0.129963	0.162400000000000
17Networks_LH_DefaultB_IPL_8'	0.08465	0.987800000000000
17Networks_LH_DefaultB_IPL_9'	0.168634	0.00260000000000000
17Networks_LH_DefaultB_PFCd_1'	-0.109854	0.624000000000000
17Networks_LH_DefaultB_PFCd_2'	-0.12236	0.289000000000000
17Networks_LH_DefaultB_PFCd_3'	0.00183306	0.991400000000000
17Networks_LH_DefaultB_PFCd_4'	-0.131436	0.138000000000000
17Networks_LH_DefaultB_PFCd_5'	-0.00900928	1.00860000000000
17Networks_LH_DefaultB_PFCd_6'	-0.0541738	1.00860000000000
17Networks_LH_DefaultB_PFCd_7'	0.0795012	0.990800000000000
17Networks_LH_DefaultB_PFCd_8'	-0.0864331	1.00080000000000
17Networks_LH_DefaultB_PFCd_9'	-0.230921	0
17Networks_LH_DefaultB_PFCd_10'	-0.0944609	0.955200000000000
17Networks_LH_DefaultB_PFCd_11'	-0.183202	0
17Networks_LH_DefaultB_PFCd_12'	-0.207187	0
17Networks_LH_DefaultB_PFCl_1'	0.0832747	0.989400000000000
17Networks_LH_DefaultB_PFCl_2'	0.125238	0.234800000000000
17Networks_LH_DefaultB_PFCv_1'	-0.120053	0.345600000000000
17Networks_LH_DefaultB_PFCv_2'	0.0174951	0.991400000000000
17Networks_LH_DefaultB_PFCv_3'	-0.142984	0.0460000000000000
17Networks_LH_DefaultB_PFCv_4'	-0.0758057	1.00840000000000
17Networks_LH_DefaultB_PFCv_5'	0.00668438	0.991400000000000
17Networks_LH_DefaultB_PFCv_6'	-0.105111	0.755600000000000
17Networks_LH_DefaultB_PFCv_7'	-0.0195033	1.00860000000000
17Networks_LH_DefaultB_PFCv_8'	-0.0501116	1.00860000000000
17Networks_LH_DefaultB_PFCv_9'	0.00597003	0.991400000000000
17Networks_LH_DefaultC_IPL_1'	0.104038	0.758800000000000
17Networks_LH_DefaultC_IPL_2'	0.224269	0
17Networks_LH_DefaultC_IPL_3'	0.227469	0
17Networks_LH_DefaultC_Rsp_1'	-0.0805794	1.00780000000000
17Networks_LH_DefaultC_Rsp_2'	-0.0340046	1.00860000000000
17Networks_LH_DefaultC_Rsp_3'	-0.0333591	1.00860000000000
17Networks_LH_DefaultC_Rsp_4'	-0.0433874	1.00860000000000
17Networks_LH_DefaultC_Rsp_5'	0.0296286	0.991400000000000
17Networks_LH_DefaultC_Rsp_6'	-0.0164574	1.00860000000000
17Networks_LH_DefaultC_Rsp_7'	0.0101065	0.991400000000000
17Networks_LH_DefaultC_Rsp_8'	0.0650164	0.991400000000000
17Networks_LH_DefaultC_PHC_1'	-0.0456516	1.00860000000000
17Networks_LH_DefaultC_PHC_2'	0.0115391	0.991400000000000
17Networks_LH_DefaultC_PHC_3'	-0.0498495	1.00860000000000
17Networks_LH_DefaultC_PHC_4'	0.0128256	0.991400000000000
17Networks_LH_DefaultC_PHC_5'	-0.0382187	1.00860000000000
17Networks_LH_DefaultC_PHC_6'	-0.051288	1.00860000000000
17Networks_LH_TempPar_1'	-0.00947246	1.00860000000000
17Networks_LH_TempPar_2'	-0.0231996	1.00860000000000
17Networks_LH_TempPar_3'	-0.0355661	1.00860000000000
17Networks_LH_TempPar_4'	-0.0296975	1.00860000000000
17Networks_LH_TempPar_5'	0.100255	0.844200000000000
17Networks_LH_TempPar_6'	0.130185	0.158800000000000
17Networks_LH_TempPar_7'	0.0730432	0.991400000000000
17Networks_LH_TempPar_8'	-0.0494498	1.00860000000000
17Networks_LH_TempPar_9'	0.00165018	0.991400000000000
17Networks_LH_TempPar_10'	0.0980354	0.883000000000000
17Networks_LH_TempPar_11'	-0.0466514	1.00860000000000
17Networks_LH_TempPar_12'	0.051768	0.991400000000000
17Networks_LH_TempPar_13'	-0.0316887	1.00860000000000
17Networks_LH_TempPar_14'	-0.0697165	1.00860000000000
17Networks_LH_TempPar_15'	-0.00653961	1.00860000000000
17Networks_LH_TempPar_16'	0.0522306	0.991400000000000
17Networks_RH_VisCent_Striate_1'	0.0625044	0.991400000000000
17Networks_RH_VisCent_Striate_2'	0.0194587	0.991400000000000
17Networks_RH_VisCent_Striate_3'	0.079923	0.990800000000000
17Networks_RH_VisCent_Striate_4'	0.0569425	0.991400000000000
17Networks_RH_VisCent_ExStr_1'	-0.0348402	1.00860000000000
17Networks_RH_VisCent_ExStr_2'	-0.0890941	0.993200000000000
17Networks_RH_VisCent_ExStr_3'	-0.0648924	1.00860000000000
17Networks_RH_VisCent_ExStr_4'	-0.0752115	1.00860000000000
17Networks_RH_VisCent_ExStr_5'	-0.078623	1.00820000000000
17Networks_RH_VisCent_ExStr_6'	-0.0870347	0.998800000000000
17Networks_RH_VisCent_ExStr_7'	-0.0760427	1.00840000000000
17Networks_RH_VisCent_ExStr_8'	-0.0714094	1.00860000000000
17Networks_RH_VisCent_ExStr_9'	-0.111466	0.579200000000000
17Networks_RH_VisCent_ExStr_10'	-0.0126263	1.00860000000000
17Networks_RH_VisCent_ExStr_11'	-0.0247643	1.00860000000000
17Networks_RH_VisCent_ExStr_12'	-0.0900679	0.988600000000000
17Networks_RH_VisCent_ExStr_13'	0.0829874	0.989400000000000
17Networks_RH_VisCent_ExStr_14'	-0.106717	0.713000000000000
17Networks_RH_VisCent_ExStr_15'	-0.135069	0.101800000000000
17Networks_RH_VisCent_ExStr_16'	0.102691	0.790400000000000
17Networks_RH_VisCent_ExStr_17'	-0.0658152	1.00860000000000
17Networks_RH_VisCent_ExStr_18'	0.0926224	0.957400000000000
17Networks_RH_VisCent_ExStr_19'	-0.111891	0.567400000000000
17Networks_RH_VisCent_ExStr_20'	-0.0168774	1.00860000000000
17Networks_RH_VisCent_ExStr_21'	0.0965634	0.908400000000000
17Networks_RH_VisCent_ExStr_22'	-0.0987796	0.895200000000000
17Networks_RH_VisCent_ExStr_23'	0.06179	0.991400000000000
17Networks_RH_VisCent_ExStr_24'	-0.021449	1.00860000000000
17Networks_RH_VisCent_ExStr_25'	-0.133349	0.116800000000000
17Networks_RH_VisCent_ExStr_26'	-0.0186591	1.00860000000000
17Networks_RH_VisCent_ExStr_27'	-0.0654703	1.00860000000000
17Networks_RH_VisCent_ExStr_28'	-0.04453	1.00860000000000
17Networks_RH_VisCent_ExStr_29'	-0.119681	0.351800000000000
17Networks_RH_VisCent_ExStr_30'	-0.138875	0.0718000000000000
17Networks_RH_VisCent_ExStr_31'	-0.0998724	0.871200000000000
17Networks_RH_VisCent_ExStr_32'	-0.136169	0.0936000000000000
17Networks_RH_VisCent_ExStr_33'	-0.115961	0.450600000000000
17Networks_RH_VisCent_ExStr_34'	-0.0888939	0.994200000000000
17Networks_RH_VisCent_ExStr_35'	-0.0704538	1.00860000000000
17Networks_RH_VisPeri_StriCal_1'	-0.0214511	1.00860000000000
17Networks_RH_VisPeri_StriCal_2'	-0.00854045	1.00860000000000
17Networks_RH_VisPeri_StriCal_3'	-0.00707918	1.00860000000000
17Networks_RH_VisPeri_StriCal_4'	-0.0682657	1.00860000000000
17Networks_RH_VisPeri_StriCal_5'	-0.00498068	1.00860000000000
17Networks_RH_VisPeri_StriCal_6'	-0.061414	1.00860000000000
17Networks_RH_VisPeri_ExStrInf_1'	-0.0672477	1.00860000000000
17Networks_RH_VisPeri_ExStrInf_2'	-0.0705805	1.00860000000000
17Networks_RH_VisPeri_ExStrInf_3'	-0.150442	0.0188000000000000
17Networks_RH_VisPeri_ExStrInf_4'	-0.0679103	1.00860000000000
17Networks_RH_VisPeri_ExStrInf_5'	-0.198719	0
17Networks_RH_VisPeri_ExStrInf_6'	-0.137291	0.0844000000000000
17Networks_RH_VisPeri_ExStrInf_7'	-0.0908754	0.986000000000000
17Networks_RH_VisPeri_ExStrInf_8'	-0.189161	0
17Networks_RH_VisPeri_ExStrInf_9'	-0.122651	0.284200000000000
17Networks_RH_VisPeri_ExStrInf_11'	-0.140644	0.0612000000000000
17Networks_RH_VisPeri_ExStrInf_12'	-0.0574855	1.00860000000000
17Networks_RH_VisPeri_ExStrSup_1'	0.00282685	0.991400000000000
17Networks_RH_VisPeri_ExStrSup_2'	-0.0938623	0.959600000000000
17Networks_RH_VisPeri_ExStrSup_3'	-0.110612	0.603200000000000
17Networks_RH_VisPeri_ExStrSup_4'	-0.108152	0.675400000000000
17Networks_RH_VisPeri_ExStrSup_5'	-0.111028	0.590600000000000
17Networks_RH_VisPeri_ExStrSup_6'	-0.126291	0.214400000000000
17Networks_RH_VisPeri_ExStrSup_7'	-0.112593	0.546200000000000
17Networks_RH_VisPeri_ExStrSup_8'	-0.090371	0.987600000000000
17Networks_RH_VisPeri_ExStrSup_9'	-0.104128	0.781200000000000
17Networks_RH_VisPeri_ExStrSup_10'	-0.115098	0.474800000000000
17Networks_RH_VisPeri_ExStrSup_11'	-0.0762205	1.00840000000000
17Networks_RH_SomMotA_1'	-0.0475184	1.00860000000000
17Networks_RH_SomMotA_2'	-0.18646	0
17Networks_RH_SomMotA_3'	-0.057522	1.00860000000000
17Networks_RH_SomMotA_4'	-0.110114	0.616600000000000
17Networks_RH_SomMotA_5'	-0.0750544	1.00860000000000
17Networks_RH_SomMotA_6'	-0.22153	0
17Networks_RH_SomMotA_7'	-0.053533	1.00860000000000
17Networks_RH_SomMotA_8'	-0.024613	1.00860000000000
17Networks_RH_SomMotA_9'	-0.113232	0.528800000000000
17Networks_RH_SomMotA_10'	-0.0830108	1.00660000000000
17Networks_RH_SomMotA_11'	-0.108607	0.661200000000000
17Networks_RH_SomMotA_12'	-0.224028	0
17Networks_RH_SomMotA_13'	-0.15784	0.00840000000000000
17Networks_RH_SomMotA_14'	-0.0862417	1.00140000000000
17Networks_RH_SomMotA_15'	-0.130411	0.154200000000000
17Networks_RH_SomMotA_16'	-0.0781436	1.00840000000000
17Networks_RH_SomMotA_17'	-0.124843	0.239400000000000
17Networks_RH_SomMotA_18'	-0.113881	0.509800000000000
17Networks_RH_SomMotA_19'	-0.150931	0.0178000000000000
17Networks_RH_SomMotA_20'	-0.0930637	0.967600000000000
17Networks_RH_SomMotA_21'	-0.0674693	1.00860000000000
17Networks_RH_SomMotA_22'	-0.1448	0.0370000000000000
17Networks_RH_SomMotA_23'	-0.0565403	1.00860000000000
17Networks_RH_SomMotA_24'	-0.039455	1.00860000000000
17Networks_RH_SomMotA_25'	-0.0729543	1.00860000000000
17Networks_RH_SomMotA_26'	-0.167151	0.00260000000000000
17Networks_RH_SomMotA_27'	-0.192196	0
17Networks_RH_SomMotA_28'	-0.232209	0
17Networks_RH_SomMotA_29'	-0.181383	0
17Networks_RH_SomMotA_30'	-0.111549	0.577000000000000
17Networks_RH_SomMotA_31'	-0.00660777	1.00860000000000
17Networks_RH_SomMotA_32'	-0.11205	0.563600000000000
17Networks_RH_SomMotA_33'	-0.155911	0.0106000000000000
17Networks_RH_SomMotA_34'	-0.0747245	1.00860000000000
17Networks_RH_SomMotA_35'	-0.226524	0
17Networks_RH_SomMotA_36'	-0.0185239	1.00860000000000
17Networks_RH_SomMotA_37'	-0.167177	0.00260000000000000
17Networks_RH_SomMotA_38'	-0.11665	0.432800000000000
17Networks_RH_SomMotA_39'	-0.183131	0
17Networks_RH_SomMotA_40'	-0.195502	0
17Networks_RH_SomMotA_41'	-0.174615	0.00120000000000000
17Networks_RH_SomMotA_42'	-0.12749	0.197200000000000
17Networks_RH_SomMotA_43'	-0.0955763	0.944400000000000
17Networks_RH_SomMotA_44'	-0.117946	0.397600000000000
17Networks_RH_SomMotA_45'	-0.0931341	0.967200000000000
17Networks_RH_SomMotA_46'	-0.0949765	0.950800000000000
17Networks_RH_SomMotA_47'	-0.069693	1.00860000000000
17Networks_RH_SomMotA_48'	-0.0599937	1.00860000000000
17Networks_RH_SomMotB_Cent_1'	-0.0424014	1.00860000000000
17Networks_RH_SomMotB_Cent_2'	-0.0151149	1.00860000000000
17Networks_RH_SomMotB_Cent_3'	-0.0184662	1.00860000000000
17Networks_RH_SomMotB_Cent_4'	-0.00769061	1.00860000000000
17Networks_RH_SomMotB_Cent_5'	0.00504223	0.991400000000000
17Networks_RH_SomMotB_Cent_6'	-0.00676555	1.00860000000000
17Networks_RH_SomMotB_Cent_7'	-0.0406946	1.00860000000000
17Networks_RH_SomMotB_Cent_8'	-0.0470752	1.00860000000000
17Networks_RH_SomMotB_Cent_9'	-0.0407326	1.00860000000000
17Networks_RH_SomMotB_Cent_10'	-0.00958551	1.00860000000000
17Networks_RH_SomMotB_Cent_11'	-0.0421556	1.00860000000000
17Networks_RH_SomMotB_Cent_12'	-0.102536	0.815000000000000
17Networks_RH_SomMotB_S2_1'	-0.0738168	1.00860000000000
17Networks_RH_SomMotB_S2_2'	-0.145398	0.0342000000000000
17Networks_RH_SomMotB_S2_3'	-0.1888	0
17Networks_RH_SomMotB_S2_4'	-0.119695	0.351400000000000
17Networks_RH_SomMotB_S2_5'	-0.168347	0.00240000000000000
17Networks_RH_SomMotB_S2_6'	-0.141792	0.0530000000000000
17Networks_RH_SomMotB_S2_7'	-0.159978	0.00640000000000000
17Networks_RH_SomMotB_S2_8'	-0.182657	0
17Networks_RH_SomMotB_S2_9'	-0.0769412	1.00840000000000
17Networks_RH_SomMotB_S2_10'	-0.0585812	1.00860000000000
17Networks_RH_SomMotB_S2_11'	-0.181846	0
17Networks_RH_SomMotB_S2_12'	-0.0812845	1.00760000000000
17Networks_RH_SomMotB_S2_13'	-0.0448566	1.00860000000000
17Networks_RH_SomMotB_S2_14'	-0.0205343	1.00860000000000
17Networks_RH_SomMotB_S2_15'	-0.0031926	1.00860000000000
17Networks_RH_SomMotB_Ins_1'	-0.207229	0
17Networks_RH_SomMotB_Aud_1'	-0.15181	0.0164000000000000
17Networks_RH_SomMotB_Aud_2'	-0.0795603	1.00820000000000
17Networks_RH_SomMotB_Aud_3'	-0.0994903	0.878800000000000
17Networks_RH_SomMotB_Aud_4'	-0.19648	0
17Networks_RH_SomMotB_Aud_5'	-0.108005	0.678400000000000
17Networks_RH_SomMotB_Aud_6'	-0.154746	0.0120000000000000
17Networks_RH_SomMotB_Aud_7'	-0.0925451	0.972000000000000
17Networks_RH_SomMotB_Aud_8'	-0.0787697	1.00820000000000
17Networks_RH_SomMotB_Aud_9'	-0.193416	0
17Networks_RH_SomMotB_Aud_10'	-0.21507	0
17Networks_RH_SomMotB_Aud_11'	-0.147646	0.0268000000000000
17Networks_RH_SomMotB_Aud_12'	-0.195847	0
17Networks_RH_SomMotB_Aud_13'	-0.0822396	1.00740000000000
17Networks_RH_SomMotB_Aud_14'	-0.19287	0
17Networks_RH_DorsAttnA_TempOcc_1'	-0.0456549	1.00860000000000
17Networks_RH_DorsAttnA_TempOcc_2'	0.0227859	0.991400000000000
17Networks_RH_DorsAttnA_TempOcc_3'	-0.0914814	0.981400000000000
17Networks_RH_DorsAttnA_TempOcc_4'	0.0400373	0.991400000000000
17Networks_RH_DorsAttnA_TempOcc_5'	-0.0124087	1.00860000000000
17Networks_RH_DorsAttnA_TempOcc_6'	-0.107829	0.684000000000000
17Networks_RH_DorsAttnA_TempOcc_7'	0.117933	0.386600000000000
17Networks_RH_DorsAttnA_TempOcc_8'	-0.0250683	1.00860000000000
17Networks_RH_DorsAttnA_ParOcc_1'	-0.0743033	1.00860000000000
17Networks_RH_DorsAttnA_ParOcc_2'	-0.0700069	1.00860000000000
17Networks_RH_DorsAttnA_ParOcc_3'	-0.0347274	1.00860000000000
17Networks_RH_DorsAttnA_ParOcc_4'	0.000192284	0.991400000000000
17Networks_RH_DorsAttnA_ParOcc_5'	0.0745274	0.991400000000000
17Networks_RH_DorsAttnA_ParOcc_6'	0.0248548	0.991400000000000
17Networks_RH_DorsAttnA_ParOcc_7'	0.0693034	0.991400000000000
17Networks_RH_DorsAttnA_ParOcc_8'	-0.0891635	0.993000000000000
17Networks_RH_DorsAttnA_ParOcc_9'	0.190887	0
17Networks_RH_DorsAttnA_SPL_1'	0.075289	0.991400000000000
17Networks_RH_DorsAttnA_SPL_2'	-0.12628	0.214400000000000
17Networks_RH_DorsAttnA_SPL_3'	-0.0330366	1.00860000000000
17Networks_RH_DorsAttnA_SPL_4'	0.0154877	0.991400000000000
17Networks_RH_DorsAttnA_SPL_5'	0.0931861	0.952200000000000
17Networks_RH_DorsAttnA_SPL_6'	0.126446	0.212600000000000
17Networks_RH_DorsAttnA_SPL_7'	0.0930996	0.953200000000000
17Networks_RH_DorsAttnA_SPL_8'	0.22056	0
17Networks_RH_DorsAttnA_SPL_9'	-0.11178	0.570600000000000
17Networks_RH_DorsAttnA_SPL_10'	0.0784169	0.991200000000000
17Networks_RH_DorsAttnA_SPL_11'	-0.0313798	1.00860000000000
17Networks_RH_DorsAttnA_SPL_12'	-0.100235	0.866000000000000
17Networks_RH_DorsAttnA_SPL_13'	0.088937	0.977200000000000
17Networks_RH_DorsAttnA_SPL_14'	-0.14922	0.0222000000000000
17Networks_RH_DorsAttnA_SPL_15'	-0.115544	0.462400000000000
17Networks_RH_DorsAttnA_SPL_16'	-0.139971	0.0654000000000000
17Networks_RH_DorsAttnA_SPL_17'	-0.0760542	1.00840000000000
17Networks_RH_DorsAttnB_TempOcc_1'	0.138324	0.0752000000000000
17Networks_RH_DorsAttnB_PostC_1'	0.0185246	0.991400000000000
17Networks_RH_DorsAttnB_PostC_2'	0.148169	0.0248000000000000
17Networks_RH_DorsAttnB_PostC_3'	0.0901801	0.971200000000000
17Networks_RH_DorsAttnB_PostC_4'	0.00424902	0.991400000000000
17Networks_RH_DorsAttnB_PostC_5'	-0.00191694	1.00860000000000
17Networks_RH_DorsAttnB_PostC_6'	0.172285	0.00120000000000000
17Networks_RH_DorsAttnB_PostC_7'	0.0124667	0.991400000000000
17Networks_RH_DorsAttnB_PostC_8'	0.0770074	0.991400000000000
17Networks_RH_DorsAttnB_PostC_9'	-0.0168783	1.00860000000000
17Networks_RH_DorsAttnB_PostC_10'	-0.0746671	1.00860000000000
17Networks_RH_DorsAttnB_PostC_11'	-0.0667431	1.00860000000000
17Networks_RH_DorsAttnB_PostC_12'	-0.0325605	1.00860000000000
17Networks_RH_DorsAttnB_PostC_13'	0.0119898	0.991400000000000
17Networks_RH_DorsAttnB_PostC_14'	-0.143238	0.0454000000000000
17Networks_RH_DorsAttnB_PostC_15'	-0.109326	0.641400000000000
17Networks_RH_DorsAttnB_PostC_16'	-0.230902	0
17Networks_RH_DorsAttnB_PostC_17'	-0.132564	0.127000000000000
17Networks_RH_DorsAttnB_PostC_18'	-0.181569	0
17Networks_RH_DorsAttnB_PostC_19'	-0.203316	0
17Networks_RH_DorsAttnB_PostC_20'	-0.140867	0.0592000000000000
17Networks_RH_DorsAttnB_FEF_1'	-0.0594309	1.00860000000000
17Networks_RH_DorsAttnB_FEF_2'	0.113409	0.509000000000000
17Networks_RH_DorsAttnB_FEF_3'	-0.0116436	1.00860000000000
17Networks_RH_DorsAttnB_FEF_4'	-0.156369	0.0102000000000000
17Networks_RH_DorsAttnB_FEF_5'	-0.117086	0.421800000000000
17Networks_RH_DorsAttnB_FEF_6'	-0.110622	0.603200000000000
17Networks_RH_DorsAttnB_PrCv_1'	0.0317408	0.991400000000000
17Networks_RH_SalVentAttnA_ParOper_1'	-0.0195505	1.00860000000000
17Networks_RH_SalVentAttnA_ParOper_2'	-0.0319101	1.00860000000000
17Networks_RH_SalVentAttnA_ParOper_3'	-0.0666753	1.00860000000000
17Networks_RH_SalVentAttnA_ParOper_4'	-0.0784851	1.00820000000000
17Networks_RH_SalVentAttnA_ParOper_5'	0.0396573	0.991400000000000
17Networks_RH_SalVentAttnA_ParOper_6'	0.0188483	0.991400000000000
17Networks_RH_SalVentAttnA_ParOper_7'	0.0105956	0.991400000000000
17Networks_RH_SalVentAttnA_ParOper_8'	0.0148757	0.991400000000000
17Networks_RH_SalVentAttnA_ParOper_9'	0.0454355	0.991400000000000
17Networks_RH_SalVentAttnA_ParOper_10'	0.116612	0.422400000000000
17Networks_RH_SalVentAttnA_PrC_1'	-0.120157	0.341800000000000
17Networks_RH_SalVentAttnA_PrC_2'	-0.075055	1.00860000000000
17Networks_RH_SalVentAttnA_FrOper_1'	-0.0945206	0.954800000000000
17Networks_RH_SalVentAttnA_FrOper_2'	-0.0488649	1.00860000000000
17Networks_RH_SalVentAttnA_FrOper_3'	-0.0800954	1.00800000000000
17Networks_RH_SalVentAttnA_FrOper_4'	-0.0543797	1.00860000000000
17Networks_RH_SalVentAttnA_FrOper_5'	-0.114817	0.482800000000000
17Networks_RH_SalVentAttnA_FrOper_6'	-0.0591803	1.00860000000000
17Networks_RH_SalVentAttnA_FrOper_7'	0.0830403	0.989400000000000
17Networks_RH_SalVentAttnA_FrOper_8'	0.046905	0.991400000000000
17Networks_RH_SalVentAttnA_Ins_1'	-0.0752442	1.00860000000000
17Networks_RH_SalVentAttnA_Ins_2'	-0.0964518	0.932000000000000
17Networks_RH_SalVentAttnA_Ins_3'	-0.121754	0.301600000000000
17Networks_RH_SalVentAttnA_Ins_4'	-0.103501	0.794400000000000
17Networks_RH_SalVentAttnA_Ins_5'	-0.135839	0.0976000000000000
17Networks_RH_SalVentAttnA_Ins_6'	-0.106096	0.731400000000000
17Networks_RH_SalVentAttnA_Ins_7'	-0.108204	0.674000000000000
17Networks_RH_SalVentAttnA_Ins_8'	-0.0502042	1.00860000000000
17Networks_RH_SalVentAttnA_Ins_9'	-0.113692	0.515200000000000
17Networks_RH_SalVentAttnA_ParMed_1'	-0.0315963	1.00860000000000
17Networks_RH_SalVentAttnA_ParMed_2'	-0.157861	0.00840000000000000
17Networks_RH_SalVentAttnA_ParMed_3'	0.019033	0.991400000000000
17Networks_RH_SalVentAttnA_ParMed_4'	-0.251197	0
17Networks_RH_SalVentAttnA_ParMed_5'	-0.0234108	1.00860000000000
17Networks_RH_SalVentAttnA_ParMed_6'	-0.142104	0.0518000000000000
17Networks_RH_SalVentAttnA_ParMed_7'	-0.234005	0
17Networks_RH_SalVentAttnA_ParMed_8'	-0.107825	0.684000000000000
17Networks_RH_SalVentAttnA_ParMed_9'	-0.169529	0.00220000000000000
17Networks_RH_SalVentAttnA_ParMed_10'	-0.160771	0.00480000000000000
17Networks_RH_SalVentAttnA_ParMed_11'	-0.214458	0
17Networks_RH_SalVentAttnA_FrMed_1'	-0.14865	0.0238000000000000
17Networks_RH_SalVentAttnA_FrMed_2'	-0.0932375	0.966000000000000
17Networks_RH_SalVentAttnA_FrMed_3'	-0.167418	0.00240000000000000
17Networks_RH_SalVentAttnA_FrMed_4'	-0.18446	0
17Networks_RH_SalVentAttnA_FrMed_5'	-0.203445	0
17Networks_RH_SalVentAttnA_FrMed_6'	-0.129643	0.165600000000000
17Networks_RH_SalVentAttnA_FrMed_7'	-0.191098	0
17Networks_RH_SalVentAttnA_FrMed_8'	-0.131084	0.143600000000000
17Networks_RH_SalVentAttnA_FrMed_9'	-0.145411	0.0342000000000000
17Networks_RH_SalVentAttnA_FrMed_10'	-0.181978	0
17Networks_RH_SalVentAttnB_IPL_1'	0.0547042	0.991400000000000
17Networks_RH_SalVentAttnB_IPL_2'	0.0588931	0.991400000000000
17Networks_RH_SalVentAttnB_IPL_3'	0.126087	0.218800000000000
17Networks_RH_SalVentAttnB_IPL_4'	0.213448	0
17Networks_RH_SalVentAttnB_PFCl_1'	0.0828687	0.989400000000000
17Networks_RH_SalVentAttnB_PFCl_2'	-0.0262923	1.00860000000000
17Networks_RH_SalVentAttnB_PFCl_3'	-0.0466499	1.00860000000000
17Networks_RH_SalVentAttnB_PFCl_4'	0.0545389	0.991400000000000
17Networks_RH_SalVentAttnB_PFCl_5'	-0.0637678	1.00860000000000
17Networks_RH_SalVentAttnB_PFCl_6'	0.02429	0.991400000000000
17Networks_RH_SalVentAttnB_PFClv_1'	0.0881736	0.981000000000000
17Networks_RH_SalVentAttnB_PFClv_2'	0.106396	0.695800000000000
17Networks_RH_SalVentAttnB_Ins_1'	-0.156029	0.0106000000000000
17Networks_RH_SalVentAttnB_Ins_2'	-0.123647	0.263400000000000
17Networks_RH_SalVentAttnB_Ins_3'	-0.0926606	0.971400000000000
17Networks_RH_SalVentAttnB_Ins_4'	-0.0847743	1.00500000000000
17Networks_RH_SalVentAttnB_Ins_5'	-0.0199851	1.00860000000000
17Networks_RH_SalVentAttnB_Ins_6'	-0.0846957	1.00520000000000
17Networks_RH_SalVentAttnB_Ins_7'	0.0121011	0.991400000000000
17Networks_RH_SalVentAttnB_Ins_8'	0.0974237	0.893200000000000
17Networks_RH_SalVentAttnB_Ins_9'	0.0598407	0.991400000000000
17Networks_RH_SalVentAttnB_PFCmp_1'	-0.0437177	1.00860000000000
17Networks_RH_SalVentAttnB_PFCmp_2'	-0.120169	0.341400000000000
17Networks_RH_SalVentAttnB_PFCmp_3'	-0.0908293	0.986000000000000
17Networks_RH_SalVentAttnB_PFCmp_4'	-0.110433	0.608200000000000
17Networks_RH_SalVentAttnB_PFCmp_5'	-0.128388	0.184200000000000
17Networks_RH_SalVentAttnB_Cinga_1'	-0.0935922	0.962000000000000
17Networks_RH_LimbicB_OFC_1'	0.00108847	0.991400000000000
17Networks_RH_LimbicB_OFC_2'	0.0165234	0.991400000000000
17Networks_RH_LimbicB_OFC_3'	-0.0265418	1.00860000000000
17Networks_RH_LimbicB_OFC_4'	-0.0332695	1.00860000000000
17Networks_RH_LimbicB_OFC_5'	-0.0287882	1.00860000000000
17Networks_RH_LimbicB_OFC_6'	0.0407027	0.991400000000000
17Networks_RH_LimbicB_OFC_7'	-0.127828	0.192200000000000
17Networks_RH_LimbicB_OFC_8'	0.00406436	0.991400000000000
17Networks_RH_LimbicB_OFC_9'	0.0418423	0.991400000000000
17Networks_RH_LimbicB_OFC_10'	-0.0186216	1.00860000000000
17Networks_RH_LimbicB_OFC_11'	-0.0234471	1.00860000000000
17Networks_RH_LimbicB_OFC_12'	-0.00414187	1.00860000000000
17Networks_RH_LimbicB_OFC_13'	-0.0425312	1.00860000000000
17Networks_RH_LimbicB_OFC_14'	-0.00591025	1.00860000000000
17Networks_RH_LimbicB_OFC_15'	0.0519959	0.991400000000000
17Networks_RH_LimbicB_OFC_16'	0.104091	0.757400000000000
17Networks_RH_LimbicA_TempPole_1'	-0.0269193	1.00860000000000
17Networks_RH_LimbicA_TempPole_2'	-0.0383222	1.00860000000000
17Networks_RH_LimbicA_TempPole_3'	0.107637	0.662600000000000
17Networks_RH_LimbicA_TempPole_4'	0.00254832	0.991400000000000
17Networks_RH_LimbicA_TempPole_5'	-0.0622193	1.00860000000000
17Networks_RH_LimbicA_TempPole_6'	-0.0592888	1.00860000000000
17Networks_RH_LimbicA_TempPole_7'	-0.0463023	1.00860000000000
17Networks_RH_LimbicA_TempPole_8'	-0.0130853	1.00860000000000
17Networks_RH_LimbicA_TempPole_9'	-0.0528597	1.00860000000000
17Networks_RH_LimbicA_TempPole_10'	-0.0320408	1.00860000000000
17Networks_RH_LimbicA_TempPole_11'	0.00300563	0.991400000000000
17Networks_RH_LimbicA_TempPole_12'	-0.0737014	1.00860000000000
17Networks_RH_LimbicA_TempPole_13'	-0.0115938	1.00860000000000
17Networks_RH_LimbicA_TempPole_14'	-0.104216	0.778400000000000
17Networks_RH_LimbicA_TempPole_15'	-0.0803286	1.00780000000000
17Networks_RH_ContA_Temp_1'	0.219893	0
17Networks_RH_ContA_Temp_2'	0.2993	0
17Networks_RH_ContA_IPS_1'	0.265151	0
17Networks_RH_ContA_IPS_2'	0.236517	0
17Networks_RH_ContA_IPS_3'	0.286089	0
17Networks_RH_ContA_IPS_4'	0.302216	0
17Networks_RH_ContA_IPS_5'	0.348363	0
17Networks_RH_ContA_IPS_6'	0.261039	0
17Networks_RH_ContA_IPS_7'	0.205394	0
17Networks_RH_ContA_IPS_8'	0.242055	0
17Networks_RH_ContA_IPS_9'	0.266673	0
17Networks_RH_ContA_IPS_10'	0.219515	0
17Networks_RH_ContA_IPS_11'	0.251088	0
17Networks_RH_ContA_IPS_12'	0.322333	0
17Networks_RH_ContA_PFCd_1'	-0.0465122	1.00860000000000
17Networks_RH_ContA_PFCl_1'	0.156245	0.00960000000000000
17Networks_RH_ContA_PFCl_2'	0.181851	0.000200000000000000
17Networks_RH_ContA_PFCl_3'	-0.018561	1.00860000000000
17Networks_RH_ContA_PFCl_4'	0.153397	0.0134000000000000
17Networks_RH_ContA_PFCl_5'	0.259422	0
17Networks_RH_ContA_PFCl_6'	0.00291925	0.991400000000000
17Networks_RH_ContA_PFCl_7'	0.258821	0
17Networks_RH_ContA_PFCl_8'	0.251419	0
17Networks_RH_ContA_PFCl_9'	0.11836	0.377800000000000
17Networks_RH_ContA_PFCl_10'	0.228417	0
17Networks_RH_ContA_PFCl_11'	0.143745	0.0404000000000000
17Networks_RH_ContA_Cingm_1'	0.000496407	0.991400000000000
17Networks_RH_ContA_Cingm_2'	-0.0420746	1.00860000000000
17Networks_RH_ContB_Temp_1'	0.123028	0.279800000000000
17Networks_RH_ContB_Temp_2'	0.260275	0
17Networks_RH_ContB_Temp_3'	0.216804	0
17Networks_RH_ContB_Temp_4'	0.245799	0
17Networks_RH_ContB_Temp_5'	0.405516	0
17Networks_RH_ContB_IPL_1'	0.179629	0.000200000000000000
17Networks_RH_ContB_IPL_2'	0.113771	0.500600000000000
17Networks_RH_ContB_IPL_3'	0.171423	0.00140000000000000
17Networks_RH_ContB_IPL_4'	0.330098	0
17Networks_RH_ContB_IPL_5'	0.24791	0
17Networks_RH_ContB_IPL_6'	0.196402	0
17Networks_RH_ContB_IPL_7'	0.212606	0
17Networks_RH_ContB_IPL_8'	0.341724	0
17Networks_RH_ContB_IPL_9'	0.336792	0
17Networks_RH_ContB_IPL_10'	0.235016	0
17Networks_RH_ContB_IPL_11'	0.204447	0
17Networks_RH_ContB_IPL_12'	0.337255	0
17Networks_RH_ContB_PFCld_1'	0.253013	0
17Networks_RH_ContB_PFCld_2'	0.188634	0
17Networks_RH_ContB_PFCld_3'	0.236545	0
17Networks_RH_ContB_PFCld_4'	0.219603	0
17Networks_RH_ContB_PFCld_5'	0.172982	0.00120000000000000
17Networks_RH_ContB_PFCld_6'	0.0659478	0.991400000000000
17Networks_RH_ContB_PFCld_7'	0.111293	0.563800000000000
17Networks_RH_ContB_PFCld_8'	0.276254	0
17Networks_RH_ContB_PFCld_9'	0.192619	0
17Networks_RH_ContB_PFCld_10'	-0.0173492	1.00860000000000
17Networks_RH_ContB_PFCld_11'	-0.0280155	1.00860000000000
17Networks_RH_ContB_PFClv_1'	0.0897119	0.974200000000000
17Networks_RH_ContB_PFClv_2'	0.0158094	0.991400000000000
17Networks_RH_ContB_PFClv_3'	0.19231	0
17Networks_RH_ContB_PFClv_4'	0.182417	0.000200000000000000
17Networks_RH_ContB_PFClv_5'	0.22749	0
17Networks_RH_ContB_PFClv_6'	0.132385	0.129400000000000
17Networks_RH_ContB_PFClv_7'	0.165424	0.00320000000000000
17Networks_RH_ContB_PFClv_8'	0.0886129	0.978800000000000
17Networks_RH_ContB_PFCmp_1'	0.0022788	0.991400000000000
17Networks_RH_ContB_PFCmp_2'	0.151671	0.0168000000000000
17Networks_RH_ContB_PFCmp_3'	0.0762917	0.991400000000000
17Networks_RH_ContC_pCun_1'	0.12304	0.279400000000000
17Networks_RH_ContC_pCun_2'	0.0925395	0.957800000000000
17Networks_RH_ContC_pCun_3'	0.146415	0.0300000000000000
17Networks_RH_ContC_pCun_4'	0.0919924	0.961000000000000
17Networks_RH_ContC_pCun_5'	0.160599	0.00520000000000000
17Networks_RH_ContC_pCun_6'	0.0376083	0.991400000000000
17Networks_RH_ContC_pCun_7'	0.162418	0.00400000000000000
17Networks_RH_ContC_pCun_8'	0.0385147	0.991400000000000
17Networks_RH_ContC_pCun_9'	-0.0848447	1.00500000000000
17Networks_RH_ContC_pCun_10'	0.0645574	0.991400000000000
17Networks_RH_ContC_pCun_11'	-0.0902194	0.988000000000000
17Networks_RH_ContC_Cingp_1'	-0.000673163	1.00860000000000
17Networks_RH_ContC_Cingp_3'	0.0664941	0.991400000000000
17Networks_RH_ContC_Cingp_4'	-0.0172957	1.00860000000000
17Networks_RH_DefaultA_Temp_1'	0.0395973	0.991400000000000
17Networks_RH_DefaultA_Temp_2'	0.169708	0.00180000000000000
17Networks_RH_DefaultA_IPL_1'	0.20049	0
17Networks_RH_DefaultA_IPL_2'	0.216662	0
17Networks_RH_DefaultA_IPL_3'	0.0830313	0.989400000000000
17Networks_RH_DefaultA_IPL_4'	0.200792	0
17Networks_RH_DefaultA_IPL_5'	0.18471	0
17Networks_RH_DefaultA_IPL_6'	0.218252	0
17Networks_RH_DefaultA_IPL_7'	0.27058	0
17Networks_RH_DefaultA_IPL_8'	0.310214	0
17Networks_RH_DefaultA_PFCd_1'	0.0565563	0.991400000000000
17Networks_RH_DefaultA_PFCd_2'	0.0493469	0.991400000000000
17Networks_RH_DefaultA_PFCd_3'	0.0935339	0.947600000000000
17Networks_RH_DefaultA_PFCd_4'	0.082031	0.990400000000000
17Networks_RH_DefaultA_PFCd_5'	0.127732	0.192200000000000
17Networks_RH_DefaultA_pCunPCC_1'	-0.049913	1.00860000000000
17Networks_RH_DefaultA_pCunPCC_2'	0.0123167	0.991400000000000
17Networks_RH_DefaultA_pCunPCC_3'	-0.0147403	1.00860000000000
17Networks_RH_DefaultA_pCunPCC_4'	0.0717841	0.991400000000000
17Networks_RH_DefaultA_pCunPCC_5'	0.0487233	0.991400000000000
17Networks_RH_DefaultA_pCunPCC_6'	0.0335375	0.991400000000000
17Networks_RH_DefaultA_pCunPCC_7'	0.0539913	0.991400000000000
17Networks_RH_DefaultA_pCunPCC_8'	0.0872293	0.983600000000000
17Networks_RH_DefaultA_pCunPCC_9'	0.158033	0.00800000000000000
17Networks_RH_DefaultA_pCunPCC_10'	-0.0290341	1.00860000000000
17Networks_RH_DefaultA_pCunPCC_11'	0.136963	0.0864000000000000
17Networks_RH_DefaultA_pCunPCC_12'	0.0894569	0.975200000000000
17Networks_RH_DefaultA_PFCm_1'	-0.0287725	1.00860000000000
17Networks_RH_DefaultA_PFCm_2'	-0.0580719	1.00860000000000
17Networks_RH_DefaultA_PFCm_3'	-0.0399658	1.00860000000000
17Networks_RH_DefaultA_PFCm_4'	0.0351219	0.991400000000000
17Networks_RH_DefaultA_PFCm_5'	-0.0456261	1.00860000000000
17Networks_RH_DefaultA_PFCm_6'	0.0721313	0.991400000000000
17Networks_RH_DefaultA_PFCm_7'	-0.0581245	1.00860000000000
17Networks_RH_DefaultA_PFCm_8'	-0.0158718	1.00860000000000
17Networks_RH_DefaultA_PFCm_9'	-0.141935	0.0522000000000000
17Networks_RH_DefaultA_PFCm_10'	0.0685138	0.991400000000000
17Networks_RH_DefaultB_Temp_1'	0.206416	0
17Networks_RH_DefaultB_Temp_2'	0.108498	0.639400000000000
17Networks_RH_DefaultB_Temp_3'	0.282179	0
17Networks_RH_DefaultB_AntTemp_1'	-0.0487694	1.00860000000000
17Networks_RH_DefaultB_AntTemp_2'	0.0278695	0.991400000000000
17Networks_RH_DefaultB_AntTemp_3'	0.142543	0.0452000000000000
17Networks_RH_DefaultB_AntTemp_4'	-0.0904688	0.987200000000000
17Networks_RH_DefaultB_PFCd_1'	0.0280739	0.991400000000000
17Networks_RH_DefaultB_PFCd_2'	-0.119038	0.371000000000000
17Networks_RH_DefaultB_PFCd_3'	0.00621534	0.991400000000000
17Networks_RH_DefaultB_PFCd_4'	0.00419855	0.991400000000000
17Networks_RH_DefaultB_PFCd_5'	0.103726	0.765800000000000
17Networks_RH_DefaultB_PFCd_6'	0.0722972	0.991400000000000
17Networks_RH_DefaultB_PFCd_7'	-0.183448	0
17Networks_RH_DefaultB_PFCd_8'	-0.20242	0
17Networks_RH_DefaultB_PFCv_1'	-0.0534376	1.00860000000000
17Networks_RH_DefaultB_PFCv_2'	-0.104059	0.783200000000000
17Networks_RH_DefaultB_PFCv_3'	0.178397	0.000200000000000000
17Networks_RH_DefaultB_PFCv_4'	0.00394936	0.991400000000000
17Networks_RH_DefaultB_PFCv_5'	-0.055067	1.00860000000000
17Networks_RH_DefaultB_PFCv_6'	0.0944482	0.937400000000000
17Networks_RH_DefaultC_IPL_1'	0.142754	0.0438000000000000
17Networks_RH_DefaultC_IPL_2'	0.181477	0.000200000000000000
17Networks_RH_DefaultC_Rsp_1'	-0.118999	0.372800000000000
17Networks_RH_DefaultC_Rsp_2'	0.00415394	0.991400000000000
17Networks_RH_DefaultC_Rsp_3'	0.0632305	0.991400000000000
17Networks_RH_DefaultC_Rsp_4'	0.0511265	0.991400000000000
17Networks_RH_DefaultC_PHC_1'	-0.101684	0.834400000000000
17Networks_RH_DefaultC_PHC_2'	-0.0777516	1.00840000000000
17Networks_RH_DefaultC_PHC_3'	0.0552498	0.991400000000000
17Networks_RH_DefaultC_PHC_4'	-0.0493006	1.00860000000000
17Networks_RH_TempPar_1'	-0.129259	0.169600000000000
17Networks_RH_TempPar_2'	-0.0932172	0.966200000000000
17Networks_RH_TempPar_3'	-0.101292	0.843400000000000
17Networks_RH_TempPar_4'	-0.000886379	1.00860000000000
17Networks_RH_TempPar_5'	-0.117149	0.419200000000000
17Networks_RH_TempPar_6'	-0.135705	0.0982000000000000
17Networks_RH_TempPar_7'	-0.066434	1.00860000000000
17Networks_RH_TempPar_8'	-0.0841444	1.00580000000000
17Networks_RH_TempPar_9'	-0.00589693	1.00860000000000
17Networks_RH_TempPar_10'	0.0686043	0.991400000000000
17Networks_RH_TempPar_11'	0.198197	0
17Networks_RH_TempPar_12'	-0.0696764	1.00860000000000
17Networks_RH_TempPar_13'	-0.0753371	1.00860000000000
17Networks_RH_TempPar_14'	-0.0383132	1.00860000000000
17Networks_RH_TempPar_15'	0.033815	0.991400000000000
17Networks_RH_TempPar_16'	0.0032538	0.991400000000000
17Networks_RH_TempPar_17'	0.0977601	0.887000000000000
17Networks_RH_TempPar_18'	-0.0457519	1.00860000000000
17Networks_RH_TempPar_19'	-0.119136	0.368800000000000
17Networks_RH_TempPar_20'	0.0217277	0.991400000000000
17Networks_RH_TempPar_21'	0.0920451	0.960800000000000
17Networks_RH_TempPar_22'	-0.121575	0.306400000000000
