# Supplementary material for: The functional overlap between respiration and global signal and its behavioral relevance
Source: Commun Biol. 2025 May 26;8:809. doi: 10.1038/s42003-025-08260-z (PMC12106718; doi:10.1038/s42003-025-08260-z)
Supplement: Supplementary file 7 — Supplementary Data 5 [file 42003_2025_8260_MOESM7_ESM.xlsx]

## Sheet: Fig5Atrain
Behavior scores	GSCORR scores
-1.06832	0.409898
0.115376	-0.179368
1.75799	-0.245845
-0.97014	0.071514
-1.75965	-1.24923
-0.341164	-0.246872
3.47656	1.43157
0.150758	-0.680248
-0.777812	-1.06181
0.932374	1.066
-0.450925	-0.0467504
-2.14521	-1.18852
0.0774503	0.0616818
1.69783	1.69998
1.1917	0.459235
-1.7708	-0.948949
-0.334855	0.129772
0.331494	0.116726
0.967274	0.140915
0.0755373	0.062385
-0.109149	0.342471
-2.80743	-1.58409
1.44096	0.40614
-2.73388	-1.50204
1.1484	1.22941
0.836281	0.918788
-2.28128	-2.4362
-2.4481	-1.99769
0.401642	-0.0153638
-0.469694	-0.787304
-0.261444	0.27798
0.937408	0.177456
1.49036	2.46916
0.53143	-0.151632
-0.197025	0.672171
0.720193	1.0595
0.27792	-0.0844347
-1.16267	-1.41686
0.17641	0.911423
0.903118	0.315086
0.911697	0.513401
0.500159	-0.170853
-0.77524	-0.458212
-0.0965614	1.54631
0.659646	0.751328
0.859038	-0.1955
-0.288437	-0.651812
-2.88919	-1.71593
-1.23147	-0.0993753
-0.910443	0.641628
-2.23586	-1.80313
-1.14859	-0.91294
1.3708	1.54392
1.49353	-0.0183484
0.236825	1.61185
0.830978	1.23047
0.271747	1.05157
-0.648536	-1.85085
-0.683468	-0.328242
-0.173793	0.298432
0.247754	1.18384
-0.808619	-0.058861
0.191865	0.581569
0.042617	-0.509008
-0.517753	-0.0948896
-0.335093	0.652788
0.199761	-1.19007
0.268283	0.366826
-0.732284	-0.326663
-0.895922	-0.0704511
1.16872	0.966425
-0.0640216	0.0635411
0.200713	-0.691529
0.619103	0.913478
-0.462151	0.0985921
-0.954807	-1.28401
-1.28743	-1.79432
0.399141	0.405203
-1.64241	-2.66088
0.617701	-0.32785
0.234723	0.969145
-1.21797	-0.332363
-0.19088	-0.180642
-1.87986	-1.57591
-0.081751	0.0266455
0.286294	-0.455825
0.513017	1.27131
0.710426	1.93602
0.807147	-0.788107
0.871818	0.648301
-0.074045	-0.415459
-0.577737	-0.589254
0.0476504	0.291599
-0.250223	-0.243877
-2.7235	-2.15149
-0.127394	-0.11675
-1.3977	-0.938157
-0.531702	-0.766953
-0.885004	-1.41848
0.0826128	-0.00602086
-0.331359	-0.04135
1.01798	-0.103603
-2.60851	-2.34535
-1.40653	-0.585058
0.233896	0.434885
0.814254	0.222436
-0.521039	0.0448339
-0.676256	1.05164
-0.386794	1.91001
-1.14854	-1.98775
0.24189	0.518777
0.970681	1.22388
-0.282015	-0.782292
-0.534526	0.344013
-0.0912496	-1.18346
1.00002	0.00974152
1.16235	1.08897
-0.0578177	-0.0974908
0.701017	1.07263
-1.66815	-0.591342
-0.702295	-0.582106
0.284869	-0.314233
-1.20322	-0.746496
0.272003	0.182108
1.83479	1.81087
1.47989	0.720948
0.679347	0.269841
-0.389801	0.154691
-0.0225574	0.269289
0.758326	0.412507
1.69777	1.52536
1.08797	1.53665
-0.778743	0.217022
0.0432388	-0.363133
-0.846637	-1.13699
1.00495	-0.331944
1.37655	0.407769
0.938206	0.347674
0.232738	0.825076
-1.11396	-0.0447755
-0.259355	-0.251006
-1.83877	-1.16515
-0.22197	-2.1431
0.0906752	1.29616
0.429552	1.1106
1.97442	1.62471
0.517281	1.32362
1.10423	0.190802
0.0735599	-0.161158
0.503506	0.450855
0.918138	1.20819
1.74359	0.843336
0.864852	1.14131
1.22306	0.288639
0.603887	0.35291
1.15317	1.44389
1.17311	-0.0425814
1.22094	0.581202
0.552676	0.168105
0.633512	0.289729
0.565669	0.275557
-1.94093	-1.72022
0.592702	1.07807
1.33712	1.00102
-0.151271	0.961011
-0.312099	-0.790597
-0.228673	-0.0773755
1.29327	0.697228
-0.176109	0.882183
0.918639	0.153174
1.23244	1.01129
0.25543	0.120381
0.176206	0.624668
-0.0769703	0.513705
0.102548	0.735861
1.09795	0.240722
-1.38007	0.344648
-0.34546	-0.188995
0.720108	0.413161
0.255375	0.962197
0.86055	1.05144
-0.531255	0.937143
-0.704501	-0.34362
0.126645	0.184321
0.772504	0.929877
0.108629	0.832988
0.0377499	-0.67099
0.367542	-1.05156
0.72905	0.739112
0.757443	-0.156724
-0.128457	0.0682606
0.208308	0.287485
1.32505	0.874003
-0.0954726	-0.31046
-0.391492	0.205494
-0.249643	0.344709
1.11591	0.656685
-0.568073	1.03555
0.319511	0.868293
-1.58508	-2.0178
0.160337	0.147997
-0.403446	0.199031
0.765682	1.8948
0.721672	0.122816
0.633882	1.1342
0.615818	1.38421
0.654495	0.491441
-0.758395	-0.276903
-1.07114	-0.371658
2.88478	2.46907
-0.419335	-1.76714
-0.404041	-0.601473
0.0952224	-0.159466
1.0372	-0.0700148
-1.14858	-0.919611
-1.56524	-2.19112
0.0815513	0.118551
-0.685323	-0.423325
0.300917	0.255092
0.766575	0.890445
-0.439045	-0.866337
-0.431365	-0.462831
-2.33941	-0.94502
0.656793	1.21795
0.0884536	0.471184
-0.273635	0.0484257
0.295065	0.266286
0.172635	0.584133
1.0425	2.77165
1.37663	2.30885
0.246561	0.622854
0.348138	0.313271
-0.322856	-0.854317
0.232275	-0.566762
-0.0966117	-0.0247353
-1.92576	-1.43456
0.223672	0.0493049
-1.82028	-1.779
0.48927	0.267591
-0.537979	0.572771
-0.262529	-0.429567
0.0704387	-0.0269549
-0.546055	0.280897
0.904889	0.119174
-1.39943	-1.20228
0.41018	0.811034
-0.301744	-1.35526
0.736896	1.28238
1.05643	2.37458
-1.28241	-1.44714
-0.838056	-0.0594662
-0.581031	-0.701246
-0.408622	0.0908462
0.242575	-0.0722515
0.547311	0.49186
-1.26214	-0.709582
0.389866	0.0402082
0.174803	0.676823
-3.15601	-3.41967
-0.393496	0.16179
-0.186496	-0.735532
-0.990062	-1.07581
-0.893376	-0.906118
0.625344	-0.3362
1.0196	-0.042468
0.55192	-0.241119
-0.445278	1.6719
-0.244594	0.166385
-1.55173	-1.30402
-0.513677	-0.727263
0.196743	0.0984734
-0.0534613	1.04643
1.53941	-0.124343
0.263949	0.553087
-1.88673	-1.01268
1.34612	-0.352607
0.67602	0.341923
-0.838956	-0.870694
1.47305	1.41786
-0.503332	-0.253162
-0.524477	-0.471222
-0.0209391	-0.638043
-0.142391	0.279118
0.108608	0.828238
1.39241	1.19487
-0.414093	-0.450793
0.238091	0.162794
-0.695534	0.817891
0.473544	0.787354
1.03732	0.768971
-0.398375	-0.884811
-1.47399	-0.605757
-1.13967	-1.30283
0.339024	-0.110753
0.632467	0.0846384
0.59354	0.505699
-0.483309	-0.872563
-0.0679722	0.152875
0.960568	1.36611
1.65274	0.848217
0.806013	-0.686193
-0.0473537	0.799776
1.75703	1.32899
0.069745	-0.0528946
-1.73018	-0.371872
-0.271594	-0.81503
0.0359225	0.691281
0.766969	0.444128
-0.632035	-0.209697
0.489946	0.10523
0.803696	-0.307414
-0.532802	-0.225804
-0.491379	-0.416204
1.17493	0.594507
-0.751066	-0.438533
0.801148	0.803322
0.817443	0.316681
-0.934529	-0.392936
0.314539	0.0149005
0.76805	0.310808
-0.569448	-0.691502
0.174126	0.269356
-0.467213	-1.19943
1.05743	0.756747
1.20922	-0.0184923
1.75837	-0.110828
0.237025	0.563525
-0.617654	-0.733341
0.49431	0.149163
-0.389497	1.31365
0.0865929	1.01208
-0.69191	-0.779978
0.835854	0.768923
0.552965	0.0714297
0.45248	-0.175903
-1.62224	-0.373687
0.168095	0.725106
1.77972	0.871988
0.0258338	-0.496779
-1.12125	-1.21553
-0.0634002	-0.497266
0.29784	-0.451686
-0.156269	-0.660528
-1.14463	-1.28104
-0.991966	-0.636987
1.15814	1.07496
0.333746	0.00353462
-0.903933	-0.274737
-2.61847	-1.25719
0.695778	-0.290536
-0.889123	-1.01736
-0.282656	-0.675513
-4.31147	-4.34945
-0.837821	-0.210913
1.14862	1.1424
1.08608	-0.164725
1.96053	2.39887
-2.36636	-2.72618
0.387538	0.914882
-1.72253	0.0810688
-3.68827	-3.01284
0.21472	-1.16664
-1.64139	-0.817355
0.242049	-0.428334
0.623081	-0.326786
1.05989	0.41046
-1.22591	-0.740199
0.0558051	0.456258
-0.8394	-0.980847
-0.646442	0.35817
2.07705	1.49723
0.857569	0.202199
1.15872	0.854283
0.274098	-0.119601
0.449019	1.08087
0.210445	0.606765
-1.05307	-0.711793
-0.856854	-0.406658
0.115409	1.09343
0.625958	0.674327
0.281165	-0.20085
1.43622	0.590331
-0.181544	-0.282366
1.33212	1.31659
0.536592	0.909491
-0.706404	-0.989275
0.568066	0.0624551
-0.84128	-0.589731
0.0804866	-0.059654
0.428756	0.0751312
-0.107872	-0.0395739
-1.3795	-0.940392
1.16476	2.39583
-2.75643	-2.59832
-0.639676	-1.10625
0.266365	0.531529
0.418735	1.20579
-0.874533	0.534404
-0.235106	-0.16882
-0.27084	0.478922
0.090971	-0.131625
-0.0578862	0.954382
-0.748853	-1.01846
0.0409414	-0.171774
1.09677	0.585667
0.20792	-0.535688
0.453681	0.889853
1.08621	0.404855
0.132301	1.51628
0.529655	1.16727
-0.105044	-0.104086
-0.152446	-0.215346
0.429472	0.0618687
0.0533445	0.586032
0.82393	1.29852
0.348328	0.561194
0.621234	-0.578892
0.165054	1.24308
0.85457	0.818885
0.62106	-0.703937
0.92848	0.859656
-1.36318	-0.747766
-1.47353	-1.72465
-1.1526	-0.787472
0.0815898	0.354874
0.543726	-0.0928336
-2.15366	-2.54288
-0.499622	0.892591
-1.08859	-0.0657157
-1.39273	-1.23586
-0.251386	-0.326824
1.01491	0.74984
0.543551	0.320778
0.182364	0.0107894
1.36339	1.06523
0.398278	1.48967
0.816648	0.51771
-0.308975	0.0990777
-0.11167	0.786841
-0.649408	-1.61082
1.41574	0.66139
0.4049	0.389433
-0.611791	-0.624845
-1.15925	-1.04813
-0.539949	-0.365778
2.41059	0.489831
-0.0939214	0.174808
0.155059	0.323406
0.248573	-0.39232
0.289397	-0.251927
-0.0271196	-1.26662
-0.715848	-0.534142
0.201716	0.626186
1.73556	1.9132
0.824693	0.364456
-0.194038	0.126779
-0.332721	-0.887452
1.04888	-0.0642191
-0.262212	-0.03642
-0.0900426	1.08961
0.248844	0.117273
0.281655	0.0861568
0.45348	-0.0898362
0.24051	0.627732
0.695107	0.265396
1.30852	1.47998
0.7714	1.37258
0.599749	1.08015
-0.931963	-0.503365
1.70558	2.58096
-0.41651	-0.446874
-0.48136	-0.72195
-0.0780453	-0.139235
-0.795324	-1.15736
1.29365	0.990817
-0.101674	-0.555366
-1.27348	0.334161
0.244628	0.949736
1.5605	0.204031
-0.812307	-0.491048
0.339561	-0.990143
-0.461465	-0.851411
1.32525	1.65226
-1.83702	-1.28428
-0.265773	-0.275888
-1.5062	-1.04988
-1.73303	-2.50121
-1.15295	0.0199314
-0.840017	-0.574385
-0.51781	-0.662297
1.00488	0.428481
0.187748	0.560554
-0.624974	-0.65311
-0.775572	-0.51442
-0.785113	0.448044
1.72423	1.93665
1.54157	0.79771
0.345691	1.42303
0.231874	0.414971
-0.588211	-0.883181
-0.0884548	0.212935
-1.52484	-1.38307
1.38445	-0.0743414
-0.0725602	0.398358
0.115873	1.19973
-0.895767	-1.10643
1.58652	1.76696
1.46087	1.6279
0.631	0.327973
-0.59281	-0.135716
1.14251	0.0590482
0.371983	0.094949
-0.0727501	-0.299954
-0.820834	-1.11603
0.475306	-0.0727037
-1.11898	-1.74653
1.69569	0.909132
-0.281475	0.783392
-2.71782	-2.21965
0.43708	-0.725017
-2.07793	-2.17131
1.33349	0.936702
-0.291275	-0.505517
1.28003	1.48454
0.592796	-0.300401
0.580804	0.140574
-1.00589	-3.00548
0.341969	0.736842
0.292726	1.28704
0.26486	-1.3914
1.08817	-1.81475
-0.0472143	-0.989162
0.175429	0.783034
0.124417	-0.24939
-2.08931	-1.71703
0.606112	0.436114
-0.612103	-0.0501297
0.246754	-0.228674
-2.2027	0.122314
0.328353	-0.369324
-0.366071	0.129158
0.210935	-0.937174
0.95335	1.43381
-0.234383	-0.658608
0.0760228	0.702532
-0.0495257	-0.400476
-2.93581	-1.13822
0.637434	-0.220276
-0.0831263	-0.900808
0.197813	-1.31593
0.258703	0.0367029
0.183982	0.0482395
-0.3005	0.255897
-0.79865	-0.601498
2.23643	1.60828
1.84396	1.06848
0.968105	1.66463
0.528505	-0.249552
0.533563	-0.333982
0.807188	0.955321
0.665467	1.10509
0.305005	1.34536
0.598174	0.758174
0.827865	1.5844
0.741684	1.39744
0.564605	-0.156888
0.379843	0.831026
-0.873782	-2.32783
-1.80452	-1.45739
1.06832	1.3961
0.82191	1.97905
1.51196	0.46218
0.718717	-0.277852
-1.96047	-1.1109
1.59215	0.674887
0.598772	1.23549
-0.617405	-2.47136
-1.79827	-1.18844
0.541897	0.318733
1.90261	1.62595
0.766116	1.47086
-2.31973	-1.15785
-0.600617	0.25228
-1.87103	-1.64104
-1.28531	0.0847745
0.371679	1.27391
0.923465	0.318902
0.817888	0.593622
-0.0350366	-0.417041
0.666654	0.271108
1.07748	0.527492
1.01465	0.733967
0.322296	-0.264652
-0.992109	-0.312671
-0.923474	-1.77279
1.42898	1.09598
-0.400582	0.656422
0.933445	1.30973
0.287673	0.360921
-0.172182	-0.353235
0.383377	0.798549
-1.36483	-0.308687
0.212886	0.171052
-1.34507	-1.42562
0.751067	0.743163
-0.946517	-1.60598
-1.26538	-1.36802
-0.833037	0.840619
0.0403859	0.526147
-1.3901	-2.73774
-0.43904	-0.3619
-3.56477	-3.8837
-0.300948	-0.293311
-1.73855	-0.879896
0.274489	0.396379
0.165434	1.08719
1.07053	0.801219
-0.351841	-0.557516
-0.17446	0.935918
-0.219792	0.311547
-0.0706651	-0.797672
0.472666	-0.0412895
0.590129	0.77928
0.385179	-0.252128
-0.670004	-0.710275
-1.25723	-1.72007
1.43742	1.03698
-0.138077	-0.231304
-0.711198	-0.130077
0.278752	0.0175779
-0.550067	-1.04097
-0.331343	-0.412832
-0.182001	1.39151
-0.330366	0.214502
0.0313356	0.482988
0.52058	0.39227
-0.131455	-0.557895
1.20333	-0.0123068
-0.593939	-1.58247
-0.178884	0.981013
0.174097	1.20833
0.45431	-0.0642129
-0.557378	-0.359213
2.28167	2.9484
-0.69494	-1.27453
-0.614189	-1.24257
-0.609177	-1.28725
-0.454423	-0.0849855
-0.0504829	-1.21529
0.491161	-0.342936
-0.216831	0.103043
0.36779	-0.0284478
-0.240329	-1.35182
-0.551422	-1.50916
0.0821714	-0.0748967
0.190315	0.200207
-0.374108	-1.4251
0.389915	0.10174
0.549886	0.344126
1.28991	-0.369033
0.257251	-0.897362
-0.43198	0.701996
-0.348757	-0.0713143
1.14715	1.01492
-1.29904	-2.04804
1.05144	1.16516
-0.244101	-0.200283
-0.823802	0.349636
0.399066	0.120505
-0.0366136	-0.402233
0.380342	-0.0187823
1.67335	1.40254
0.699664	0.1021
0.0476537	0.610067
-0.724414	-0.642302
-0.519972	0.912801
0.877465	-0.402483
0.894695	1.58418
-0.471579	-0.623892
0.706798	-0.634792
1.20618	-0.647791
-2.05062	-1.87431
-1.89123	-0.473476
-1.20371	-1.58237
-0.789336	-1.1042
1.04155	0.35824
-0.680107	-1.17181
0.433727	-0.910676
-1.20358	-0.983393
1.51222	0.824258
0.989736	2.10446
-0.128098	-0.0542325
-1.51324	-1.6745
-1.15139	-1.52583

## Sheet: Fig5Atest
Behavior scores	GSCORR scores
1.29073	-1.17262
0.36294	1.0683
0.33454	0.397939
0.595589	0.946054
0.458522	0.461786
0.963495	1.00296
0.0220578	2.20538
-0.20697	0.144466
-0.860896	-0.310965
0.00775342	0.602602
-0.636993	0.247371
1.53235	-0.0661978
-0.115273	0.0157486
-1.02938	0.257611
0.46892	0.673024
0.500066	-0.964392
1.9735	0.912879
-0.592878	1.07927
-0.468104	0.592801
0.0950681	-0.906073
-0.358643	-0.156607
-0.716106	-0.980713
1.01724	0.56785
1.03803	1.01442
0.892622	-1.36799
-0.575715	0.693493
-0.619465	-0.424844
-2.61573	-2.67809
-0.915582	0.79006
0.327427	-0.678744
0.618037	-0.0411636
1.05537	2.12669
-1.05894	-0.592718
-0.184408	-0.845168
1.16288	0.36122
-0.911264	-1.35189
-0.988316	-2.34563
0.4337	0.244921
-0.156049	0.409588
-3.42836	-1.33442
-1.05692	-0.176573
-0.0781111	-0.634744
0.573362	-0.191034
0.599527	0.883904
-0.214067	0.134772
0.789651	-0.232712
-0.708875	-1.41083
1.0328	-0.430518
-1.47742	-4.21959
0.523109	0.877397
-0.969281	-0.186633
0.730505	0.324829
1.20537	0.694188
0.988729	-1.37846
0.648973	1.24835
-0.0291751	0.338317
1.08867	1.00832
-0.773351	1.60949
-0.563998	0.879858
-0.65017	-1.09303
1.39849	-0.453051
0.623212	0.679694
0.523322	-0.487065
-1.26392	-1.16575
-0.385433	-0.63932
0.0560757	1.05113
-1.46005	0.136236
-1.38855	-1.23833
-0.0555129	0.630207
-0.135868	-0.116268
0.130589	0.694065
0.537845	0.170235
1.426	0.384691
-0.940667	-0.406256
2.27388	1.16761
-1.71049	0.948655

## Sheet: Fig5A_GSCORR
Names	Weights	Pvalues
17Networks_LH_VisCent_Striate_1'	-0.17538	0.000400000000000000
17Networks_LH_VisCent_Striate_2'	-0.115989	0.314600000000000
17Networks_LH_VisCent_Striate_3'	-0.103059	0.619200000000000
17Networks_LH_VisCent_Striate_4'	-0.0835681	0.973600000000000
17Networks_LH_VisCent_ExStr_1'	-0.205118	0
17Networks_LH_VisCent_ExStr_2'	-0.198243	0
17Networks_LH_VisCent_ExStr_3'	-0.14776	0.0212000000000000
17Networks_LH_VisCent_ExStr_4'	-0.177792	0.000400000000000000
17Networks_LH_VisCent_ExStr_5'	-0.167296	0.00240000000000000
17Networks_LH_VisCent_ExStr_6'	-0.171957	0.00100000000000000
17Networks_LH_VisCent_ExStr_7'	-0.155076	0.0104000000000000
17Networks_LH_VisCent_ExStr_8'	-0.148094	0.0208000000000000
17Networks_LH_VisCent_ExStr_9'	-0.0361099	0.998800000000000
17Networks_LH_VisCent_ExStr_10'	-0.182254	0.000400000000000000
17Networks_LH_VisCent_ExStr_11'	-0.142648	0.0356000000000000
17Networks_LH_VisCent_ExStr_12'	-0.0657563	0.998800000000000
17Networks_LH_VisCent_ExStr_13'	-0.128997	0.128000000000000
17Networks_LH_VisCent_ExStr_14'	-0.0934067	0.847600000000000
17Networks_LH_VisCent_ExStr_15'	-0.11202	0.396800000000000
17Networks_LH_VisCent_ExStr_16'	-0.156315	0.00900000000000000
17Networks_LH_VisCent_ExStr_17'	-0.230586	0
17Networks_LH_VisCent_ExStr_18'	-0.1649	0.00340000000000000
17Networks_LH_VisCent_ExStr_19'	-0.124705	0.180000000000000
17Networks_LH_VisCent_ExStr_20'	-0.178971	0.000400000000000000
17Networks_LH_VisCent_ExStr_21'	-0.0965591	0.775800000000000
17Networks_LH_VisCent_ExStr_22'	-0.151228	0.0154000000000000
17Networks_LH_VisCent_ExStr_23'	-0.12216	0.215400000000000
17Networks_LH_VisCent_ExStr_24'	-0.107236	0.513200000000000
17Networks_LH_VisCent_ExStr_25'	-0.105676	0.552400000000000
17Networks_LH_VisCent_ExStr_26'	-0.0752455	0.997800000000000
17Networks_LH_VisCent_ExStr_27'	-0.138498	0.0540000000000000
17Networks_LH_VisCent_ExStr_28'	-0.133896	0.0842000000000000
17Networks_LH_VisCent_ExStr_29'	-0.102776	0.628200000000000
17Networks_LH_VisCent_ExStr_30'	-0.135131	0.0734000000000000
17Networks_LH_VisPeri_StriCal_1'	-0.187413	0
17Networks_LH_VisPeri_StriCal_2'	-0.0838517	0.972400000000000
17Networks_LH_VisPeri_StriCal_3'	-0.0595514	0.998800000000000
17Networks_LH_VisPeri_StriCal_4'	-0.0925107	0.866600000000000
17Networks_LH_VisPeri_StriCal_5'	-0.0849914	0.963400000000000
17Networks_LH_VisPeri_StriCal_6'	-0.0483351	0.998800000000000
17Networks_LH_VisPeri_StriCal_7'	-0.032212	0.998800000000000
17Networks_LH_VisPeri_StriCal_8'	-0.111922	0.399200000000000
17Networks_LH_VisPeri_StriCal_9'	-0.0937738	0.839800000000000
17Networks_LH_VisPeri_StriCal_10'	-0.0601239	0.998800000000000
17Networks_LH_VisPeri_ExStrInf_1'	-0.190832	0
17Networks_LH_VisPeri_ExStrInf_2'	-0.20503	0
17Networks_LH_VisPeri_ExStrInf_3'	-0.1399	0.0474000000000000
17Networks_LH_VisPeri_ExStrInf_4'	-0.161863	0.00420000000000000
17Networks_LH_VisPeri_ExStrInf_5'	-0.176586	0.000400000000000000
17Networks_LH_VisPeri_ExStrInf_6'	-0.127809	0.141600000000000
17Networks_LH_VisPeri_ExStrInf_7'	-0.152074	0.0138000000000000
17Networks_LH_VisPeri_ExStrInf_8'	-0.123316	0.199400000000000
17Networks_LH_VisPeri_ExStrInf_9'	-0.267148	0
17Networks_LH_VisPeri_ExStrInf_10'	-0.238739	0
17Networks_LH_VisPeri_ExStrSup_1'	-0.171182	0.00100000000000000
17Networks_LH_VisPeri_ExStrSup_2'	-0.139209	0.0504000000000000
17Networks_LH_VisPeri_ExStrSup_3'	-0.106193	0.537000000000000
17Networks_LH_VisPeri_ExStrSup_4'	-0.102189	0.643600000000000
17Networks_LH_VisPeri_ExStrSup_5'	-0.0488718	0.998800000000000
17Networks_LH_VisPeri_ExStrSup_6'	-0.185591	0.000200000000000000
17Networks_LH_VisPeri_ExStrSup_7'	-0.130025	0.118000000000000
17Networks_LH_VisPeri_ExStrSup_8'	-0.104729	0.576000000000000
17Networks_LH_VisPeri_ExStrSup_9'	-0.158119	0.00780000000000000
17Networks_LH_VisPeri_ExStrSup_10'	-0.123457	0.197200000000000
17Networks_LH_VisPeri_ExStrSup_11'	-0.177311	0.000400000000000000
17Networks_LH_VisPeri_ExStrSup_12'	-0.183671	0.000200000000000000
17Networks_LH_SomMotA_1'	-0.295023	0
17Networks_LH_SomMotA_2'	-0.24439	0
17Networks_LH_SomMotA_3'	-0.320381	0
17Networks_LH_SomMotA_4'	-0.260295	0
17Networks_LH_SomMotA_5'	-0.247256	0
17Networks_LH_SomMotA_6'	-0.216827	0
17Networks_LH_SomMotA_7'	-0.343388	0
17Networks_LH_SomMotA_8'	-0.252904	0
17Networks_LH_SomMotA_9'	-0.30333	0
17Networks_LH_SomMotA_10'	-0.292797	0
17Networks_LH_SomMotA_11'	-0.273229	0
17Networks_LH_SomMotA_12'	-0.230046	0
17Networks_LH_SomMotA_13'	-0.215889	0
17Networks_LH_SomMotA_14'	-0.349708	0
17Networks_LH_SomMotA_15'	-0.241318	0
17Networks_LH_SomMotA_16'	-0.279985	0
17Networks_LH_SomMotA_17'	-0.26351	0
17Networks_LH_SomMotA_18'	-0.262752	0
17Networks_LH_SomMotA_19'	-0.228305	0
17Networks_LH_SomMotA_20'	-0.299301	0
17Networks_LH_SomMotA_21'	-0.29961	0
17Networks_LH_SomMotA_22'	-0.176463	0.000400000000000000
17Networks_LH_SomMotA_23'	-0.161927	0.00420000000000000
17Networks_LH_SomMotA_24'	-0.263358	0
17Networks_LH_SomMotA_25'	-0.265179	0
17Networks_LH_SomMotA_26'	-0.3042	0
17Networks_LH_SomMotA_27'	-0.222274	0
17Networks_LH_SomMotA_28'	-0.327608	0
17Networks_LH_SomMotA_29'	-0.287186	0
17Networks_LH_SomMotA_30'	-0.313154	0
17Networks_LH_SomMotA_31'	-0.282794	0
17Networks_LH_SomMotA_32'	-0.249642	0
17Networks_LH_SomMotA_33'	-0.243735	0
17Networks_LH_SomMotA_34'	-0.316635	0
17Networks_LH_SomMotA_35'	-0.223424	0
17Networks_LH_SomMotA_36'	-0.27572	0
17Networks_LH_SomMotA_37'	-0.352004	0
17Networks_LH_SomMotA_38'	-0.329581	0
17Networks_LH_SomMotA_39'	-0.258336	0
17Networks_LH_SomMotA_40'	-0.269533	0
17Networks_LH_SomMotA_41'	-0.325146	0
17Networks_LH_SomMotA_42'	-0.232151	0
17Networks_LH_SomMotB_Cent_1'	-0.236944	0
17Networks_LH_SomMotB_Cent_2'	-0.209211	0
17Networks_LH_SomMotB_Cent_3'	-0.172853	0.000800000000000000
17Networks_LH_SomMotB_Cent_4'	-0.187971	0
17Networks_LH_SomMotB_Cent_5'	-0.205533	0
17Networks_LH_SomMotB_Cent_6'	-0.199583	0
17Networks_LH_SomMotB_Cent_7'	-0.241122	0
17Networks_LH_SomMotB_Cent_8'	-0.194461	0
17Networks_LH_SomMotB_Cent_9'	-0.269572	0
17Networks_LH_SomMotB_Cent_10'	-0.226458	0
17Networks_LH_SomMotB_Cent_11'	-0.19784	0
17Networks_LH_SomMotB_S2_1'	-0.254836	0
17Networks_LH_SomMotB_S2_2'	-0.265838	0
17Networks_LH_SomMotB_S2_3'	-0.275794	0
17Networks_LH_SomMotB_S2_4'	-0.260333	0
17Networks_LH_SomMotB_S2_5'	-0.26882	0
17Networks_LH_SomMotB_S2_6'	-0.312951	0
17Networks_LH_SomMotB_S2_7'	-0.27619	0
17Networks_LH_SomMotB_S2_8'	-0.202727	0
17Networks_LH_SomMotB_S2_9'	-0.250593	0
17Networks_LH_SomMotB_S2_10'	-0.27741	0
17Networks_LH_SomMotB_S2_11'	-0.150004	0.0170000000000000
17Networks_LH_SomMotB_S2_12'	-0.254587	0
17Networks_LH_SomMotB_S2_13'	-0.144144	0.0306000000000000
17Networks_LH_SomMotB_Ins_1'	-0.278529	0
17Networks_LH_SomMotB_Aud_1'	-0.128983	0.128000000000000
17Networks_LH_SomMotB_Aud_2'	-0.206746	0
17Networks_LH_SomMotB_Aud_3'	-0.122174	0.215200000000000
17Networks_LH_SomMotB_Aud_4'	-0.222322	0
17Networks_LH_SomMotB_Aud_5'	-0.220466	0
17Networks_LH_SomMotB_Aud_6'	-0.20075	0
17Networks_LH_SomMotB_Aud_7'	-0.25972	0
17Networks_LH_SomMotB_Aud_8'	-0.23626	0
17Networks_LH_SomMotB_Aud_9'	-0.238604	0
17Networks_LH_SomMotB_Aud_10'	-0.218718	0
17Networks_LH_SomMotB_Aud_11'	-0.257729	0
17Networks_LH_SomMotB_Aud_12'	-0.293185	0
17Networks_LH_SomMotB_Aud_13'	-0.246104	0
17Networks_LH_SomMotB_Aud_14'	-0.225817	0
17Networks_LH_DorsAttnA_TempOcc_1'	-0.207884	0
17Networks_LH_DorsAttnA_TempOcc_2'	-0.144002	0.0310000000000000
17Networks_LH_DorsAttnA_TempOcc_3'	-0.109517	0.458400000000000
17Networks_LH_DorsAttnA_TempOcc_4'	-0.183089	0.000400000000000000
17Networks_LH_DorsAttnA_TempOcc_5'	-0.168613	0.00200000000000000
17Networks_LH_DorsAttnA_TempOcc_6'	-0.0221394	0.998800000000000
17Networks_LH_DorsAttnA_TempOcc_7'	-0.087446	0.941800000000000
17Networks_LH_DorsAttnA_TempOcc_8'	-0.154634	0.0112000000000000
17Networks_LH_DorsAttnA_TempOcc_9'	-0.109029	0.472000000000000
17Networks_LH_DorsAttnA_TempOcc_10'	-0.174128	0.000600000000000000
17Networks_LH_DorsAttnA_ParOcc_1'	-0.140509	0.0456000000000000
17Networks_LH_DorsAttnA_ParOcc_2'	-0.0910433	0.889400000000000
17Networks_LH_DorsAttnA_ParOcc_3'	-0.0641046	0.998800000000000
17Networks_LH_DorsAttnA_ParOcc_4'	-0.146233	0.0238000000000000
17Networks_LH_DorsAttnA_ParOcc_5'	-0.0762107	0.996800000000000
17Networks_LH_DorsAttnA_ParOcc_6'	-0.0440125	0.998800000000000
17Networks_LH_DorsAttnA_ParOcc_7'	-0.0473554	0.998800000000000
17Networks_LH_DorsAttnA_SPL_1'	-0.204029	0
17Networks_LH_DorsAttnA_SPL_2'	-0.241449	0
17Networks_LH_DorsAttnA_SPL_3'	-0.238846	0
17Networks_LH_DorsAttnA_SPL_4'	-0.110612	0.431600000000000
17Networks_LH_DorsAttnA_SPL_5'	-0.075495	0.997600000000000
17Networks_LH_DorsAttnA_SPL_6'	-0.141808	0.0392000000000000
17Networks_LH_DorsAttnA_SPL_7'	-0.143589	0.0320000000000000
17Networks_LH_DorsAttnA_SPL_8'	0.00716401	1.00120000000000
17Networks_LH_DorsAttnA_SPL_9'	0.0339797	1.00120000000000
17Networks_LH_DorsAttnA_SPL_10'	-0.15355	0.0118000000000000
17Networks_LH_DorsAttnA_SPL_11'	-0.0902745	0.901200000000000
17Networks_LH_DorsAttnA_SPL_12'	-0.189598	0
17Networks_LH_DorsAttnA_SPL_13'	-0.14205	0.0376000000000000
17Networks_LH_DorsAttnA_SPL_14'	-0.207561	0
17Networks_LH_DorsAttnA_SPL_15'	-0.168975	0.00160000000000000
17Networks_LH_DorsAttnA_SPL_16'	-0.227524	0
17Networks_LH_DorsAttnA_SPL_17'	-0.176126	0.000400000000000000
17Networks_LH_DorsAttnB_TempOcc_1'	-0.127794	0.141800000000000
17Networks_LH_DorsAttnB_TempOcc_2'	0.0352707	1.00120000000000
17Networks_LH_DorsAttnB_PostC_1'	-0.11465	0.341800000000000
17Networks_LH_DorsAttnB_PostC_2'	-0.049498	0.998800000000000
17Networks_LH_DorsAttnB_PostC_3'	-0.252365	0
17Networks_LH_DorsAttnB_PostC_4'	-0.215609	0
17Networks_LH_DorsAttnB_PostC_5'	-0.0618276	0.998800000000000
17Networks_LH_DorsAttnB_PostC_6'	-0.153449	0.0120000000000000
17Networks_LH_DorsAttnB_PostC_7'	-0.250863	0
17Networks_LH_DorsAttnB_PostC_8'	-0.0965486	0.776200000000000
17Networks_LH_DorsAttnB_PostC_9'	-0.263752	0
17Networks_LH_DorsAttnB_PostC_10'	-0.247532	0
17Networks_LH_DorsAttnB_PostC_11'	-0.184927	0.000200000000000000
17Networks_LH_DorsAttnB_PostC_12'	-0.159742	0.00600000000000000
17Networks_LH_DorsAttnB_PostC_13'	-0.187833	0
17Networks_LH_DorsAttnB_PostC_14'	-0.230373	0
17Networks_LH_DorsAttnB_PostC_15'	-0.177137	0.000400000000000000
17Networks_LH_DorsAttnB_PostC_16'	-0.235301	0
17Networks_LH_DorsAttnB_PostC_17'	-0.240075	0
17Networks_LH_DorsAttnB_PostC_18'	-0.27417	0
17Networks_LH_DorsAttnB_FEF_1'	-0.156681	0.00900000000000000
17Networks_LH_DorsAttnB_FEF_2'	-0.164936	0.00340000000000000
17Networks_LH_DorsAttnB_FEF_3'	-0.202427	0
17Networks_LH_DorsAttnB_FEF_4'	-0.186977	0
17Networks_LH_DorsAttnB_FEF_5'	-0.25759	0
17Networks_LH_DorsAttnB_FEF_6'	-0.278566	0
17Networks_LH_DorsAttnB_FEF_7'	-0.327482	0
17Networks_LH_DorsAttnB_PrCv_1'	-0.17013	0.00140000000000000
17Networks_LH_DorsAttnB_PrCv_2'	-0.0350764	0.998800000000000
17Networks_LH_SalVentAttnA_ParOper_1'	-0.183555	0.000200000000000000
17Networks_LH_SalVentAttnA_ParOper_2'	-0.0978892	0.746400000000000
17Networks_LH_SalVentAttnA_ParOper_3'	-0.00903637	0.998800000000000
17Networks_LH_SalVentAttnA_ParOper_4'	-0.13836	0.0544000000000000
17Networks_LH_SalVentAttnA_ParOper_5'	-0.0744049	0.998200000000000
17Networks_LH_SalVentAttnA_ParOper_6'	0.0481679	1.00120000000000
17Networks_LH_SalVentAttnA_ParOper_7'	-0.120035	0.244600000000000
17Networks_LH_SalVentAttnA_FrOper_1'	-0.0248639	0.998800000000000
17Networks_LH_SalVentAttnA_FrOper_2'	-0.209559	0
17Networks_LH_SalVentAttnA_FrOper_3'	-0.184868	0.000200000000000000
17Networks_LH_SalVentAttnA_FrOper_4'	-0.163918	0.00360000000000000
17Networks_LH_SalVentAttnA_FrOper_5'	-0.210776	0
17Networks_LH_SalVentAttnA_FrOper_6'	-0.106315	0.535400000000000
17Networks_LH_SalVentAttnA_FrOper_7'	-0.214931	0
17Networks_LH_SalVentAttnA_FrOper_8'	0.0717532	1.00100000000000
17Networks_LH_SalVentAttnA_FrOper_9'	-0.0915013	0.882200000000000
17Networks_LH_SalVentAttnA_Ins_1'	-0.13956	0.0492000000000000
17Networks_LH_SalVentAttnA_Ins_2'	-0.172879	0.000800000000000000
17Networks_LH_SalVentAttnA_Ins_3'	-0.0784039	0.993800000000000
17Networks_LH_SalVentAttnA_Ins_4'	-0.0748513	0.998000000000000
17Networks_LH_SalVentAttnA_Ins_5'	-0.125996	0.162800000000000
17Networks_LH_SalVentAttnA_Ins_6'	-0.213887	0
17Networks_LH_SalVentAttnA_Ins_7'	0.0377317	1.00120000000000
17Networks_LH_SalVentAttnA_Ins_8'	0.027409	1.00120000000000
17Networks_LH_SalVentAttnA_Ins_9'	-0.138349	0.0544000000000000
17Networks_LH_SalVentAttnA_ParMed_1'	-0.162161	0.00380000000000000
17Networks_LH_SalVentAttnA_ParMed_2'	-0.14685	0.0222000000000000
17Networks_LH_SalVentAttnA_ParMed_3'	-0.219444	0
17Networks_LH_SalVentAttnA_ParMed_4'	-0.13522	0.0724000000000000
17Networks_LH_SalVentAttnA_ParMed_5'	-0.266126	0
17Networks_LH_SalVentAttnA_ParMed_6'	-0.167438	0.00240000000000000
17Networks_LH_SalVentAttnA_ParMed_7'	-0.26598	0
17Networks_LH_SalVentAttnA_ParMed_8'	-0.181225	0.000400000000000000
17Networks_LH_SalVentAttnA_FrMed_1'	-0.256943	0
17Networks_LH_SalVentAttnA_FrMed_2'	-0.250173	0
17Networks_LH_SalVentAttnA_FrMed_3'	-0.314079	0
17Networks_LH_SalVentAttnA_FrMed_4'	-0.315715	0
17Networks_LH_SalVentAttnA_FrMed_5'	-0.262226	0
17Networks_LH_SalVentAttnA_FrMed_6'	-0.228571	0
17Networks_LH_SalVentAttnA_FrMed_7'	-0.235174	0
17Networks_LH_SalVentAttnB_IPL_1'	0.106685	0.516600000000000
17Networks_LH_SalVentAttnB_IPL_2'	0.170401	0.000800000000000000
17Networks_LH_SalVentAttnB_PFCd_1'	-0.217895	0
17Networks_LH_SalVentAttnB_PFCl_1'	0.0939653	0.832400000000000
17Networks_LH_SalVentAttnB_PFCl_2'	-0.0831504	0.975000000000000
17Networks_LH_SalVentAttnB_PFCl_3'	-0.0306267	0.998800000000000
17Networks_LH_SalVentAttnB_PFCl_4'	-0.2087	0
17Networks_LH_SalVentAttnB_PFCl_5'	-0.0469101	0.998800000000000
17Networks_LH_SalVentAttnB_PFCl_6'	-0.225422	0
17Networks_LH_SalVentAttnB_Ins_1'	-0.176186	0.000400000000000000
17Networks_LH_SalVentAttnB_Ins_2'	-0.14974	0.0180000000000000
17Networks_LH_SalVentAttnB_Ins_3'	-0.16841	0.00200000000000000
17Networks_LH_SalVentAttnB_Ins_4'	-0.120661	0.235800000000000
17Networks_LH_SalVentAttnB_Ins_5'	-0.0175158	0.998800000000000
17Networks_LH_SalVentAttnB_Ins_6'	0.0184033	1.00120000000000
17Networks_LH_SalVentAttnB_Ins_7'	-0.0538223	0.998800000000000
17Networks_LH_SalVentAttnB_Ins_8'	-0.0783525	0.994000000000000
17Networks_LH_SalVentAttnB_OFC_1'	0.0572853	1.00120000000000
17Networks_LH_SalVentAttnB_PFCmp_1'	-0.221363	0
17Networks_LH_SalVentAttnB_PFCmp_2'	-0.247554	0
17Networks_LH_SalVentAttnB_PFCmp_3'	-0.281964	0
17Networks_LH_SalVentAttnB_PFCmp_4'	-0.20762	0
17Networks_LH_LimbicB_OFC_1'	0.00318135	1.00120000000000
17Networks_LH_LimbicB_OFC_2'	0.116913	0.271200000000000
17Networks_LH_LimbicB_OFC_3'	0.0103837	1.00120000000000
17Networks_LH_LimbicB_OFC_4'	0.13925	0.0394000000000000
17Networks_LH_LimbicB_OFC_5'	-0.0596095	0.998800000000000
17Networks_LH_LimbicB_OFC_6'	0.0189808	1.00120000000000
17Networks_LH_LimbicB_OFC_7'	-0.0729065	0.998200000000000
17Networks_LH_LimbicB_OFC_8'	0.0778695	0.998400000000000
17Networks_LH_LimbicB_OFC_9'	-0.162658	0.00380000000000000
17Networks_LH_LimbicB_OFC_10'	-0.0322885	0.998800000000000
17Networks_LH_LimbicB_OFC_11'	-0.0625868	0.998800000000000
17Networks_LH_LimbicB_OFC_12'	-0.113612	0.361000000000000
17Networks_LH_LimbicB_OFC_13'	0.00487698	1.00120000000000
17Networks_LH_LimbicB_OFC_14'	-0.234501	0
17Networks_LH_LimbicB_OFC_15'	0.0626401	1.00120000000000
17Networks_LH_LimbicB_OFC_16'	0.0220754	1.00120000000000
17Networks_LH_LimbicA_TempPole_1'	-0.0656078	0.998800000000000
17Networks_LH_LimbicA_TempPole_2'	-0.0854689	0.959400000000000
17Networks_LH_LimbicA_TempPole_3'	-0.108601	0.480800000000000
17Networks_LH_LimbicA_TempPole_4'	-0.0344288	0.998800000000000
17Networks_LH_LimbicA_TempPole_5'	0.0539111	1.00120000000000
17Networks_LH_LimbicA_TempPole_6'	-0.118083	0.279200000000000
17Networks_LH_LimbicA_TempPole_7'	-0.105462	0.558000000000000
17Networks_LH_LimbicA_TempPole_8'	-0.125658	0.165600000000000
17Networks_LH_LimbicA_TempPole_9'	-0.0414941	0.998800000000000
17Networks_LH_LimbicA_TempPole_10'	-0.0809793	0.985200000000000
17Networks_LH_LimbicA_TempPole_11'	-0.00910501	0.998800000000000
17Networks_LH_LimbicA_TempPole_12'	-0.168809	0.00160000000000000
17Networks_LH_LimbicA_TempPole_13'	-0.115224	0.331200000000000
17Networks_LH_LimbicA_TempPole_14'	-0.115391	0.327800000000000
17Networks_LH_ContA_Temp_1'	-0.152118	0.0136000000000000
17Networks_LH_ContA_Temp_2'	-0.0866204	0.948600000000000
17Networks_LH_ContA_Temp_3'	0.0902957	0.898200000000000
17Networks_LH_ContA_IPS_1'	-0.139225	0.0504000000000000
17Networks_LH_ContA_IPS_2'	0.105572	0.541800000000000
17Networks_LH_ContA_IPS_3'	0.0595576	1.00120000000000
17Networks_LH_ContA_IPS_4'	0.151984	0.0114000000000000
17Networks_LH_ContA_IPS_5'	0.0233604	1.00120000000000
17Networks_LH_ContA_IPS_6'	-0.0303309	0.998800000000000
17Networks_LH_ContA_IPS_7'	0.0850334	0.968000000000000
17Networks_LH_ContA_IPS_8'	0.0849489	0.968600000000000
17Networks_LH_ContA_IPS_9'	0.0895208	0.911400000000000
17Networks_LH_ContA_IPS_10'	-0.0222397	0.998800000000000
17Networks_LH_ContA_PFCd_1'	-0.166821	0.00280000000000000
17Networks_LH_ContA_PFCd_2'	-0.311748	0
17Networks_LH_ContA_PFCl_1'	-0.157434	0.00840000000000000
17Networks_LH_ContA_PFCl_2'	-0.0030752	0.998800000000000
17Networks_LH_ContA_PFCl_3'	-0.085898	0.955800000000000
17Networks_LH_ContA_PFCl_4'	-0.0693541	0.998800000000000
17Networks_LH_ContA_PFCl_5'	-0.0383707	0.998800000000000
17Networks_LH_ContA_PFCl_6'	-0.0377386	0.998800000000000
17Networks_LH_ContA_PFCl_7'	-0.0990517	0.721200000000000
17Networks_LH_ContA_PFCl_8'	-0.0413641	0.998800000000000
17Networks_LH_ContA_PFCl_9'	-0.0797682	0.989600000000000
17Networks_LH_ContA_PFClv_1'	0.00749148	1.00120000000000
17Networks_LH_ContA_PFClv_2'	-0.0386664	0.998800000000000
17Networks_LH_ContA_PFClv_3'	-0.0137961	0.998800000000000
17Networks_LH_ContA_PFClv_4'	-0.13474	0.0774000000000000
17Networks_LH_ContA_PFClv_5'	-0.0289706	0.998800000000000
17Networks_LH_ContA_Cingm_1'	-0.261311	0
17Networks_LH_ContA_Cingm_2'	-0.197227	0
17Networks_LH_ContB_Temp_1'	0.0146924	1.00120000000000
17Networks_LH_ContB_Temp_2'	0.0731156	1.00080000000000
17Networks_LH_ContB_Temp_3'	-0.0402027	0.998800000000000
17Networks_LH_ContB_Temp_4'	0.0868262	0.950800000000000
17Networks_LH_ContB_IPL_1'	0.0953453	0.802800000000000
17Networks_LH_ContB_IPL_2'	0.126019	0.131800000000000
17Networks_LH_ContB_IPL_3'	0.0752886	1
17Networks_LH_ContB_IPL_4'	0.015522	1.00120000000000
17Networks_LH_ContB_IPL_5'	0.0631826	1.00120000000000
17Networks_LH_ContB_IPL_6'	0.113479	0.344600000000000
17Networks_LH_ContB_IPL_7'	0.118389	0.245800000000000
17Networks_LH_ContB_IPL_8'	0.143036	0.0266000000000000
17Networks_LH_ContB_PFCd_1'	-0.194417	0
17Networks_LH_ContB_PFCd_2'	-0.240481	0
17Networks_LH_ContB_PFCd_3'	-0.26475	0
17Networks_LH_ContB_PFCl_1'	0.00659836	1.00120000000000
17Networks_LH_ContB_PFCl_2'	-0.00773029	0.998800000000000
17Networks_LH_ContB_PFCl_3'	-0.0470392	0.998800000000000
17Networks_LH_ContB_PFClv_1'	0.0474679	1.00120000000000
17Networks_LH_ContB_PFClv_2'	0.028044	1.00120000000000
17Networks_LH_ContB_PFClv_3'	0.00441253	1.00120000000000
17Networks_LH_ContB_PFClv_4'	0.0402838	1.00120000000000
17Networks_LH_ContB_PFClv_5'	-0.078964	0.992800000000000
17Networks_LH_ContB_PFCmp_1'	-0.211235	0
17Networks_LH_ContB_PFCmp_2'	-0.177693	0.000400000000000000
17Networks_LH_ContC_pCun_1'	-0.145872	0.0254000000000000
17Networks_LH_ContC_pCun_2'	-0.0341407	0.998800000000000
17Networks_LH_ContC_pCun_3'	0.0273056	1.00120000000000
17Networks_LH_ContC_pCun_4'	-0.0607893	0.998800000000000
17Networks_LH_ContC_pCun_5'	-0.0633733	0.998800000000000
17Networks_LH_ContC_pCun_6'	-0.0478447	0.998800000000000
17Networks_LH_ContC_pCun_7'	-0.000769892	0.998800000000000
17Networks_LH_ContC_pCun_8'	-0.174893	0.000600000000000000
17Networks_LH_ContC_pCun_9'	-0.15723	0.00880000000000000
17Networks_LH_ContC_pCun_10'	-0.126619	0.155200000000000
17Networks_LH_ContC_pCun_11'	-0.1321	0.0980000000000000
17Networks_LH_ContC_pCun_12'	-0.178342	0.000400000000000000
17Networks_LH_ContC_pCun_13'	-0.0985292	0.733400000000000
17Networks_LH_ContC_Cingp_1'	-0.156386	0.00900000000000000
17Networks_LH_ContC_Cingp_2'	-0.0357009	0.998800000000000
17Networks_LH_ContC_Cingp_3'	0.0510025	1.00120000000000
17Networks_LH_ContC_Cingp_4'	0.0167541	1.00120000000000
17Networks_LH_ContC_Cingp_5'	-0.0451825	0.998800000000000
17Networks_LH_ContC_Cingp_6'	0.00267987	1.00120000000000
17Networks_LH_DefaultA_IPL_1'	-0.202763	0
17Networks_LH_DefaultA_IPL_2'	-0.256911	0
17Networks_LH_DefaultA_IPL_3'	-0.169208	0.00140000000000000
17Networks_LH_DefaultA_IPL_4'	-0.178741	0.000400000000000000
17Networks_LH_DefaultA_IPL_5'	-0.0957643	0.794200000000000
17Networks_LH_DefaultA_IPL_6'	-0.0865402	0.949600000000000
17Networks_LH_DefaultA_IPL_7'	0.00144696	1.00120000000000
17Networks_LH_DefaultA_PFCd_1'	-0.230537	0
17Networks_LH_DefaultA_PFCd_2'	-0.256066	0
17Networks_LH_DefaultA_PFCd_3'	-0.299798	0
17Networks_LH_DefaultA_PFCd_4'	-0.332558	0
17Networks_LH_DefaultA_pCunPCC_1'	-0.219684	0
17Networks_LH_DefaultA_pCunPCC_2'	-0.341396	0
17Networks_LH_DefaultA_pCunPCC_3'	-0.1996	0
17Networks_LH_DefaultA_pCunPCC_4'	-0.308062	0
17Networks_LH_DefaultA_pCunPCC_5'	-0.0565602	0.998800000000000
17Networks_LH_DefaultA_pCunPCC_6'	-0.316912	0
17Networks_LH_DefaultA_pCunPCC_7'	-0.284821	0
17Networks_LH_DefaultA_pCunPCC_8'	-0.233785	0
17Networks_LH_DefaultA_pCunPCC_9'	-0.26556	0
17Networks_LH_DefaultA_pCunPCC_10'	-0.156911	0.00900000000000000
17Networks_LH_DefaultA_pCunPCC_11'	-0.159153	0.00680000000000000
17Networks_LH_DefaultA_pCunPCC_12'	-0.220866	0
17Networks_LH_DefaultA_pCunPCC_13'	-0.136525	0.0636000000000000
17Networks_LH_DefaultA_pCunPCC_14'	-0.162278	0.00380000000000000
17Networks_LH_DefaultA_pCunPCC_15'	-0.181445	0.000400000000000000
17Networks_LH_DefaultA_pCunPCC_16'	-0.0859212	0.955600000000000
17Networks_LH_DefaultA_pCunPCC_17'	-0.224467	0
17Networks_LH_DefaultA_pCunPCC_18'	-0.0272319	0.998800000000000
17Networks_LH_DefaultA_pCunPCC_19'	-0.120263	0.242200000000000
17Networks_LH_DefaultA_pCunPCC_20'	-0.227363	0
17Networks_LH_DefaultA_pCunPCC_21'	-0.145843	0.0256000000000000
17Networks_LH_DefaultA_pCunPCC_22'	-0.125276	0.172000000000000
17Networks_LH_DefaultA_PFCm_1'	-0.263558	0
17Networks_LH_DefaultA_PFCm_2'	-0.131669	0.101800000000000
17Networks_LH_DefaultA_PFCm_3'	-0.267429	0
17Networks_LH_DefaultA_PFCm_4'	-0.2036	0
17Networks_LH_DefaultA_PFCm_5'	-0.224649	0
17Networks_LH_DefaultA_PFCm_6'	-0.263904	0
17Networks_LH_DefaultA_PFCm_7'	-0.262255	0
17Networks_LH_DefaultA_PFCm_8'	-0.0884745	0.929400000000000
17Networks_LH_DefaultA_PFCm_9'	-0.140307	0.0464000000000000
17Networks_LH_DefaultA_PFCm_10'	-0.186978	0
17Networks_LH_DefaultA_PFCm_11'	-0.212206	0
17Networks_LH_DefaultA_PFCm_12'	-0.234694	0
17Networks_LH_DefaultB_Temp_1'	-0.100588	0.682400000000000
17Networks_LH_DefaultB_Temp_2'	-0.0546454	0.998800000000000
17Networks_LH_DefaultB_Temp_3'	0.125089	0.142800000000000
17Networks_LH_DefaultB_Temp_4'	-0.0965467	0.776200000000000
17Networks_LH_DefaultB_Temp_5'	-0.101829	0.654000000000000
17Networks_LH_DefaultB_Temp_6'	-0.0613971	0.998800000000000
17Networks_LH_DefaultB_Temp_7'	-0.196989	0
17Networks_LH_DefaultB_Temp_8'	0.016726	1.00120000000000
17Networks_LH_DefaultB_Temp_9'	-0.0196931	0.998800000000000
17Networks_LH_DefaultB_Temp_10'	-0.0743245	0.998200000000000
17Networks_LH_DefaultB_Temp_11'	-0.069355	0.998800000000000
17Networks_LH_DefaultB_Temp_12'	-0.0505499	0.998800000000000
17Networks_LH_DefaultB_Temp_13'	-0.0747473	0.998000000000000
17Networks_LH_DefaultB_IPL_1'	-0.104273	0.589400000000000
17Networks_LH_DefaultB_IPL_2'	-0.110286	0.439600000000000
17Networks_LH_DefaultB_IPL_3'	-0.183195	0.000400000000000000
17Networks_LH_DefaultB_IPL_4'	-0.150202	0.0168000000000000
17Networks_LH_DefaultB_IPL_5'	-0.104832	0.573800000000000
17Networks_LH_DefaultB_IPL_6'	-0.134537	0.0788000000000000
17Networks_LH_DefaultB_IPL_7'	-0.0921393	0.872400000000000
17Networks_LH_DefaultB_IPL_8'	0.0171337	1.00120000000000
17Networks_LH_DefaultB_IPL_9'	-0.0346773	0.998800000000000
17Networks_LH_DefaultB_PFCd_1'	-0.0391409	0.998800000000000
17Networks_LH_DefaultB_PFCd_2'	-0.230576	0
17Networks_LH_DefaultB_PFCd_3'	-0.164955	0.00340000000000000
17Networks_LH_DefaultB_PFCd_4'	-0.302929	0
17Networks_LH_DefaultB_PFCd_5'	-0.173568	0.000800000000000000
17Networks_LH_DefaultB_PFCd_6'	-0.275038	0
17Networks_LH_DefaultB_PFCd_7'	-0.0171639	0.998800000000000
17Networks_LH_DefaultB_PFCd_8'	-0.227865	0
17Networks_LH_DefaultB_PFCd_9'	-0.289479	0
17Networks_LH_DefaultB_PFCd_10'	-0.251191	0
17Networks_LH_DefaultB_PFCd_11'	-0.340555	0
17Networks_LH_DefaultB_PFCd_12'	-0.272178	0
17Networks_LH_DefaultB_PFCl_1'	-0.1337	0.0860000000000000
17Networks_LH_DefaultB_PFCl_2'	-0.124348	0.183000000000000
17Networks_LH_DefaultB_PFCv_1'	-0.182552	0.000400000000000000
17Networks_LH_DefaultB_PFCv_2'	-0.240634	0
17Networks_LH_DefaultB_PFCv_3'	-0.235519	0
17Networks_LH_DefaultB_PFCv_4'	-0.190797	0
17Networks_LH_DefaultB_PFCv_5'	-0.0591196	0.998800000000000
17Networks_LH_DefaultB_PFCv_6'	-0.135366	0.0702000000000000
17Networks_LH_DefaultB_PFCv_7'	-0.167646	0.00220000000000000
17Networks_LH_DefaultB_PFCv_8'	-0.117623	0.287000000000000
17Networks_LH_DefaultB_PFCv_9'	-0.126717	0.153600000000000
17Networks_LH_DefaultC_IPL_1'	-0.126552	0.156000000000000
17Networks_LH_DefaultC_IPL_2'	-0.0677289	0.998800000000000
17Networks_LH_DefaultC_IPL_3'	-0.121783	0.220400000000000
17Networks_LH_DefaultC_Rsp_1'	-0.229321	0
17Networks_LH_DefaultC_Rsp_2'	-0.278427	0
17Networks_LH_DefaultC_Rsp_3'	-0.122761	0.206000000000000
17Networks_LH_DefaultC_Rsp_4'	-0.254391	0
17Networks_LH_DefaultC_Rsp_5'	-0.285001	0
17Networks_LH_DefaultC_Rsp_6'	-0.238109	0
17Networks_LH_DefaultC_Rsp_7'	-0.332018	0
17Networks_LH_DefaultC_Rsp_8'	-0.25414	0
17Networks_LH_DefaultC_PHC_1'	-0.230323	0
17Networks_LH_DefaultC_PHC_2'	-0.227765	0
17Networks_LH_DefaultC_PHC_3'	-0.21788	0
17Networks_LH_DefaultC_PHC_4'	-0.218071	0
17Networks_LH_DefaultC_PHC_5'	-0.218754	0
17Networks_LH_DefaultC_PHC_6'	-0.156055	0.00920000000000000
17Networks_LH_TempPar_1'	-0.128591	0.131800000000000
17Networks_LH_TempPar_2'	-0.1442	0.0304000000000000
17Networks_LH_TempPar_3'	-0.184723	0.000200000000000000
17Networks_LH_TempPar_4'	-0.115567	0.322800000000000
17Networks_LH_TempPar_5'	-0.0327787	0.998800000000000
17Networks_LH_TempPar_6'	-0.0184063	0.998800000000000
17Networks_LH_TempPar_7'	-0.109965	0.447800000000000
17Networks_LH_TempPar_8'	-0.227595	0
17Networks_LH_TempPar_9'	-0.0792876	0.991200000000000
17Networks_LH_TempPar_10'	-0.155626	0.00940000000000000
17Networks_LH_TempPar_11'	-0.192639	0
17Networks_LH_TempPar_12'	-0.0735156	0.998200000000000
17Networks_LH_TempPar_13'	-0.0978221	0.748400000000000
17Networks_LH_TempPar_14'	-0.240458	0
17Networks_LH_TempPar_15'	-0.15895	0.00680000000000000
17Networks_LH_TempPar_16'	-0.117788	0.283800000000000
17Networks_RH_VisCent_Striate_1'	-0.162259	0.00380000000000000
17Networks_RH_VisCent_Striate_2'	-0.125379	0.171000000000000
17Networks_RH_VisCent_Striate_3'	-0.157085	0.00880000000000000
17Networks_RH_VisCent_Striate_4'	-0.0991975	0.718000000000000
17Networks_RH_VisCent_ExStr_1'	-0.144896	0.0276000000000000
17Networks_RH_VisCent_ExStr_2'	-0.187183	0
17Networks_RH_VisCent_ExStr_3'	-0.103331	0.611800000000000
17Networks_RH_VisCent_ExStr_4'	-0.182866	0.000400000000000000
17Networks_RH_VisCent_ExStr_5'	-0.180081	0.000400000000000000
17Networks_RH_VisCent_ExStr_6'	-0.194166	0
17Networks_RH_VisCent_ExStr_7'	-0.180389	0.000400000000000000
17Networks_RH_VisCent_ExStr_8'	-0.169335	0.00140000000000000
17Networks_RH_VisCent_ExStr_9'	-0.139402	0.0498000000000000
17Networks_RH_VisCent_ExStr_10'	-0.0994561	0.711400000000000
17Networks_RH_VisCent_ExStr_11'	-0.131566	0.103000000000000
17Networks_RH_VisCent_ExStr_12'	-0.185319	0.000200000000000000
17Networks_RH_VisCent_ExStr_13'	-0.0833128	0.974400000000000
17Networks_RH_VisCent_ExStr_14'	-0.183142	0.000400000000000000
17Networks_RH_VisCent_ExStr_15'	-0.104522	0.580800000000000
17Networks_RH_VisCent_ExStr_16'	-0.116544	0.303200000000000
17Networks_RH_VisCent_ExStr_17'	-0.119972	0.245200000000000
17Networks_RH_VisCent_ExStr_18'	-0.0871829	0.944800000000000
17Networks_RH_VisCent_ExStr_19'	-0.189319	0
17Networks_RH_VisCent_ExStr_20'	-0.0792594	0.991400000000000
17Networks_RH_VisCent_ExStr_21'	-0.108397	0.486200000000000
17Networks_RH_VisCent_ExStr_22'	-0.128138	0.138200000000000
17Networks_RH_VisCent_ExStr_23'	-0.145936	0.0252000000000000
17Networks_RH_VisCent_ExStr_24'	-0.131319	0.104600000000000
17Networks_RH_VisCent_ExStr_25'	-0.149523	0.0182000000000000
17Networks_RH_VisCent_ExStr_26'	-0.0924332	0.868400000000000
17Networks_RH_VisCent_ExStr_27'	-0.118657	0.267600000000000
17Networks_RH_VisCent_ExStr_28'	-0.111139	0.419000000000000
17Networks_RH_VisCent_ExStr_29'	-0.114328	0.347800000000000
17Networks_RH_VisCent_ExStr_30'	-0.126353	0.158800000000000
17Networks_RH_VisCent_ExStr_31'	-0.107936	0.496000000000000
17Networks_RH_VisCent_ExStr_32'	-0.103674	0.603400000000000
17Networks_RH_VisCent_ExStr_33'	-0.114528	0.343400000000000
17Networks_RH_VisCent_ExStr_34'	-0.113409	0.364400000000000
17Networks_RH_VisCent_ExStr_35'	-0.0967614	0.771200000000000
17Networks_RH_VisPeri_StriCal_1'	-0.0695248	0.998800000000000
17Networks_RH_VisPeri_StriCal_2'	-0.0885618	0.928200000000000
17Networks_RH_VisPeri_StriCal_3'	-0.0793445	0.991200000000000
17Networks_RH_VisPeri_StriCal_4'	-0.130584	0.111800000000000
17Networks_RH_VisPeri_StriCal_5'	-0.069327	0.998800000000000
17Networks_RH_VisPeri_StriCal_6'	-0.0581053	0.998800000000000
17Networks_RH_VisPeri_ExStrInf_1'	-0.207036	0
17Networks_RH_VisPeri_ExStrInf_2'	-0.240341	0
17Networks_RH_VisPeri_ExStrInf_3'	-0.184289	0.000200000000000000
17Networks_RH_VisPeri_ExStrInf_4'	-0.198825	0
17Networks_RH_VisPeri_ExStrInf_5'	-0.18883	0
17Networks_RH_VisPeri_ExStrInf_6'	-0.174667	0.000600000000000000
17Networks_RH_VisPeri_ExStrInf_7'	-0.11934	0.256600000000000
17Networks_RH_VisPeri_ExStrInf_8'	-0.268151	0
17Networks_RH_VisPeri_ExStrInf_9'	-0.160333	0.00520000000000000
17Networks_RH_VisPeri_ExStrInf_11'	-0.182242	0.000400000000000000
17Networks_RH_VisPeri_ExStrInf_12'	-0.24017	0
17Networks_RH_VisPeri_ExStrSup_1'	-0.113833	0.357000000000000
17Networks_RH_VisPeri_ExStrSup_2'	-0.211084	0
17Networks_RH_VisPeri_ExStrSup_3'	-0.106095	0.540000000000000
17Networks_RH_VisPeri_ExStrSup_4'	-0.117806	0.283400000000000
17Networks_RH_VisPeri_ExStrSup_5'	-0.179638	0.000400000000000000
17Networks_RH_VisPeri_ExStrSup_6'	-0.119364	0.256400000000000
17Networks_RH_VisPeri_ExStrSup_7'	-0.102132	0.646000000000000
17Networks_RH_VisPeri_ExStrSup_8'	-0.139049	0.0506000000000000
17Networks_RH_VisPeri_ExStrSup_9'	-0.0913445	0.885000000000000
17Networks_RH_VisPeri_ExStrSup_10'	-0.131084	0.106400000000000
17Networks_RH_VisPeri_ExStrSup_11'	-0.167134	0.00280000000000000
17Networks_RH_SomMotA_1'	-0.236944	0
17Networks_RH_SomMotA_2'	-0.278323	0
17Networks_RH_SomMotA_3'	-0.2257	0
17Networks_RH_SomMotA_4'	-0.217182	0
17Networks_RH_SomMotA_5'	-0.229181	0
17Networks_RH_SomMotA_6'	-0.316086	0
17Networks_RH_SomMotA_7'	-0.175388	0.000400000000000000
17Networks_RH_SomMotA_8'	-0.193401	0
17Networks_RH_SomMotA_9'	-0.228902	0
17Networks_RH_SomMotA_10'	-0.214602	0
17Networks_RH_SomMotA_11'	-0.199111	0
17Networks_RH_SomMotA_12'	-0.305778	0
17Networks_RH_SomMotA_13'	-0.198687	0
17Networks_RH_SomMotA_14'	-0.208532	0
17Networks_RH_SomMotA_15'	-0.173039	0.000800000000000000
17Networks_RH_SomMotA_16'	-0.213518	0
17Networks_RH_SomMotA_17'	-0.2094	0
17Networks_RH_SomMotA_18'	-0.186974	0
17Networks_RH_SomMotA_19'	-0.249914	0
17Networks_RH_SomMotA_20'	-0.243733	0
17Networks_RH_SomMotA_21'	-0.174978	0.000600000000000000
17Networks_RH_SomMotA_22'	-0.314357	0
17Networks_RH_SomMotA_23'	-0.166677	0.00280000000000000
17Networks_RH_SomMotA_24'	-0.168405	0.00200000000000000
17Networks_RH_SomMotA_25'	-0.220425	0
17Networks_RH_SomMotA_26'	-0.289728	0
17Networks_RH_SomMotA_27'	-0.295671	0
17Networks_RH_SomMotA_28'	-0.299184	0
17Networks_RH_SomMotA_29'	-0.278587	0
17Networks_RH_SomMotA_30'	-0.294295	0
17Networks_RH_SomMotA_31'	-0.185641	0.000200000000000000
17Networks_RH_SomMotA_32'	-0.215139	0
17Networks_RH_SomMotA_33'	-0.276272	0
17Networks_RH_SomMotA_34'	-0.227884	0
17Networks_RH_SomMotA_35'	-0.305076	0
17Networks_RH_SomMotA_36'	-0.242669	0
17Networks_RH_SomMotA_37'	-0.280064	0
17Networks_RH_SomMotA_38'	-0.295173	0
17Networks_RH_SomMotA_39'	-0.316532	0
17Networks_RH_SomMotA_40'	-0.379593	0
17Networks_RH_SomMotA_41'	-0.349235	0
17Networks_RH_SomMotA_42'	-0.2746	0
17Networks_RH_SomMotA_43'	-0.260583	0
17Networks_RH_SomMotA_44'	-0.297403	0
17Networks_RH_SomMotA_45'	-0.29617	0
17Networks_RH_SomMotA_46'	-0.280313	0
17Networks_RH_SomMotA_47'	-0.311762	0
17Networks_RH_SomMotA_48'	-0.260321	0
17Networks_RH_SomMotB_Cent_1'	-0.243085	0
17Networks_RH_SomMotB_Cent_2'	-0.213052	0
17Networks_RH_SomMotB_Cent_3'	-0.21114	0
17Networks_RH_SomMotB_Cent_4'	-0.175476	0.000400000000000000
17Networks_RH_SomMotB_Cent_5'	-0.194412	0
17Networks_RH_SomMotB_Cent_6'	-0.189355	0
17Networks_RH_SomMotB_Cent_7'	-0.189814	0
17Networks_RH_SomMotB_Cent_8'	-0.247264	0
17Networks_RH_SomMotB_Cent_9'	-0.210964	0
17Networks_RH_SomMotB_Cent_10'	-0.212744	0
17Networks_RH_SomMotB_Cent_11'	-0.233595	0
17Networks_RH_SomMotB_Cent_12'	-0.152276	0.0134000000000000
17Networks_RH_SomMotB_S2_1'	-0.220119	0
17Networks_RH_SomMotB_S2_2'	-0.240461	0
17Networks_RH_SomMotB_S2_3'	-0.243171	0
17Networks_RH_SomMotB_S2_4'	-0.200631	0
17Networks_RH_SomMotB_S2_5'	-0.280871	0
17Networks_RH_SomMotB_S2_6'	-0.246418	0
17Networks_RH_SomMotB_S2_7'	-0.303059	0
17Networks_RH_SomMotB_S2_8'	-0.284693	0
17Networks_RH_SomMotB_S2_9'	-0.259569	0
17Networks_RH_SomMotB_S2_10'	-0.232038	0
17Networks_RH_SomMotB_S2_11'	-0.283281	0
17Networks_RH_SomMotB_S2_12'	-0.244656	0
17Networks_RH_SomMotB_S2_13'	-0.199555	0
17Networks_RH_SomMotB_S2_14'	-0.204345	0
17Networks_RH_SomMotB_S2_15'	-0.14737	0.0212000000000000
17Networks_RH_SomMotB_Ins_1'	-0.276471	0
17Networks_RH_SomMotB_Aud_1'	-0.0995898	0.707000000000000
17Networks_RH_SomMotB_Aud_2'	-0.116775	0.299400000000000
17Networks_RH_SomMotB_Aud_3'	-0.202896	0
17Networks_RH_SomMotB_Aud_4'	-0.121737	0.220800000000000
17Networks_RH_SomMotB_Aud_5'	-0.166631	0.00280000000000000
17Networks_RH_SomMotB_Aud_6'	-0.232046	0
17Networks_RH_SomMotB_Aud_7'	-0.254811	0
17Networks_RH_SomMotB_Aud_8'	-0.240975	0
17Networks_RH_SomMotB_Aud_9'	-0.242233	0
17Networks_RH_SomMotB_Aud_10'	-0.290874	0
17Networks_RH_SomMotB_Aud_11'	-0.292954	0
17Networks_RH_SomMotB_Aud_12'	-0.291518	0
17Networks_RH_SomMotB_Aud_13'	-0.265309	0
17Networks_RH_SomMotB_Aud_14'	-0.272826	0
17Networks_RH_DorsAttnA_TempOcc_1'	-0.0569291	0.998800000000000
17Networks_RH_DorsAttnA_TempOcc_2'	-0.18835	0
17Networks_RH_DorsAttnA_TempOcc_3'	-0.134727	0.0774000000000000
17Networks_RH_DorsAttnA_TempOcc_4'	-0.0532673	0.998800000000000
17Networks_RH_DorsAttnA_TempOcc_5'	-0.0779758	0.994600000000000
17Networks_RH_DorsAttnA_TempOcc_6'	-0.0979711	0.744000000000000
17Networks_RH_DorsAttnA_TempOcc_7'	-0.0444152	0.998800000000000
17Networks_RH_DorsAttnA_TempOcc_8'	-0.135658	0.0682000000000000
17Networks_RH_DorsAttnA_ParOcc_1'	-0.135369	0.0702000000000000
17Networks_RH_DorsAttnA_ParOcc_2'	-0.117435	0.289800000000000
17Networks_RH_DorsAttnA_ParOcc_3'	-0.102333	0.638800000000000
17Networks_RH_DorsAttnA_ParOcc_4'	-0.179584	0.000400000000000000
17Networks_RH_DorsAttnA_ParOcc_5'	-0.0366491	0.998800000000000
17Networks_RH_DorsAttnA_ParOcc_6'	-0.128557	0.131800000000000
17Networks_RH_DorsAttnA_ParOcc_7'	-0.0862176	0.953200000000000
17Networks_RH_DorsAttnA_ParOcc_8'	-0.0839962	0.971200000000000
17Networks_RH_DorsAttnA_ParOcc_9'	-0.0260745	0.998800000000000
17Networks_RH_DorsAttnA_SPL_1'	-0.0892169	0.919600000000000
17Networks_RH_DorsAttnA_SPL_2'	-0.195937	0
17Networks_RH_DorsAttnA_SPL_3'	-0.141206	0.0424000000000000
17Networks_RH_DorsAttnA_SPL_4'	-0.136316	0.0642000000000000
17Networks_RH_DorsAttnA_SPL_5'	-0.101995	0.649800000000000
17Networks_RH_DorsAttnA_SPL_6'	-0.0594608	0.998800000000000
17Networks_RH_DorsAttnA_SPL_7'	-0.0206843	0.998800000000000
17Networks_RH_DorsAttnA_SPL_8'	0.010122	1.00120000000000
17Networks_RH_DorsAttnA_SPL_9'	-0.11501	0.335000000000000
17Networks_RH_DorsAttnA_SPL_10'	-0.0751794	0.998000000000000
17Networks_RH_DorsAttnA_SPL_11'	-0.187822	0
17Networks_RH_DorsAttnA_SPL_12'	-0.170696	0.00100000000000000
17Networks_RH_DorsAttnA_SPL_13'	-0.0709569	0.998600000000000
17Networks_RH_DorsAttnA_SPL_14'	-0.206629	0
17Networks_RH_DorsAttnA_SPL_15'	-0.216551	0
17Networks_RH_DorsAttnA_SPL_16'	-0.209709	0
17Networks_RH_DorsAttnA_SPL_17'	-0.20118	0
17Networks_RH_DorsAttnB_TempOcc_1'	0.0178476	1.00120000000000
17Networks_RH_DorsAttnB_PostC_1'	-0.142592	0.0356000000000000
17Networks_RH_DorsAttnB_PostC_2'	-0.0408232	0.998800000000000
17Networks_RH_DorsAttnB_PostC_3'	-0.112012	0.396800000000000
17Networks_RH_DorsAttnB_PostC_4'	-0.213269	0
17Networks_RH_DorsAttnB_PostC_5'	-0.179057	0.000400000000000000
17Networks_RH_DorsAttnB_PostC_6'	-0.0518067	0.998800000000000
17Networks_RH_DorsAttnB_PostC_7'	-0.202418	0
17Networks_RH_DorsAttnB_PostC_8'	-0.102755	0.628200000000000
17Networks_RH_DorsAttnB_PostC_9'	-0.180818	0.000400000000000000
17Networks_RH_DorsAttnB_PostC_10'	-0.222987	0
17Networks_RH_DorsAttnB_PostC_11'	-0.204926	0
17Networks_RH_DorsAttnB_PostC_12'	-0.144236	0.0302000000000000
17Networks_RH_DorsAttnB_PostC_13'	-0.157213	0.00880000000000000
17Networks_RH_DorsAttnB_PostC_14'	-0.230659	0
17Networks_RH_DorsAttnB_PostC_15'	-0.187701	0
17Networks_RH_DorsAttnB_PostC_16'	-0.198546	0
17Networks_RH_DorsAttnB_PostC_17'	-0.216417	0
17Networks_RH_DorsAttnB_PostC_18'	-0.22035	0
17Networks_RH_DorsAttnB_PostC_19'	-0.264379	0
17Networks_RH_DorsAttnB_PostC_20'	-0.255827	0
17Networks_RH_DorsAttnB_FEF_1'	-0.161316	0.00500000000000000
17Networks_RH_DorsAttnB_FEF_2'	-0.130749	0.109800000000000
17Networks_RH_DorsAttnB_FEF_3'	-0.223865	0
17Networks_RH_DorsAttnB_FEF_4'	-0.205092	0
17Networks_RH_DorsAttnB_FEF_5'	-0.185739	0.000200000000000000
17Networks_RH_DorsAttnB_FEF_6'	-0.270807	0
17Networks_RH_DorsAttnB_PrCv_1'	-0.128517	0.132400000000000
17Networks_RH_SalVentAttnA_ParOper_1'	-0.134839	0.0764000000000000
17Networks_RH_SalVentAttnA_ParOper_2'	-0.141152	0.0428000000000000
17Networks_RH_SalVentAttnA_ParOper_3'	-0.19169	0
17Networks_RH_SalVentAttnA_ParOper_4'	-0.256396	0
17Networks_RH_SalVentAttnA_ParOper_5'	0.0754624	1
17Networks_RH_SalVentAttnA_ParOper_6'	-0.0776183	0.994800000000000
17Networks_RH_SalVentAttnA_ParOper_7'	-0.027744	0.998800000000000
17Networks_RH_SalVentAttnA_ParOper_8'	-0.159563	0.00640000000000000
17Networks_RH_SalVentAttnA_ParOper_9'	0.089417	0.913600000000000
17Networks_RH_SalVentAttnA_ParOper_10'	-0.108307	0.488000000000000
17Networks_RH_SalVentAttnA_PrC_1'	-0.120371	0.239800000000000
17Networks_RH_SalVentAttnA_PrC_2'	-0.180389	0.000400000000000000
17Networks_RH_SalVentAttnA_FrOper_1'	0.014124	1.00120000000000
17Networks_RH_SalVentAttnA_FrOper_2'	0.0103526	1.00120000000000
17Networks_RH_SalVentAttnA_FrOper_3'	-0.158034	0.00780000000000000
17Networks_RH_SalVentAttnA_FrOper_4'	-0.0628799	0.998800000000000
17Networks_RH_SalVentAttnA_FrOper_5'	-0.216415	0
17Networks_RH_SalVentAttnA_FrOper_6'	-0.207784	0
17Networks_RH_SalVentAttnA_FrOper_7'	0.0432964	1.00120000000000
17Networks_RH_SalVentAttnA_FrOper_8'	-0.121329	0.228000000000000
17Networks_RH_SalVentAttnA_Ins_1'	-0.121053	0.230600000000000
17Networks_RH_SalVentAttnA_Ins_2'	-0.193054	0
17Networks_RH_SalVentAttnA_Ins_3'	-0.13926	0.0500000000000000
17Networks_RH_SalVentAttnA_Ins_4'	-0.090494	0.898000000000000
17Networks_RH_SalVentAttnA_Ins_5'	-0.10907	0.470600000000000
17Networks_RH_SalVentAttnA_Ins_6'	-0.0429654	0.998800000000000
17Networks_RH_SalVentAttnA_Ins_7'	-0.182113	0.000400000000000000
17Networks_RH_SalVentAttnA_Ins_8'	0.0783929	0.997000000000000
17Networks_RH_SalVentAttnA_Ins_9'	-0.0444697	0.998800000000000
17Networks_RH_SalVentAttnA_ParMed_1'	-0.133718	0.0858000000000000
17Networks_RH_SalVentAttnA_ParMed_2'	-0.246581	0
17Networks_RH_SalVentAttnA_ParMed_3'	-0.0593574	0.998800000000000
17Networks_RH_SalVentAttnA_ParMed_4'	-0.313935	0
17Networks_RH_SalVentAttnA_ParMed_5'	-0.152094	0.0138000000000000
17Networks_RH_SalVentAttnA_ParMed_6'	-0.229057	0
17Networks_RH_SalVentAttnA_ParMed_7'	-0.28416	0
17Networks_RH_SalVentAttnA_ParMed_8'	-0.1644	0.00360000000000000
17Networks_RH_SalVentAttnA_ParMed_9'	-0.256489	0
17Networks_RH_SalVentAttnA_ParMed_10'	-0.223348	0
17Networks_RH_SalVentAttnA_ParMed_11'	-0.228144	0
17Networks_RH_SalVentAttnA_FrMed_1'	-0.270759	0
17Networks_RH_SalVentAttnA_FrMed_2'	-0.162279	0.00380000000000000
17Networks_RH_SalVentAttnA_FrMed_3'	-0.248389	0
17Networks_RH_SalVentAttnA_FrMed_4'	-0.268967	0
17Networks_RH_SalVentAttnA_FrMed_5'	-0.302716	0
17Networks_RH_SalVentAttnA_FrMed_6'	-0.202089	0
17Networks_RH_SalVentAttnA_FrMed_7'	-0.227775	0
17Networks_RH_SalVentAttnA_FrMed_8'	-0.220411	0
17Networks_RH_SalVentAttnA_FrMed_9'	-0.130079	0.117400000000000
17Networks_RH_SalVentAttnA_FrMed_10'	-0.282731	0
17Networks_RH_SalVentAttnB_IPL_1'	-0.185758	0.000200000000000000
17Networks_RH_SalVentAttnB_IPL_2'	-0.0651562	0.998800000000000
17Networks_RH_SalVentAttnB_IPL_3'	0.137726	0.0468000000000000
17Networks_RH_SalVentAttnB_IPL_4'	0.138648	0.0428000000000000
17Networks_RH_SalVentAttnB_PFCl_1'	0.0597692	1.00120000000000
17Networks_RH_SalVentAttnB_PFCl_2'	-0.0216906	0.998800000000000
17Networks_RH_SalVentAttnB_PFCl_3'	-0.0754551	0.997600000000000
17Networks_RH_SalVentAttnB_PFCl_4'	0.0170646	1.00120000000000
17Networks_RH_SalVentAttnB_PFCl_5'	-0.0848854	0.964000000000000
17Networks_RH_SalVentAttnB_PFCl_6'	-0.0292645	0.998800000000000
17Networks_RH_SalVentAttnB_PFClv_1'	0.0383441	1.00120000000000
17Networks_RH_SalVentAttnB_PFClv_2'	0.0670064	1.00120000000000
17Networks_RH_SalVentAttnB_Ins_1'	-0.219648	0
17Networks_RH_SalVentAttnB_Ins_2'	-0.0970841	0.763600000000000
17Networks_RH_SalVentAttnB_Ins_3'	-0.0908852	0.892200000000000
17Networks_RH_SalVentAttnB_Ins_4'	-0.0819568	0.981800000000000
17Networks_RH_SalVentAttnB_Ins_5'	0.0225958	1.00120000000000
17Networks_RH_SalVentAttnB_Ins_6'	0.0857828	0.960600000000000
17Networks_RH_SalVentAttnB_Ins_7'	0.0914583	0.875600000000000
17Networks_RH_SalVentAttnB_Ins_8'	-0.0367411	0.998800000000000
17Networks_RH_SalVentAttnB_Ins_9'	0.0823442	0.985400000000000
17Networks_RH_SalVentAttnB_PFCmp_1'	-0.162334	0.00380000000000000
17Networks_RH_SalVentAttnB_PFCmp_2'	-0.189284	0
17Networks_RH_SalVentAttnB_PFCmp_3'	-0.16711	0.00280000000000000
17Networks_RH_SalVentAttnB_PFCmp_4'	-0.223885	0
17Networks_RH_SalVentAttnB_PFCmp_5'	-0.187944	0
17Networks_RH_SalVentAttnB_Cinga_1'	-0.124429	0.182400000000000
17Networks_RH_LimbicB_OFC_1'	-0.00899225	0.998800000000000
17Networks_RH_LimbicB_OFC_2'	0.0331823	1.00120000000000
17Networks_RH_LimbicB_OFC_3'	0.0123075	1.00120000000000
17Networks_RH_LimbicB_OFC_4'	-0.00627295	0.998800000000000
17Networks_RH_LimbicB_OFC_5'	0.0660164	1.00120000000000
17Networks_RH_LimbicB_OFC_6'	-0.0376362	0.998800000000000
17Networks_RH_LimbicB_OFC_7'	-0.160149	0.00540000000000000
17Networks_RH_LimbicB_OFC_8'	0.0701806	1.00100000000000
17Networks_RH_LimbicB_OFC_9'	0.0329336	1.00120000000000
17Networks_RH_LimbicB_OFC_10'	-0.10594	0.544600000000000
17Networks_RH_LimbicB_OFC_11'	-0.103694	0.603400000000000
17Networks_RH_LimbicB_OFC_12'	-0.0252447	0.998800000000000
17Networks_RH_LimbicB_OFC_13'	-0.0441191	0.998800000000000
17Networks_RH_LimbicB_OFC_14'	-0.17228	0.00100000000000000
17Networks_RH_LimbicB_OFC_15'	-0.177022	0.000400000000000000
17Networks_RH_LimbicB_OFC_16'	0.0565198	1.00120000000000
17Networks_RH_LimbicA_TempPole_1'	-0.0455617	0.998800000000000
17Networks_RH_LimbicA_TempPole_2'	-0.11449	0.344400000000000
17Networks_RH_LimbicA_TempPole_3'	-0.0294831	0.998800000000000
17Networks_RH_LimbicA_TempPole_4'	-0.127004	0.150200000000000
17Networks_RH_LimbicA_TempPole_5'	-0.156444	0.00900000000000000
17Networks_RH_LimbicA_TempPole_6'	-0.138388	0.0544000000000000
17Networks_RH_LimbicA_TempPole_7'	-0.084753	0.965200000000000
17Networks_RH_LimbicA_TempPole_8'	0.0573294	1.00120000000000
17Networks_RH_LimbicA_TempPole_9'	-0.125946	0.163200000000000
17Networks_RH_LimbicA_TempPole_10'	-0.15367	0.0118000000000000
17Networks_RH_LimbicA_TempPole_11'	0.0110289	1.00120000000000
17Networks_RH_LimbicA_TempPole_12'	-0.216871	0
17Networks_RH_LimbicA_TempPole_13'	-0.0235217	0.998800000000000
17Networks_RH_LimbicA_TempPole_14'	-0.109036	0.471800000000000
17Networks_RH_LimbicA_TempPole_15'	-0.0927522	0.859800000000000
17Networks_RH_ContA_Temp_1'	-0.0360078	0.998800000000000
17Networks_RH_ContA_Temp_2'	0.162412	0.00280000000000000
17Networks_RH_ContA_IPS_1'	-0.0342132	0.998800000000000
17Networks_RH_ContA_IPS_2'	0.116292	0.282800000000000
17Networks_RH_ContA_IPS_3'	0.0514905	1.00120000000000
17Networks_RH_ContA_IPS_4'	0.0767902	0.999000000000000
17Networks_RH_ContA_IPS_5'	0.0130324	1.00120000000000
17Networks_RH_ContA_IPS_6'	0.0158802	1.00120000000000
17Networks_RH_ContA_IPS_7'	-0.0131633	0.998800000000000
17Networks_RH_ContA_IPS_8'	0.0766316	0.999000000000000
17Networks_RH_ContA_IPS_9'	0.0708824	1.00100000000000
17Networks_RH_ContA_IPS_10'	0.0802729	0.992000000000000
17Networks_RH_ContA_IPS_11'	0.00432136	1.00120000000000
17Networks_RH_ContA_IPS_12'	0.0533645	1.00120000000000
17Networks_RH_ContA_PFCd_1'	-0.145062	0.0272000000000000
17Networks_RH_ContA_PFCl_1'	-0.0653137	0.998800000000000
17Networks_RH_ContA_PFCl_2'	0.0336485	1.00120000000000
17Networks_RH_ContA_PFCl_3'	-0.116287	0.309000000000000
17Networks_RH_ContA_PFCl_4'	0.0353617	1.00120000000000
17Networks_RH_ContA_PFCl_5'	-0.0695251	0.998800000000000
17Networks_RH_ContA_PFCl_6'	-0.0360845	0.998800000000000
17Networks_RH_ContA_PFCl_7'	0.00361996	1.00120000000000
17Networks_RH_ContA_PFCl_8'	-0.00879422	0.998800000000000
17Networks_RH_ContA_PFCl_9'	-0.0616856	0.998800000000000
17Networks_RH_ContA_PFCl_10'	-0.101818	0.654200000000000
17Networks_RH_ContA_PFCl_11'	-0.00143811	0.998800000000000
17Networks_RH_ContA_Cingm_1'	-0.106142	0.538000000000000
17Networks_RH_ContA_Cingm_2'	-0.10979	0.452400000000000
17Networks_RH_ContB_Temp_1'	0.0120315	1.00120000000000
17Networks_RH_ContB_Temp_2'	0.0550571	1.00120000000000
17Networks_RH_ContB_Temp_3'	-0.0420071	0.998800000000000
17Networks_RH_ContB_Temp_4'	0.0135924	1.00120000000000
17Networks_RH_ContB_Temp_5'	0.0274968	1.00120000000000
17Networks_RH_ContB_IPL_1'	-0.121738	0.220800000000000
17Networks_RH_ContB_IPL_2'	-0.0439304	0.998800000000000
17Networks_RH_ContB_IPL_3'	-0.0129331	0.998800000000000
17Networks_RH_ContB_IPL_4'	-0.0683606	0.998800000000000
17Networks_RH_ContB_IPL_5'	0.0219516	1.00120000000000
17Networks_RH_ContB_IPL_6'	0.0497182	1.00120000000000
17Networks_RH_ContB_IPL_7'	0.0699254	1.00100000000000
17Networks_RH_ContB_IPL_8'	0.0214816	1.00120000000000
17Networks_RH_ContB_IPL_9'	0.104142	0.582600000000000
17Networks_RH_ContB_IPL_10'	0.0912706	0.879200000000000
17Networks_RH_ContB_IPL_11'	0.089962	0.904600000000000
17Networks_RH_ContB_IPL_12'	0.0898667	0.906000000000000
17Networks_RH_ContB_PFCld_1'	-0.0130727	0.998800000000000
17Networks_RH_ContB_PFCld_2'	0.0503903	1.00120000000000
17Networks_RH_ContB_PFCld_3'	0.0084742	1.00120000000000
17Networks_RH_ContB_PFCld_4'	-0.0650836	0.998800000000000
17Networks_RH_ContB_PFCld_5'	-0.0652803	0.998800000000000
17Networks_RH_ContB_PFCld_6'	-0.1783	0.000400000000000000
17Networks_RH_ContB_PFCld_7'	-0.0654015	0.998800000000000
17Networks_RH_ContB_PFCld_8'	-0.0367509	0.998800000000000
17Networks_RH_ContB_PFCld_9'	-0.209386	0
17Networks_RH_ContB_PFCld_10'	-0.238962	0
17Networks_RH_ContB_PFCld_11'	-0.068656	0.998800000000000
17Networks_RH_ContB_PFClv_1'	-0.243248	0
17Networks_RH_ContB_PFClv_2'	0.0321	1.00120000000000
17Networks_RH_ContB_PFClv_3'	-0.0169385	0.998800000000000
17Networks_RH_ContB_PFClv_4'	-0.0268727	0.998800000000000
17Networks_RH_ContB_PFClv_5'	0.0448015	1.00120000000000
17Networks_RH_ContB_PFClv_6'	-0.0330179	0.998800000000000
17Networks_RH_ContB_PFClv_7'	-0.0785348	0.993600000000000
17Networks_RH_ContB_PFClv_8'	-0.0144585	0.998800000000000
17Networks_RH_ContB_PFCmp_1'	-0.10841	0.486000000000000
17Networks_RH_ContB_PFCmp_2'	-0.114316	0.348000000000000
17Networks_RH_ContB_PFCmp_3'	-0.0839984	0.971200000000000
17Networks_RH_ContC_pCun_1'	-0.191979	0
17Networks_RH_ContC_pCun_2'	-0.0190955	0.998800000000000
17Networks_RH_ContC_pCun_3'	-0.0710262	0.998600000000000
17Networks_RH_ContC_pCun_4'	0.0314679	1.00120000000000
17Networks_RH_ContC_pCun_5'	-0.120028	0.244600000000000
17Networks_RH_ContC_pCun_6'	-0.141365	0.0418000000000000
17Networks_RH_ContC_pCun_7'	-0.0412011	0.998800000000000
17Networks_RH_ContC_pCun_8'	-0.213563	0
17Networks_RH_ContC_pCun_9'	-0.203722	0
17Networks_RH_ContC_pCun_10'	-0.139463	0.0496000000000000
17Networks_RH_ContC_pCun_11'	-0.204907	0
17Networks_RH_ContC_Cingp_1'	-0.176706	0.000400000000000000
17Networks_RH_ContC_Cingp_3'	0.0106382	1.00120000000000
17Networks_RH_ContC_Cingp_4'	-0.0133665	0.998800000000000
17Networks_RH_DefaultA_Temp_1'	-0.262104	0
17Networks_RH_DefaultA_Temp_2'	-0.150917	0.0156000000000000
17Networks_RH_DefaultA_IPL_1'	-0.13426	0.0816000000000000
17Networks_RH_DefaultA_IPL_2'	-0.107858	0.497600000000000
17Networks_RH_DefaultA_IPL_3'	-0.208973	0
17Networks_RH_DefaultA_IPL_4'	-0.13895	0.0514000000000000
17Networks_RH_DefaultA_IPL_5'	-0.166292	0.00280000000000000
17Networks_RH_DefaultA_IPL_6'	-0.150458	0.0166000000000000
17Networks_RH_DefaultA_IPL_7'	-0.0697413	0.998800000000000
17Networks_RH_DefaultA_IPL_8'	-0.046939	0.998800000000000
17Networks_RH_DefaultA_PFCd_1'	-0.135035	0.0740000000000000
17Networks_RH_DefaultA_PFCd_2'	-0.214505	0
17Networks_RH_DefaultA_PFCd_3'	-0.253347	0
17Networks_RH_DefaultA_PFCd_4'	-0.258527	0
17Networks_RH_DefaultA_PFCd_5'	-0.225088	0
17Networks_RH_DefaultA_pCunPCC_1'	-0.291338	0
17Networks_RH_DefaultA_pCunPCC_2'	-0.312354	0
17Networks_RH_DefaultA_pCunPCC_3'	-0.279294	0
17Networks_RH_DefaultA_pCunPCC_4'	-0.21342	0
17Networks_RH_DefaultA_pCunPCC_5'	-0.288302	0
17Networks_RH_DefaultA_pCunPCC_6'	-0.29479	0
17Networks_RH_DefaultA_pCunPCC_7'	-0.228983	0
17Networks_RH_DefaultA_pCunPCC_8'	-0.042997	0.998800000000000
17Networks_RH_DefaultA_pCunPCC_9'	-0.184286	0.000200000000000000
17Networks_RH_DefaultA_pCunPCC_10'	-0.151016	0.0154000000000000
17Networks_RH_DefaultA_pCunPCC_11'	-0.188366	0
17Networks_RH_DefaultA_pCunPCC_12'	-0.151052	0.0154000000000000
17Networks_RH_DefaultA_PFCm_1'	-0.257628	0
17Networks_RH_DefaultA_PFCm_2'	-0.182339	0.000400000000000000
17Networks_RH_DefaultA_PFCm_3'	-0.213572	0
17Networks_RH_DefaultA_PFCm_4'	-0.153833	0.0118000000000000
17Networks_RH_DefaultA_PFCm_5'	-0.115178	0.331800000000000
17Networks_RH_DefaultA_PFCm_6'	-0.147354	0.0214000000000000
17Networks_RH_DefaultA_PFCm_7'	-0.187201	0
17Networks_RH_DefaultA_PFCm_8'	-0.248004	0
17Networks_RH_DefaultA_PFCm_9'	-0.195898	0
17Networks_RH_DefaultA_PFCm_10'	-0.155471	0.00960000000000000
17Networks_RH_DefaultB_Temp_1'	-0.0778084	0.994800000000000
17Networks_RH_DefaultB_Temp_2'	-0.122148	0.215400000000000
17Networks_RH_DefaultB_Temp_3'	-0.013206	0.998800000000000
17Networks_RH_DefaultB_AntTemp_1'	-0.148946	0.0190000000000000
17Networks_RH_DefaultB_AntTemp_2'	-0.0537605	0.998800000000000
17Networks_RH_DefaultB_AntTemp_3'	-0.115492	0.325200000000000
17Networks_RH_DefaultB_AntTemp_4'	-0.183333	0.000400000000000000
17Networks_RH_DefaultB_PFCd_1'	-0.158467	0.00720000000000000
17Networks_RH_DefaultB_PFCd_2'	-0.275004	0
17Networks_RH_DefaultB_PFCd_3'	-0.158363	0.00740000000000000
17Networks_RH_DefaultB_PFCd_4'	-0.153922	0.0118000000000000
17Networks_RH_DefaultB_PFCd_5'	-0.189969	0
17Networks_RH_DefaultB_PFCd_6'	-0.14323	0.0340000000000000
17Networks_RH_DefaultB_PFCd_7'	-0.151925	0.0142000000000000
17Networks_RH_DefaultB_PFCd_8'	-0.259171	0
17Networks_RH_DefaultB_PFCv_1'	-0.170434	0.00100000000000000
17Networks_RH_DefaultB_PFCv_2'	-0.214096	0
17Networks_RH_DefaultB_PFCv_3'	-0.0634459	0.998800000000000
17Networks_RH_DefaultB_PFCv_4'	-0.0651715	0.998800000000000
17Networks_RH_DefaultB_PFCv_5'	-0.136707	0.0624000000000000
17Networks_RH_DefaultB_PFCv_6'	-0.125369	0.171200000000000
17Networks_RH_DefaultC_IPL_1'	-0.206134	0
17Networks_RH_DefaultC_IPL_2'	-0.0975155	0.753800000000000
17Networks_RH_DefaultC_Rsp_1'	-0.253349	0
17Networks_RH_DefaultC_Rsp_2'	-0.238277	0
17Networks_RH_DefaultC_Rsp_3'	-0.297297	0
17Networks_RH_DefaultC_Rsp_4'	-0.276985	0
17Networks_RH_DefaultC_PHC_1'	-0.197779	0
17Networks_RH_DefaultC_PHC_2'	-0.227446	0
17Networks_RH_DefaultC_PHC_3'	-0.207553	0
17Networks_RH_DefaultC_PHC_4'	-0.227938	0
17Networks_RH_TempPar_1'	-0.139715	0.0486000000000000
17Networks_RH_TempPar_2'	-0.170135	0.00140000000000000
17Networks_RH_TempPar_3'	-0.174231	0.000600000000000000
17Networks_RH_TempPar_4'	-0.0998049	0.699200000000000
17Networks_RH_TempPar_5'	-0.170002	0.00140000000000000
17Networks_RH_TempPar_6'	-0.174367	0.000600000000000000
17Networks_RH_TempPar_7'	-0.114013	0.352400000000000
17Networks_RH_TempPar_8'	-0.221327	0
17Networks_RH_TempPar_9'	-0.0963	0.780800000000000
17Networks_RH_TempPar_10'	-0.0577597	0.998800000000000
17Networks_RH_TempPar_11'	0.0311868	1.00120000000000
17Networks_RH_TempPar_12'	-0.229596	0
17Networks_RH_TempPar_13'	-0.10671	0.527200000000000
17Networks_RH_TempPar_14'	-0.183947	0.000200000000000000
17Networks_RH_TempPar_15'	-0.00738698	0.998800000000000
17Networks_RH_TempPar_16'	-0.0987145	0.729000000000000
17Networks_RH_TempPar_17'	-0.0251238	0.998800000000000
17Networks_RH_TempPar_18'	-0.111102	0.419800000000000
17Networks_RH_TempPar_19'	-0.283902	0
17Networks_RH_TempPar_20'	-0.0843294	0.969000000000000
17Networks_RH_TempPar_21'	-0.0922099	0.871800000000000
17Networks_RH_TempPar_22'	-0.210181	0

## Sheet: Fig5A_beh
Names	Weights	Pvalues
DDisc_AUC_200	0.321159793218131	0
PicVocab_Unadj	0.300158833459837	0
SCPT_TN	0.268725002397732	0
SCPT_SPEC	0.268725002397732	0
Endurance_Unadj	0.255171607553641	0
GaitSpeed_Comp	0.255164769636367	0
VSPLOT_TC	0.254036249330096	0
ListSort_Unadj	0.238486873086206	0
CardSort_Unadj	0.236624168364685	0
LifeSatisf_Unadj	0.235139753318689	0
PMAT24_A_CR	0.228263925795156	0
ReadEng_Unadj	0.209165520736209	0
NEOFAC_A	0.200574759936613	0
DDisc_AUC_40K	0.19950295025913	0
ProcSpeed_Unadj	0.194923737944758	0
MeanPurp_Unadj	0.17277996334235	0.0012
EmotSupp_Unadj	0.163803549566069	0.0026
FamHist_Fath_None	0.159351660532596	0.0036
MMSE_Score	0.153547680457495	0.006
ER40_CR	0.128904044921522	0.0672
SSAGA_Alc_Hvy_Max_Drinks	0.122277241029411	0.1186
ER40SAD	0.121871298439556	0.1212
Flanker_Unadj	0.117663517720061	0.1686
PosAffect_Unadj	0.115190423950093	0.2052
InstruSupp_Unadj	0.114259847401025	0.2222
Dexterity_Unadj	0.10897710136058	0.3204
ER40ANG	0.108031086829491	0.3412
PicSeq_Unadj	0.103494842614427	0.4522
SSAGA_Alc_D4_Dp_Dx	0.0974361111741923	0.607
Total_Beer_Wine_Cooler_7days	0.0877171908607885	0.83
ASR_Intr_Raw	0.0874633613559008	0.835
SSAGA_Alc_D4_Ab_Sx	0.0773513976883974	0.9688
ER40FEAR	0.0756163459848416	0.976
FearSomat_Unadj	0.0689263776195817	0.996
Odor_Unadj	0.0654741689909517	0.9982
Correction	0.0588464401089183	0.9994
IWRD_RTC	0.0559419321982369	0.9994
SSAGA_Agoraphobia	0.0521548757947349	0.9994
SSAGA_Depressive_Sx	0.051174965723396	0.9994
SSAGA_Alc_12_Frq	0.0495403387270225	0.9994
DSM_Avoid_Raw	0.047905998997227	0.9994
SSAGA_Alc_Hvy_Drinks_Per_Day	0.0409746456816799	0.9994
SSAGA_Alc_D4_Dp_Sx	0.0407273428550032	0.9994
SSAGA_Depressive_Ep	0.037666798232307	0.9994
Friendship_Unadj	0.0300798001396436	0.9994
SSAGA_Alc_D4_Ab_Dx	0.0299873543256797	0.9994
SelfEff_Unadj	0.0246783550310419	0.9994
SSAGA_Alc_12_Max_Drinks	0.0212399027727876	0.9994
IWRD_TOT	0.0206686321304141	0.9994
DSM_Hype_Raw	0.0192039833146921	0.9994
NEOFAC_E	0.017645664601597	0.9994
FamHist_Moth_None	0.0110353984567491	0.9994
FamHist_Moth_Dep	0.00868507299235827	0.9994
SCPT_TPRT	0.00352306508371487	0.9994
PainInterf_Tscore	0.00150434321147109	0.9994
DSM_Adh_Raw	-0.000189864	1.0006
NEOFAC_C	-0.00149375	1.0006
SSAGA_Alc_Hvy_Frq	-0.00571295	1.0006
ASR_Anxd_Raw	-0.00644438	1.0006
SSAGA_Alc_Age_1st_Use	-0.0143371	1.0006
SSAGA_Alc_12_Frq_5plus	-0.0163192	1.0006
AngHostil_Unadj	-0.0211522	1.0006
FamHist_Fath_Dep	-0.0241385	1.0006
Strength_Unadj	-0.0242204	1.0006
ER40NOE	-0.0271132	1.0006
DSM_Inat_Raw	-0.0272191	1.0006
VSPLOT_CRTE	-0.0274843	1.0006
SSAGA_Alc_12_Frq_Drk	-0.0276638	1.0006
ASR_Attn_Raw	-0.0360225	1.0006
ASR_Oth_Raw	-0.0369108	1.0006
Total_Drinks_7days	-0.0522738	1.0006
SSAGA_Alc_12_Drinks_Per_Day	-0.0565562	1.0006
DSM_Depr_Raw	-0.0621103	1.0002
NEOFAC_O	-0.0692471	0.998
SSAGA_TB_Smoking_History	-0.0703222	0.9958
Sadness_Unadj	-0.0703833	0.9958
AngAffect_Unadj	-0.071318	0.9938
NEOFAC_N	-0.074785	0.9828
SSAGA_Alc_Hvy_Frq_5plus	-0.0759696	0.9768
Num_Days_Drank_7days	-0.078263	0.9612
ASR_TAO_Sum	-0.0787492	0.9576
SSAGA_PanicDisorder	-0.0807854	0.9388
Loneliness_Unadj	-0.0836212	0.904
SSAGA_Alc_Hvy_Frq_Drk	-0.0965866	0.6254
ASR_Intn_Raw	-0.0973577	0.604
Noise_Comp	-0.103734	0.4464
DSM_Anxi_Raw	-0.108938	0.333
PercReject_Unadj	-0.110814	0.2948
ASR_Aggr_Raw	-0.111013	0.2922
FearAffect_Unadj	-0.116706	0.1944
PercHostil_Unadj	-0.120852	0.1402
ASR_Totp_Raw	-0.122587	0.119
ASR_Crit_Raw	-0.130821	0.0606
ER40_CRT	-0.134868	0.0422
ASR_Soma_Raw	-0.138493	0.0318
PercStress_Unadj	-0.150076	0.0108
AngAggr_Unadj	-0.155725	0.0068
ASR_Witd_Raw	-0.159224	0.0048
ASR_Extn_Raw	-0.165762	0.0018
SSAGA_TB_Still_Smoking	-0.17906	0.0002
DSM_Somp_Raw	-0.179969	0.0002
PSQI_Score	-0.181405	0.0002
Avg_Weekday_Cigarettes_7days	-0.189066	0
Avg_Weekday_Any_Tobacco_7days	-0.191305	0
Total_Cigarettes_7days	-0.200722	0
Total_Any_Tobacco_7days	-0.209929	0
Num_Days_Used_Any_Tobacco_7days	-0.214896	0
Avg_Weekend_Cigarettes_7days	-0.218948	0
Taste_Unadj	-0.221743	0
ASR_Thot_Raw	-0.223461	0
Avg_Weekend_Any_Tobacco_7days	-0.223903	0
FamHist_Fath_DrgAlc	-0.236412	0
Times_Used_Any_Tobacco_Today	-0.23757	0
SSAGA_ChildhoodConduct	-0.251887	0
VSPLOT_OFF	-0.258032	0
DSM_Antis_Raw	-0.266734	0
SCPT_FP	-0.268725	0
ASR_Rule_Raw	-0.345284	0
THC	-0.431449	0

## Sheet: Fig5Btrain
Behavior scores	RVTCORR scores
1.16792	0.542438
0.311312	-1.56987
-0.585821	0.0103038
-1.23908	-1.42278
1.89796	1.15979
1.93012	0.9857
-0.486239	-0.707806
-2.11852	-1.15534
1.71628	1.61061
0.692248	-0.135855
-0.237261	0.601041
-1.48537	-1.08719
1.73681	2.0781
-0.459229	0.242864
-0.125581	-0.137566
-0.711292	0.44718
-0.174695	0.51758
-1.08412	-1.28136
0.211135	0.291972
0.185904	0.630408
-1.31328	-1.4171
-0.0560206	-1.96979
-2.34509	-1.56507
1.16735	1.62351
-0.192166	0.877876
-3.05869	-2.24074
-2.02459	-1.40367
0.83868	-0.0764282
-0.476536	-0.445827
-0.853603	-0.146947
0.0970079	-0.408523
0.616202	0.417645
-0.64509	-0.870565
-0.197961	-0.644243
1.33205	0.810167
0.0432437	-0.083834
-0.354022	-0.458568
0.751109	0.233398
1.16633	0.772642
0.112335	0.572154
-0.933309	0.0661306
-2.07102	-1.33245
0.420715	1.27118
0.00241838	-0.666583
0.568762	1.55189
-0.68775	-0.00221044
-1.13467	-1.27354
-2.4507	-4.50579
-0.989626	-0.0894726
-1.34941	-0.448395
0.983873	0.512921
-2.31181	-1.54148
-0.858635	-1.20435
0.200674	1.81998
-0.431845	-0.662994
-0.62952	-0.163322
0.919557	-0.266834
0.177504	0.173085
0.608838	1.33956
0.0701142	1.14977
-0.105256	-0.695693
-0.091148	0.753538
0.0796004	-0.317952
-1.10627	-0.837427
-0.326854	0.712777
-0.13635	-0.597709
0.384722	-0.371967
1.09	2.94641
1.07205	0.624677
0.985504	0.369581
-0.89151	-0.88873
0.457962	0.161371
-0.235338	1.77393
0.11443	0.875363
0.0236145	-0.816218
-0.683741	-0.651407
1.17604	0.14446
-2.13679	-2.85702
-1.57799	-0.925782
0.578581	0.408605
1.08681	1.30261
-1.70744	-2.29603
-0.0708634	-0.226386
-1.47125	-1.74534
0.0129001	-1.50898
1.08269	1.54801
-0.19902	0.178418
-0.0944529	0.824147
-0.0843495	-0.169352
0.441444	-0.973768
0.228436	-0.00421314
-0.070408	-0.51316
0.409583	-0.190598
-0.481896	-0.0802868
-0.915871	-1.76356
-0.0593606	0.271687
-0.479959	-0.49886
-1.02811	-1.66902
-0.603895	0.271915
-0.0513798	0.235358
-0.412109	0.147745
0.789836	-0.691838
-2.41865	-2.49757
0.123253	0.361242
-1.13078	-0.396694
-0.274966	0.0827667
0.874489	1.36934
0.432899	0.901067
-0.503888	-0.848639
1.13075	-0.184357
0.0599937	-0.938825
-0.354065	-0.639892
0.411978	0.6853
0.759958	-0.0204027
-1.51341	-1.9462
1.001	1.04514
0.196154	-0.158891
0.311388	0.730241
-2.45066	-1.91212
1.25127	0.433799
1.74298	-0.50823
-0.158394	0.89139
1.69113	1.00583
1.54962	1.97631
0.893935	0.936452
-0.163001	0.6625
-0.0770998	0.011786
0.802751	0.625266
-0.306728	0.69645
0.80733	0.71794
0.0763931	0.910786
-1.7552	-1.96913
-0.542098	-0.917513
-1.37897	-0.403044
0.419006	1.09402
0.905112	0.0745002
-0.065895	0.264901
0.223182	0.292705
-0.773141	0.783186
-0.858307	-0.304727
0.211256	0.282882
-2.04329	-1.69082
-0.350593	-1.50453
0.0918899	-0.366494
-1.34548	0.404201
1.37331	-0.40067
1.66482	0.245347
-0.386773	-0.113823
0.349567	1.08723
0.641531	0.439805
1.39243	0.928904
0.111017	0.544965
0.305574	0.219202
-0.0727001	0.197753
-0.716214	-0.200792
1.84469	1.85768
-0.889822	-0.00274256
-0.762574	-0.318227
0.647261	0.101496
0.101751	-0.143263
0.470688	0.768952
-0.0191305	0.494845
0.598156	0.803929
-0.541184	-0.00621016
0.742183	1.02864
-0.566555	-1.15875
0.917718	1.53506
0.204864	0.682265
1.18202	1.2034
-1.10878	-1.24712
-0.266752	-0.529767
-1.51918	-1.3969
0.851433	-0.360489
0.843092	0.512073
-0.710529	0.970181
0.46632	-0.265099
-0.720327	-0.30855
-0.120134	-0.0570394
0.686333	0.138353
-0.973401	-1.0377
-0.885164	-1.21194
0.573416	-0.0714812
-0.157977	-1.71578
-0.354513	0.135488
0.165376	-0.22233
-0.312123	-0.924839
2.47506	1.80127
0.913298	1.12292
0.366416	0.276771
1.11343	1.36539
-0.192884	-0.313446
-0.162579	-0.276022
0.000735834	0.041635
-0.320816	-0.580947
-0.255754	-0.544488
-0.143419	-0.0815734
-1.1155	-0.722555
-0.472252	0.207617
-0.402047	-0.250372
-0.017567	0.0931174
0.254125	0.107522
-1.00757	-1.4453
-0.164679	0.99675
0.112674	0.159267
0.518606	0.321949
0.362502	-0.734739
-1.42728	-1.44305
0.0184662	-0.348258
2.11718	1.98786
0.463677	0.397223
-0.351127	0.425697
1.69892	0.946487
0.379763	0.773063
-0.527531	-0.305937
-0.890394	-0.296973
-1.57672	0.273827
-0.91655	-1.04408
1.6241	1.2708
1.16865	1.20232
-0.434459	0.0142248
0.32797	0.208855
-0.443277	0.951977
0.966199	-0.339505
2.03423	2.63682
-1.72238	-0.500483
0.665554	0.442071
0.273393	-0.2834
0.453861	0.160109
-0.89969	-0.856503
0.880358	1.02953
0.786309	0.722754
-0.39868	0.379002
-0.0427256	0.0899436
0.973126	0.0017349
0.0815096	0.903936
-3.16564	-2.31128
0.538913	-0.276628
-1.74305	-1.74739
0.729938	1.08553
0.279507	0.399499
0.721181	0.225275
1.38615	1.55512
-0.977707	-1.50691
1.77792	2.38571
-0.959778	0.348779
1.29876	1.02839
0.127868	-0.0925722
0.172769	0.515233
-1.00422	-2.11852
0.211729	0.89661
-0.743448	-0.34714
-0.261533	-0.494138
0.0621954	0.359744
-2.00799	-3.84585
-0.0962397	0.245002
-0.199651	-0.952796
-1.22696	-0.480957
0.175365	-0.150113
2.09977	1.15122
0.346361	0.278921
-3.31678	-2.5269
-0.19944	-0.177106
0.839508	-0.326752
0.373293	0.45383
-0.514509	-0.397359
-0.888227	-0.77246
-0.895948	-0.478393
1.24999	0.996286
-2.33865	-2.24446
0.298072	1.45442
-1.41806	-1.20019
-1.28115	-0.873637
-1.14683	-1.31069
0.356482	0.814205
-0.210489	0.015249
2.00998	0.288532
0.479454	1.6975
0.390503	0.355998
-2.14719	-3.12195
0.271304	0.725392
0.444035	0.490789
0.308814	0.998711
-0.780518	0.185596
0.733179	0.401228
-0.299693	-0.499333
-0.975681	0.363441
1.29642	0.543939
0.874604	1.2884
-0.978678	-1.40744
-0.164222	0.101643
-0.187947	-0.230794
0.624292	0.0676683
1.33407	0.48572
-1.14118	-2.99712
-2.7116	-1.57666
-0.711403	-1.04352
0.830867	0.664396
-0.0220351	-0.0827133
-0.536285	-0.330304
1.39809	0.842693
0.0366088	1.28909
-0.23519	0.544366
1.02751	0.251091
0.463903	0.302001
-0.526179	-0.691121
0.00526307	0.0818262
-1.01149	0.655639
0.88897	0.0663214
-0.00327877	-0.686465
-0.596437	-1.70248
-0.125937	0.129103
1.39771	0.193666
0.949972	1.03102
-1.21098	-2.49714
0.0120783	0.644787
-0.73659	-0.193951
-1.4688	-1.38071
-1.07542	-1.86521
1.48456	1.30411
0.086344	0.17034
-1.22664	-0.0386294
0.631305	0.840843
0.224923	0.164046
0.413812	0.399459
1.34488	-0.0280717
0.272839	0.13608
-0.173473	-0.276512
-0.419271	-0.513101
0.920179	0.196648
1.32522	0.522282
0.495999	0.540237
-0.781681	-0.650512
-1.74049	-1.53282
0.571437	0.431807
0.579936	-0.144828
0.442139	0.18091
0.985476	1.38652
1.77484	1.4979
-1.14946	-0.217032
0.536539	0.50812
1.49196	1.03669
0.724761	0.936112
-1.26507	-1.05756
-0.127751	-0.140564
0.119124	0.430406
-2.03543	-0.367505
-0.0191002	-0.374471
-0.0973232	0.366321
-1.50024	-0.910406
0.789541	1.31577
0.424195	1.28913
0.284293	0.552755
-0.485286	-0.124563
0.335844	1.38081
-0.893241	-1.92393
-0.0428256	0.258507
-0.0513797	0.246239
0.463923	0.825842
0.648257	0.496961
1.28497	0.299299
-0.163163	0.216032
-1.38552	0.301803
-1.07626	-0.70311
-0.359828	-1.32081
-1.65039	-1.9555
0.471958	-1.04427
0.265633	0.830496
2.71921	2.65327
-0.876426	-0.463424
-1.57209	-1.1518
0.693269	1.10656
1.53893	0.369895
0.00614018	0.0599165
1.18519	0.573593
0.398493	-0.398541
0.829563	0.175729
1.18443	1.21884
0.28143	-0.324739
1.03719	1.208
-0.0602474	-0.150174
-1.09148	-1.06065
0.450808	0.697341
0.612509	0.336353
-0.285169	0.307302
0.881683	1.91484
0.699634	0.368362
-1.50407	-0.362921
0.815246	0.0676396
-1.53062	-1.92541
-0.972984	-1.5568
-1.51564	-1.24421
-0.00335974	0.55709
-0.728081	-0.231367
1.7469	2.5499
-0.0556542	0.723044
0.22422	-1.00624
-1.13592	-1.00017
-0.943484	0.0206025
-0.507213	0.384358
-0.0851226	-0.198802
-1.0023	-0.665158
0.448794	0.289235
-0.134833	-1.87968
1.613	2.12341
0.378859	-0.507221
0.474273	1.51904
-1.17553	-0.479004
0.704913	0.449995
1.66043	1.00313
1.92182	0.968881
0.940491	2.43443
2.50062	0.57989
0.950035	0.355298
-0.705714	-0.29412
0.373288	0.697611
-1.43844	-1.55135
0.265969	-0.949699
-1.29954	-1.90343
-1.31093	-1.46234
1.00413	0.664553
1.17764	-0.281822
0.0674138	0.135213
0.207012	0.925588
-0.523021	-0.515224
0.195545	-0.525188
2.2811	0.655694
-0.640796	-1.95085
1.22878	0.948109
0.597756	0.194462
-0.991773	-1.07083
-0.581407	-0.382173
0.754401	-0.00201149
-0.464412	-1.70518
-1.87943	-2.60843
-0.455554	-0.247448
-0.27142	-0.588294
1.15421	0.686794
1.28688	1.66477
0.368887	0.698114
0.905289	0.94511
1.08005	0.980295
0.41977	0.12757
-0.238011	0.502681
0.505296	-0.512974
-0.494079	-0.583153
-0.999842	-0.465028
1.09852	1.15357
-0.65602	-0.961827
-0.235243	-0.548751
1.01693	0.248351
-0.49641	-0.0305445
-1.56842	-0.657349
-0.91594	-1.27173
0.636413	-0.00214208
-0.601517	-0.710565
0.740719	-0.603769
-1.19285	-0.449002
-0.630625	-1.1004
0.0879138	0.340109
0.655852	-0.446274
0.236785	0.625805
-1.19209	-1.30028
0.105142	0.810332
1.45926	-0.329442
1.35256	-0.278471
-0.677652	-2.26694
0.294392	0.161367
1.02819	0.858834
-0.824933	0.302729
-0.79663	-0.786556
-0.29822	0.223981
0.256741	-0.144184
0.124765	1.15892
-0.215128	0.140056
-1.26798	-0.612024
0.55023	0.678441
1.81912	1.39049
-0.903318	-1.04137
0.50353	1.09508
-2.02172	-1.19473
1.07926	0.422813
0.218066	-0.0151367
-1.35163	-1.37457
0.313889	0.250283
-1.37773	-1.16677
-0.0656755	-0.289699
-1.20903	-1.0273
-1.36846	-0.521562
-0.730731	-0.195194
-1.27307	-1.04972
0.312364	-0.152941
0.191693	0.73894
0.448246	0.30618
-0.939671	-0.904426
-0.0371879	0.663032
-0.318806	0.167797
0.604415	1.22927
0.426351	-0.484303
-1.22376	-1.69167
0.534814	1.25977
-1.4065	-1.88198
0.88679	-0.54674
-0.336258	-0.170127
-2.06174	-1.13696
0.479655	-0.9861
0.616261	1.26475
-0.888559	-0.381524
1.50588	0.788096
2.51157	1.39258
-0.109969	-0.690918
1.37781	0.412566
0.727312	0.702465
-0.135658	-0.443664
0.456059	0.700553
-1.37996	-1.07537
-0.943201	-0.113626
0.780862	-0.0746587
0.521923	0.353355
0.914056	0.707272
-2.004	-1.63052
0.281244	0.159408
-0.982833	-0.612271
0.472549	0.951386
2.49046	2.85081
1.98258	0.644837
-0.100985	0.665646
-1.06361	-0.304802
-0.455269	-0.839289
0.0425762	-0.673853
-0.710919	-0.133373
1.15105	0.247354
-0.18541	0.510717
-0.148721	1.41275
0.708559	-0.101184
0.457293	0.485984
-0.525933	0.502363
-0.168256	0.172017
0.750755	1.21526
0.466311	0.73214
-0.389662	0.885175
-0.357826	-0.236525
-0.483599	-1.2121
-0.771415	0.409483
-0.135525	0.505734
0.152296	0.677554
-0.632432	-1.25051
-0.84475	-1.31944
-1.98055	-0.771183
0.725246	1.3452
0.22524	0.0548449
0.601882	0.22833
0.489372	0.570214
0.0127401	-0.696947
-0.186941	0.386637
1.57243	0.804101
2.23698	1.7659
-0.00902151	-0.321876
-0.0779398	0.187349
2.59654	3.28257
-0.391241	-1.7331
0.0106351	-0.784408
0.402057	0.44667
1.46266	2.56444
1.37534	1.69913
-0.0356228	0.925377
-0.43802	-0.584013
-0.580663	-0.0794892
-0.771556	-1.7383
0.692484	-0.10668
-0.123637	-0.345755
0.989359	0.920086
0.801062	-0.750127
-0.0106804	0.087452
0.99777	0.32339
1.31493	-0.339293
-1.83892	-1.74675
2.42238	1.7627
1.39655	0.228218
0.284845	1.09839
-0.341128	0.982911
-0.756176	0.0745275
-1.10194	-0.829385
-1.40446	0.998103
0.0444033	-0.542549
-0.552423	-0.200766
-0.0589981	0.126158
1.70851	1.83358
-1.09825	0.571672
0.455983	0.688341
0.867158	0.520089
0.578376	-0.661307
-0.779884	-1.1772
0.875114	1.0719
-0.575661	0.401233
1.06857	1.18323
0.92994	1.11279
1.10053	1.26642
1.03522	0.722904
0.683608	0.389138
-0.703256	-0.835458
0.971124	0.696818
1.1792	0.503806
-1.08589	-0.289089
-0.904567	-0.0470151
-0.309279	-0.0318925
-1.41408	-0.0020519
-0.415762	-0.841691
0.175037	0.304137
0.00441709	1.26341
0.133089	0.437441
0.34337	-0.672089
0.749481	0.573549
-2.72126	-3.04329
1.08988	1.15197
-1.69041	-1.08582
0.873142	0.540511
-0.409361	-0.17576
-1.87166	-0.970467
-0.86702	-1.24517
-1.25031	0.0727309
0.316535	-0.467961
1.21541	1.58664
0.41454	-0.746566
-0.829499	-1.60482
-0.273584	0.065396
0.419671	0.975539
1.19762	0.269034
-1.00508	-0.505875
-1.55667	-2.34538
1.65866	1.13631
-0.936144	-0.498888
-0.33217	0.056151
1.08671	0.198203
0.282462	0.604254
0.0156306	-0.00410947
0.192519	0.0646194
-0.211101	-0.327086
-2.10977	-1.58056
0.693413	-0.172203
-0.558427	-0.229053
1.96203	0.913494
0.725823	1.17879
-0.803299	-1.60277
-0.55985	-0.361217
0.745564	1.14076
0.970645	-0.57124
-0.711136	0.915313
-2.12825	-1.44859
0.358337	-0.92242
-1.13384	-0.434361
-0.0557048	-0.102411
-1.38511	-1.31532
-1.15542	-0.697541
1.11176	0.161191
0.817177	0.707069
0.770354	0.559248
0.265317	1.24107
-0.468714	0.643241
0.929342	1.78344
-0.756792	-0.0325224
-0.480326	0.566381
1.39968	0.257512
1.28291	0.365136
-0.661387	0.546338
1.33293	-0.225627
0.156264	0.662248
1.42582	0.632046
1.16518	0.568748
0.422778	-0.0359404
0.804426	0.419533
0.474136	0.521347
-0.731096	-0.567732
-1.75008	0.0646654
-0.0463286	0.710163
-0.687597	-0.144659
1.9078	2.11109
-0.0326761	-0.0803158
-0.394938	-0.492979
-0.476837	-0.369163
0.294992	0.0823194
0.00109009	-0.90028
-0.565417	-0.449726
-1.15841	-0.469033
-0.0322658	-0.202601
-0.225694	0.440259
-0.754412	-0.569348
-0.11476	1.20856
1.74678	0.199916
1.58356	1.03173
-0.551409	-1.38333
0.482216	0.526322
0.78618	0.578972
0.0228901	0.969027
-1.91355	-1.16788

## Sheet: Fig5Btest
Behavior scores	RVTCORR scores
-0.199056	0.350155
0.214856	-0.96121
-0.140939	1.15271
1.27195	0.0867133
-0.648845	0.84081
-0.00558051	-0.464908
0.140695	0.189189
-0.960913	-0.859625
-1.07051	-0.962153
-2.47431	-4.34661
-0.962762	-1.15234
-0.357915	0.789673
0.386166	0.939014
-0.48567	-0.914848
0.391009	2.31944
0.525031	1.38982
-0.957572	-1.12567
0.540048	1.5137
-1.00219	0.189958
0.357193	1.92722
1.11334	0.552735
0.0596427	0.0571267
1.54252	1.57605
0.644949	-0.486976
0.284057	1.06685
0.141987	0.645228
0.441975	-2.36618
0.199686	-0.871332
-0.500078	-1.17814
-0.301069	-0.786724
0.353403	1.30761
-1.20933	-1.52649
0.68763	0.0925006
1.50456	0.289475
-1.84019	0.50093
0.171991	-2.17092
0.882994	-0.809445
0.584114	0.486965
-0.426666	-0.931641
-0.339916	-0.109259
1.44153	0.896793
-0.130359	1.09478
0.0595138	-0.627353
-0.60372	-0.195343
-0.599123	0.820893
-1.38124	0.755087
-0.175535	1.59976
-0.418998	1.21006
0.613163	1.52684
-0.009259	-0.681774
0.537855	0.723321
-0.196685	-0.758543
-0.45891	-0.0194812
-0.803922	-1.48385
-0.600818	-1.09592
0.13299	-1.19702
0.00764198	-0.360588
0.0376446	-1.09249
1.08381	0.914005
-0.198317	1.0264
0.845166	2.67756
-0.581108	-1.74144
-0.645067	0.780838
-0.0245784	0.637994
-0.232198	-0.163169
-0.388803	-0.0592455
0.403924	-0.186136
-1.14491	-1.18569
0.735852	0.290779
0.691042	0.343678
0.901446	1.12534
0.88975	0.98357
-0.554137	-2.06182
1.57046	-0.254917
1.17249	0.821469
-0.532907	-1.30382

## Sheet: Fig5B_RVTCORR
Names	Weights	Pvalues
17Networks_LH_VisCent_Striate_1'	-0.109911	0.280000000000000
17Networks_LH_VisCent_Striate_2'	-0.148385	0.0126000000000000
17Networks_LH_VisCent_Striate_3'	-0.107981	0.311000000000000
17Networks_LH_VisCent_Striate_4'	-0.161938	0.00260000000000000
17Networks_LH_VisCent_ExStr_1'	-0.157648	0.00480000000000000
17Networks_LH_VisCent_ExStr_2'	-0.124672	0.101400000000000
17Networks_LH_VisCent_ExStr_3'	-0.13292	0.0560000000000000
17Networks_LH_VisCent_ExStr_4'	-0.119134	0.151000000000000
17Networks_LH_VisCent_ExStr_5'	-0.0863398	0.816800000000000
17Networks_LH_VisCent_ExStr_6'	-0.098295	0.521200000000000
17Networks_LH_VisCent_ExStr_7'	-0.141613	0.0256000000000000
17Networks_LH_VisCent_ExStr_8'	-0.075105	0.990200000000000
17Networks_LH_VisCent_ExStr_9'	-0.108713	0.299000000000000
17Networks_LH_VisCent_ExStr_10'	-0.0844603	0.854800000000000
17Networks_LH_VisCent_ExStr_11'	-0.137303	0.0372000000000000
17Networks_LH_VisCent_ExStr_12'	-0.134056	0.0494000000000000
17Networks_LH_VisCent_ExStr_13'	-0.162392	0.00260000000000000
17Networks_LH_VisCent_ExStr_14'	-0.118296	0.161400000000000
17Networks_LH_VisCent_ExStr_15'	-0.146798	0.0152000000000000
17Networks_LH_VisCent_ExStr_16'	-0.151495	0.0102000000000000
17Networks_LH_VisCent_ExStr_17'	-0.123445	0.111400000000000
17Networks_LH_VisCent_ExStr_18'	-0.115887	0.190000000000000
17Networks_LH_VisCent_ExStr_19'	-0.160579	0.00360000000000000
17Networks_LH_VisCent_ExStr_20'	-0.146486	0.0158000000000000
17Networks_LH_VisCent_ExStr_21'	-0.118937	0.154200000000000
17Networks_LH_VisCent_ExStr_22'	-0.137565	0.0368000000000000
17Networks_LH_VisCent_ExStr_23'	-0.0665252	1.02060000000000
17Networks_LH_VisCent_ExStr_24'	-0.0562978	1.02240000000000
17Networks_LH_VisCent_ExStr_25'	-0.0635137	1.02200000000000
17Networks_LH_VisCent_ExStr_26'	-0.123192	0.113600000000000
17Networks_LH_VisCent_ExStr_27'	-0.034661	1.02240000000000
17Networks_LH_VisCent_ExStr_28'	-0.0499691	1.02240000000000
17Networks_LH_VisCent_ExStr_29'	-0.124325	0.104000000000000
17Networks_LH_VisCent_ExStr_30'	-0.141636	0.0256000000000000
17Networks_LH_VisPeri_StriCal_1'	-0.213888	0
17Networks_LH_VisPeri_StriCal_2'	-0.105999	0.350600000000000
17Networks_LH_VisPeri_StriCal_3'	-0.122174	0.121600000000000
17Networks_LH_VisPeri_StriCal_4'	-0.0922572	0.667200000000000
17Networks_LH_VisPeri_StriCal_5'	-0.101019	0.452600000000000
17Networks_LH_VisPeri_StriCal_6'	-0.0928756	0.654800000000000
17Networks_LH_VisPeri_StriCal_7'	-0.0623755	1.02240000000000
17Networks_LH_VisPeri_StriCal_8'	-0.0700888	1.01420000000000
17Networks_LH_VisPeri_StriCal_9'	-0.0814315	0.911400000000000
17Networks_LH_VisPeri_StriCal_10'	-0.036267	1.02240000000000
17Networks_LH_VisPeri_ExStrInf_1'	-0.158097	0.00460000000000000
17Networks_LH_VisPeri_ExStrInf_2'	-0.207599	0
17Networks_LH_VisPeri_ExStrInf_3'	-0.102122	0.425400000000000
17Networks_LH_VisPeri_ExStrInf_4'	-0.122605	0.117800000000000
17Networks_LH_VisPeri_ExStrInf_5'	-0.186291	0
17Networks_LH_VisPeri_ExStrInf_6'	-0.0699997	1.01460000000000
17Networks_LH_VisPeri_ExStrInf_7'	-0.12308	0.114000000000000
17Networks_LH_VisPeri_ExStrInf_8'	-0.0907242	0.705200000000000
17Networks_LH_VisPeri_ExStrInf_9'	-0.194526	0
17Networks_LH_VisPeri_ExStrInf_10'	-0.183846	0
17Networks_LH_VisPeri_ExStrSup_1'	-0.130703	0.0674000000000000
17Networks_LH_VisPeri_ExStrSup_2'	-0.10941	0.289800000000000
17Networks_LH_VisPeri_ExStrSup_3'	-0.0143168	1.02240000000000
17Networks_LH_VisPeri_ExStrSup_4'	-0.0533192	1.02240000000000
17Networks_LH_VisPeri_ExStrSup_5'	-0.0123555	1.02240000000000
17Networks_LH_VisPeri_ExStrSup_6'	-0.111243	0.256400000000000
17Networks_LH_VisPeri_ExStrSup_7'	-0.0431153	1.02240000000000
17Networks_LH_VisPeri_ExStrSup_8'	-0.0390654	1.02240000000000
17Networks_LH_VisPeri_ExStrSup_9'	-0.0917661	0.679200000000000
17Networks_LH_VisPeri_ExStrSup_10'	-0.0841959	0.859000000000000
17Networks_LH_VisPeri_ExStrSup_11'	-0.0730554	1.00360000000000
17Networks_LH_VisPeri_ExStrSup_12'	-0.11072	0.265200000000000
17Networks_LH_SomMotA_1'	-0.179133	0
17Networks_LH_SomMotA_2'	-0.0760168	0.982400000000000
17Networks_LH_SomMotA_3'	-0.145623	0.0182000000000000
17Networks_LH_SomMotA_4'	-0.0915307	0.685800000000000
17Networks_LH_SomMotA_5'	-0.108617	0.299600000000000
17Networks_LH_SomMotA_6'	-0.0603948	1.02240000000000
17Networks_LH_SomMotA_7'	-0.169936	0.000800000000000000
17Networks_LH_SomMotA_8'	-0.0357468	1.02240000000000
17Networks_LH_SomMotA_9'	-0.167138	0.00100000000000000
17Networks_LH_SomMotA_10'	-0.0522207	1.02240000000000
17Networks_LH_SomMotA_11'	-0.0547724	1.02240000000000
17Networks_LH_SomMotA_12'	-0.0722774	1.00640000000000
17Networks_LH_SomMotA_13'	-0.053488	1.02240000000000
17Networks_LH_SomMotA_14'	-0.122056	0.123000000000000
17Networks_LH_SomMotA_15'	-0.123754	0.108600000000000
17Networks_LH_SomMotA_16'	-0.113247	0.227200000000000
17Networks_LH_SomMotA_17'	-0.0414911	1.02240000000000
17Networks_LH_SomMotA_18'	-0.101466	0.440200000000000
17Networks_LH_SomMotA_19'	-0.0636291	1.02200000000000
17Networks_LH_SomMotA_20'	-0.118616	0.158000000000000
17Networks_LH_SomMotA_21'	-0.0843668	0.856200000000000
17Networks_LH_SomMotA_22'	-0.151938	0.00940000000000000
17Networks_LH_SomMotA_23'	-0.0957581	0.584600000000000
17Networks_LH_SomMotA_24'	-0.0721295	1.00660000000000
17Networks_LH_SomMotA_25'	-0.111966	0.246800000000000
17Networks_LH_SomMotA_26'	-0.0691201	1.01680000000000
17Networks_LH_SomMotA_27'	-0.103967	0.387200000000000
17Networks_LH_SomMotA_28'	-0.132889	0.0560000000000000
17Networks_LH_SomMotA_29'	-0.159522	0.00360000000000000
17Networks_LH_SomMotA_30'	-0.124413	0.103200000000000
17Networks_LH_SomMotA_31'	-0.148314	0.0126000000000000
17Networks_LH_SomMotA_32'	-0.107335	0.323000000000000
17Networks_LH_SomMotA_33'	-0.106928	0.329600000000000
17Networks_LH_SomMotA_34'	-0.136902	0.0384000000000000
17Networks_LH_SomMotA_35'	-0.0770462	0.973600000000000
17Networks_LH_SomMotA_36'	-0.113857	0.218800000000000
17Networks_LH_SomMotA_37'	-0.0585765	1.02240000000000
17Networks_LH_SomMotA_38'	-0.106297	0.344200000000000
17Networks_LH_SomMotA_39'	-0.103161	0.403600000000000
17Networks_LH_SomMotA_40'	-0.0559676	1.02240000000000
17Networks_LH_SomMotA_41'	-0.0878871	0.781200000000000
17Networks_LH_SomMotA_42'	-0.0864636	0.813800000000000
17Networks_LH_SomMotB_Cent_1'	-0.0593034	1.02240000000000
17Networks_LH_SomMotB_Cent_2'	-0.0449632	1.02240000000000
17Networks_LH_SomMotB_Cent_3'	-0.0792816	0.945800000000000
17Networks_LH_SomMotB_Cent_4'	-0.0295786	1.02240000000000
17Networks_LH_SomMotB_Cent_5'	-0.0489969	1.02240000000000
17Networks_LH_SomMotB_Cent_6'	-0.0932757	0.645000000000000
17Networks_LH_SomMotB_Cent_7'	-0.0832171	0.876800000000000
17Networks_LH_SomMotB_Cent_8'	-0.0599567	1.02240000000000
17Networks_LH_SomMotB_Cent_9'	-0.0545301	1.02240000000000
17Networks_LH_SomMotB_Cent_10'	-0.158938	0.00380000000000000
17Networks_LH_SomMotB_Cent_11'	-0.0735576	1.00040000000000
17Networks_LH_SomMotB_S2_1'	-0.0885978	0.763200000000000
17Networks_LH_SomMotB_S2_2'	-0.123429	0.111800000000000
17Networks_LH_SomMotB_S2_3'	-0.121537	0.128000000000000
17Networks_LH_SomMotB_S2_4'	-0.10961	0.285200000000000
17Networks_LH_SomMotB_S2_5'	-0.0705361	1.01260000000000
17Networks_LH_SomMotB_S2_6'	-0.126925	0.0888000000000000
17Networks_LH_SomMotB_S2_7'	-0.141941	0.0250000000000000
17Networks_LH_SomMotB_S2_8'	-0.101744	0.434000000000000
17Networks_LH_SomMotB_S2_9'	-0.0906164	0.707200000000000
17Networks_LH_SomMotB_S2_10'	-0.109976	0.279400000000000
17Networks_LH_SomMotB_S2_11'	-0.0934333	0.642000000000000
17Networks_LH_SomMotB_S2_12'	-0.109744	0.283200000000000
17Networks_LH_SomMotB_S2_13'	-0.0993966	0.497600000000000
17Networks_LH_SomMotB_Ins_1'	-0.133413	0.0526000000000000
17Networks_LH_SomMotB_Aud_1'	-0.112953	0.230400000000000
17Networks_LH_SomMotB_Aud_2'	-0.126366	0.0916000000000000
17Networks_LH_SomMotB_Aud_3'	-0.0910463	0.697800000000000
17Networks_LH_SomMotB_Aud_4'	-0.124489	0.102000000000000
17Networks_LH_SomMotB_Aud_5'	-0.0906059	0.707200000000000
17Networks_LH_SomMotB_Aud_6'	-0.0949687	0.603600000000000
17Networks_LH_SomMotB_Aud_7'	-0.136829	0.0386000000000000
17Networks_LH_SomMotB_Aud_8'	-0.134386	0.0478000000000000
17Networks_LH_SomMotB_Aud_9'	-0.090659	0.706200000000000
17Networks_LH_SomMotB_Aud_10'	-0.12207	0.123000000000000
17Networks_LH_SomMotB_Aud_11'	-0.116615	0.180000000000000
17Networks_LH_SomMotB_Aud_12'	-0.132869	0.0560000000000000
17Networks_LH_SomMotB_Aud_13'	-0.106232	0.346600000000000
17Networks_LH_SomMotB_Aud_14'	-0.104496	0.377800000000000
17Networks_LH_DorsAttnA_TempOcc_1'	-0.152086	0.00940000000000000
17Networks_LH_DorsAttnA_TempOcc_2'	-0.0947197	0.611000000000000
17Networks_LH_DorsAttnA_TempOcc_3'	-0.113893	0.218400000000000
17Networks_LH_DorsAttnA_TempOcc_4'	-0.221242	0
17Networks_LH_DorsAttnA_TempOcc_5'	-0.184229	0
17Networks_LH_DorsAttnA_TempOcc_6'	-0.171903	0.000600000000000000
17Networks_LH_DorsAttnA_TempOcc_7'	-0.17237	0.000600000000000000
17Networks_LH_DorsAttnA_TempOcc_8'	-0.113434	0.225000000000000
17Networks_LH_DorsAttnA_TempOcc_9'	-0.177564	0
17Networks_LH_DorsAttnA_TempOcc_10'	-0.0917323	0.679800000000000
17Networks_LH_DorsAttnA_ParOcc_1'	-0.0966371	0.563200000000000
17Networks_LH_DorsAttnA_ParOcc_2'	-0.104674	0.374800000000000
17Networks_LH_DorsAttnA_ParOcc_3'	-0.12616	0.0922000000000000
17Networks_LH_DorsAttnA_ParOcc_4'	-0.0889243	0.752800000000000
17Networks_LH_DorsAttnA_ParOcc_5'	-0.173827	0.000400000000000000
17Networks_LH_DorsAttnA_ParOcc_6'	-0.12846	0.0794000000000000
17Networks_LH_DorsAttnA_ParOcc_7'	-0.181813	0
17Networks_LH_DorsAttnA_SPL_1'	-0.205507	0
17Networks_LH_DorsAttnA_SPL_2'	-0.18221	0
17Networks_LH_DorsAttnA_SPL_3'	-0.168953	0.000800000000000000
17Networks_LH_DorsAttnA_SPL_4'	-0.178817	0
17Networks_LH_DorsAttnA_SPL_5'	-0.129836	0.0714000000000000
17Networks_LH_DorsAttnA_SPL_6'	-0.144035	0.0200000000000000
17Networks_LH_DorsAttnA_SPL_7'	-0.136096	0.0414000000000000
17Networks_LH_DorsAttnA_SPL_8'	-0.0906196	0.707200000000000
17Networks_LH_DorsAttnA_SPL_9'	-0.0851004	0.843600000000000
17Networks_LH_DorsAttnA_SPL_10'	-0.163143	0.00220000000000000
17Networks_LH_DorsAttnA_SPL_11'	-0.128878	0.0766000000000000
17Networks_LH_DorsAttnA_SPL_12'	-0.199293	0
17Networks_LH_DorsAttnA_SPL_13'	-0.121205	0.129600000000000
17Networks_LH_DorsAttnA_SPL_14'	-0.191828	0
17Networks_LH_DorsAttnA_SPL_15'	-0.192962	0
17Networks_LH_DorsAttnA_SPL_16'	-0.187527	0
17Networks_LH_DorsAttnA_SPL_17'	-0.142349	0.0242000000000000
17Networks_LH_DorsAttnB_TempOcc_1'	-0.182913	0
17Networks_LH_DorsAttnB_TempOcc_2'	-0.0798573	0.940000000000000
17Networks_LH_DorsAttnB_PostC_1'	-0.154776	0.00700000000000000
17Networks_LH_DorsAttnB_PostC_2'	-0.140704	0.0278000000000000
17Networks_LH_DorsAttnB_PostC_3'	-0.137003	0.0380000000000000
17Networks_LH_DorsAttnB_PostC_4'	-0.167432	0.000800000000000000
17Networks_LH_DorsAttnB_PostC_5'	-0.136796	0.0390000000000000
17Networks_LH_DorsAttnB_PostC_6'	-0.143736	0.0208000000000000
17Networks_LH_DorsAttnB_PostC_7'	-0.145443	0.0184000000000000
17Networks_LH_DorsAttnB_PostC_8'	-0.1761	0
17Networks_LH_DorsAttnB_PostC_9'	-0.139458	0.0294000000000000
17Networks_LH_DorsAttnB_PostC_10'	-0.13008	0.0698000000000000
17Networks_LH_DorsAttnB_PostC_11'	-0.112472	0.239200000000000
17Networks_LH_DorsAttnB_PostC_12'	-0.134728	0.0462000000000000
17Networks_LH_DorsAttnB_PostC_13'	-0.126641	0.0908000000000000
17Networks_LH_DorsAttnB_PostC_14'	-0.167826	0.000800000000000000
17Networks_LH_DorsAttnB_PostC_15'	-0.136026	0.0416000000000000
17Networks_LH_DorsAttnB_PostC_16'	-0.142055	0.0248000000000000
17Networks_LH_DorsAttnB_PostC_17'	-0.110182	0.275000000000000
17Networks_LH_DorsAttnB_PostC_18'	-0.127265	0.0858000000000000
17Networks_LH_DorsAttnB_FEF_1'	-0.125682	0.0954000000000000
17Networks_LH_DorsAttnB_FEF_2'	-0.145699	0.0182000000000000
17Networks_LH_DorsAttnB_FEF_3'	-0.148691	0.0124000000000000
17Networks_LH_DorsAttnB_FEF_4'	-0.227795	0
17Networks_LH_DorsAttnB_FEF_5'	-0.107976	0.311000000000000
17Networks_LH_DorsAttnB_FEF_6'	-0.168989	0.000800000000000000
17Networks_LH_DorsAttnB_FEF_7'	-0.173866	0.000400000000000000
17Networks_LH_DorsAttnB_PrCv_1'	-0.154189	0.00720000000000000
17Networks_LH_DorsAttnB_PrCv_2'	-0.192038	0
17Networks_LH_SalVentAttnA_ParOper_1'	-0.0817428	0.905600000000000
17Networks_LH_SalVentAttnA_ParOper_2'	-0.045984	1.02240000000000
17Networks_LH_SalVentAttnA_ParOper_3'	-0.0128159	1.02240000000000
17Networks_LH_SalVentAttnA_ParOper_4'	-0.0627484	1.02220000000000
17Networks_LH_SalVentAttnA_ParOper_5'	-0.0888907	0.753600000000000
17Networks_LH_SalVentAttnA_ParOper_6'	-0.0745994	0.993600000000000
17Networks_LH_SalVentAttnA_ParOper_7'	-0.113727	0.220800000000000
17Networks_LH_SalVentAttnA_FrOper_1'	-0.00646972	1.02240000000000
17Networks_LH_SalVentAttnA_FrOper_2'	-0.135361	0.0440000000000000
17Networks_LH_SalVentAttnA_FrOper_3'	-0.0658741	1.02120000000000
17Networks_LH_SalVentAttnA_FrOper_4'	-0.0512267	1.02240000000000
17Networks_LH_SalVentAttnA_FrOper_5'	-0.0390234	1.02240000000000
17Networks_LH_SalVentAttnA_FrOper_6'	-0.0310241	1.02240000000000
17Networks_LH_SalVentAttnA_FrOper_7'	-0.0661881	1.02100000000000
17Networks_LH_SalVentAttnA_FrOper_8'	-0.0668859	1.02020000000000
17Networks_LH_SalVentAttnA_FrOper_9'	-0.0651227	1.02200000000000
17Networks_LH_SalVentAttnA_Ins_1'	-0.113752	0.220000000000000
17Networks_LH_SalVentAttnA_Ins_2'	-0.141012	0.0268000000000000
17Networks_LH_SalVentAttnA_Ins_3'	-0.0650291	1.02200000000000
17Networks_LH_SalVentAttnA_Ins_4'	-0.0577364	1.02240000000000
17Networks_LH_SalVentAttnA_Ins_5'	-0.132361	0.0586000000000000
17Networks_LH_SalVentAttnA_Ins_6'	-0.108104	0.309400000000000
17Networks_LH_SalVentAttnA_Ins_7'	-0.0177785	1.02240000000000
17Networks_LH_SalVentAttnA_Ins_8'	-0.0528266	1.02240000000000
17Networks_LH_SalVentAttnA_Ins_9'	-0.0634504	1.02200000000000
17Networks_LH_SalVentAttnA_ParMed_1'	-0.0844867	0.854600000000000
17Networks_LH_SalVentAttnA_ParMed_2'	-0.122806	0.115800000000000
17Networks_LH_SalVentAttnA_ParMed_3'	-0.160436	0.00360000000000000
17Networks_LH_SalVentAttnA_ParMed_4'	-0.103865	0.390600000000000
17Networks_LH_SalVentAttnA_ParMed_5'	-0.143709	0.0210000000000000
17Networks_LH_SalVentAttnA_ParMed_6'	-0.106371	0.342800000000000
17Networks_LH_SalVentAttnA_ParMed_7'	-0.0941902	0.622400000000000
17Networks_LH_SalVentAttnA_ParMed_8'	-0.128511	0.0788000000000000
17Networks_LH_SalVentAttnA_FrMed_1'	-0.144384	0.0196000000000000
17Networks_LH_SalVentAttnA_FrMed_2'	-0.160035	0.00360000000000000
17Networks_LH_SalVentAttnA_FrMed_3'	-0.168425	0.000800000000000000
17Networks_LH_SalVentAttnA_FrMed_4'	-0.0815372	0.909600000000000
17Networks_LH_SalVentAttnA_FrMed_5'	-0.0975521	0.541000000000000
17Networks_LH_SalVentAttnA_FrMed_6'	-0.0738245	0.998000000000000
17Networks_LH_SalVentAttnA_FrMed_7'	-0.0690262	1.01680000000000
17Networks_LH_SalVentAttnB_IPL_1'	-0.0508317	1.02240000000000
17Networks_LH_SalVentAttnB_IPL_2'	-0.0788543	0.951600000000000
17Networks_LH_SalVentAttnB_PFCd_1'	-0.127168	0.0866000000000000
17Networks_LH_SalVentAttnB_PFCl_1'	-0.0993515	0.498400000000000
17Networks_LH_SalVentAttnB_PFCl_2'	-0.128041	0.0810000000000000
17Networks_LH_SalVentAttnB_PFCl_3'	-0.0952408	0.598200000000000
17Networks_LH_SalVentAttnB_PFCl_4'	-0.136776	0.0390000000000000
17Networks_LH_SalVentAttnB_PFCl_5'	-0.178615	0
17Networks_LH_SalVentAttnB_PFCl_6'	-0.188328	0
17Networks_LH_SalVentAttnB_Ins_1'	-0.0802564	0.933000000000000
17Networks_LH_SalVentAttnB_Ins_2'	-0.174572	0
17Networks_LH_SalVentAttnB_Ins_3'	-0.131203	0.0652000000000000
17Networks_LH_SalVentAttnB_Ins_4'	-0.0876939	0.785600000000000
17Networks_LH_SalVentAttnB_Ins_5'	-0.10135	0.443600000000000
17Networks_LH_SalVentAttnB_Ins_6'	0.0125672	0.977600000000000
17Networks_LH_SalVentAttnB_Ins_7'	-0.118153	0.161800000000000
17Networks_LH_SalVentAttnB_Ins_8'	-0.127666	0.0832000000000000
17Networks_LH_SalVentAttnB_OFC_1'	-0.105559	0.359800000000000
17Networks_LH_SalVentAttnB_PFCmp_1'	-0.151277	0.0104000000000000
17Networks_LH_SalVentAttnB_PFCmp_2'	-0.199621	0
17Networks_LH_SalVentAttnB_PFCmp_3'	-0.154757	0.00700000000000000
17Networks_LH_SalVentAttnB_PFCmp_4'	-0.181121	0
17Networks_LH_LimbicB_OFC_1'	-0.0870529	0.797200000000000
17Networks_LH_LimbicB_OFC_2'	-0.165268	0.00140000000000000
17Networks_LH_LimbicB_OFC_3'	-0.08581	0.830400000000000
17Networks_LH_LimbicB_OFC_4'	0.00593848	0.977600000000000
17Networks_LH_LimbicB_OFC_5'	-0.0681355	1.01820000000000
17Networks_LH_LimbicB_OFC_6'	-0.0875904	0.787000000000000
17Networks_LH_LimbicB_OFC_7'	-0.0800473	0.937200000000000
17Networks_LH_LimbicB_OFC_8'	-0.0774682	0.969600000000000
17Networks_LH_LimbicB_OFC_9'	-0.0989325	0.505600000000000
17Networks_LH_LimbicB_OFC_10'	0.0442516	0.977600000000000
17Networks_LH_LimbicB_OFC_11'	-0.0516809	1.02240000000000
17Networks_LH_LimbicB_OFC_12'	-0.0587488	1.02240000000000
17Networks_LH_LimbicB_OFC_13'	-0.0162472	1.02240000000000
17Networks_LH_LimbicB_OFC_14'	-0.173218	0.000400000000000000
17Networks_LH_LimbicB_OFC_15'	0.00731152	0.977600000000000
17Networks_LH_LimbicB_OFC_16'	-0.0163417	1.02240000000000
17Networks_LH_LimbicA_TempPole_1'	-0.0458837	1.02240000000000
17Networks_LH_LimbicA_TempPole_2'	-0.0712452	1.01140000000000
17Networks_LH_LimbicA_TempPole_3'	-0.082862	0.882600000000000
17Networks_LH_LimbicA_TempPole_4'	-0.109939	0.279800000000000
17Networks_LH_LimbicA_TempPole_5'	0.0278391	0.977600000000000
17Networks_LH_LimbicA_TempPole_6'	-0.0832865	0.876000000000000
17Networks_LH_LimbicA_TempPole_7'	-0.116279	0.184600000000000
17Networks_LH_LimbicA_TempPole_8'	-0.0907407	0.705200000000000
17Networks_LH_LimbicA_TempPole_9'	-0.0533492	1.02240000000000
17Networks_LH_LimbicA_TempPole_10'	-0.0378794	1.02240000000000
17Networks_LH_LimbicA_TempPole_11'	-0.0195175	1.02240000000000
17Networks_LH_LimbicA_TempPole_12'	-0.164271	0.00180000000000000
17Networks_LH_LimbicA_TempPole_13'	-0.108469	0.302800000000000
17Networks_LH_LimbicA_TempPole_14'	-0.0735268	1.00040000000000
17Networks_LH_ContA_Temp_1'	-0.136506	0.0402000000000000
17Networks_LH_ContA_Temp_2'	-0.160911	0.00360000000000000
17Networks_LH_ContA_Temp_3'	-0.150359	0.0114000000000000
17Networks_LH_ContA_IPS_1'	-0.207622	0
17Networks_LH_ContA_IPS_2'	-0.130173	0.0694000000000000
17Networks_LH_ContA_IPS_3'	-0.170369	0.000800000000000000
17Networks_LH_ContA_IPS_4'	-0.133623	0.0510000000000000
17Networks_LH_ContA_IPS_5'	-0.0886465	0.761400000000000
17Networks_LH_ContA_IPS_6'	-0.182193	0
17Networks_LH_ContA_IPS_7'	-0.107763	0.315200000000000
17Networks_LH_ContA_IPS_8'	-0.1646	0.00160000000000000
17Networks_LH_ContA_IPS_9'	-0.119799	0.144400000000000
17Networks_LH_ContA_IPS_10'	-0.16376	0.00180000000000000
17Networks_LH_ContA_PFCd_1'	-0.244025	0
17Networks_LH_ContA_PFCd_2'	-0.257826	0
17Networks_LH_ContA_PFCl_1'	-0.105414	0.362400000000000
17Networks_LH_ContA_PFCl_2'	-0.0509339	1.02240000000000
17Networks_LH_ContA_PFCl_3'	-0.162568	0.00260000000000000
17Networks_LH_ContA_PFCl_4'	-0.165709	0.00120000000000000
17Networks_LH_ContA_PFCl_5'	-0.166339	0.00120000000000000
17Networks_LH_ContA_PFCl_6'	-0.0804286	0.929600000000000
17Networks_LH_ContA_PFCl_7'	-0.185909	0
17Networks_LH_ContA_PFCl_8'	-0.116453	0.181800000000000
17Networks_LH_ContA_PFCl_9'	-0.250275	0
17Networks_LH_ContA_PFClv_1'	-0.12845	0.0796000000000000
17Networks_LH_ContA_PFClv_2'	-0.0977138	0.536000000000000
17Networks_LH_ContA_PFClv_3'	-0.0916913	0.681600000000000
17Networks_LH_ContA_PFClv_4'	-0.162071	0.00260000000000000
17Networks_LH_ContA_PFClv_5'	-0.132089	0.0594000000000000
17Networks_LH_ContA_Cingm_1'	-0.18837	0
17Networks_LH_ContA_Cingm_2'	-0.158235	0.00460000000000000
17Networks_LH_ContB_Temp_1'	-0.0649989	1.02200000000000
17Networks_LH_ContB_Temp_2'	-0.0764041	0.979400000000000
17Networks_LH_ContB_Temp_3'	-0.175813	0
17Networks_LH_ContB_Temp_4'	-0.0832037	0.877400000000000
17Networks_LH_ContB_IPL_1'	-0.12368	0.109400000000000
17Networks_LH_ContB_IPL_2'	-0.153656	0.00760000000000000
17Networks_LH_ContB_IPL_3'	-0.095189	0.599000000000000
17Networks_LH_ContB_IPL_4'	-0.118097	0.162600000000000
17Networks_LH_ContB_IPL_5'	-0.14269	0.0234000000000000
17Networks_LH_ContB_IPL_6'	-0.175827	0
17Networks_LH_ContB_IPL_7'	-0.0796821	0.941800000000000
17Networks_LH_ContB_IPL_8'	-0.095047	0.601000000000000
17Networks_LH_ContB_PFCd_1'	-0.2258	0
17Networks_LH_ContB_PFCd_2'	-0.284273	0
17Networks_LH_ContB_PFCd_3'	-0.241898	0
17Networks_LH_ContB_PFCl_1'	-0.15293	0.00840000000000000
17Networks_LH_ContB_PFCl_2'	-0.121695	0.126200000000000
17Networks_LH_ContB_PFCl_3'	-0.124304	0.104200000000000
17Networks_LH_ContB_PFClv_1'	-0.0601427	1.02240000000000
17Networks_LH_ContB_PFClv_2'	-0.0909585	0.699800000000000
17Networks_LH_ContB_PFClv_3'	-0.10221	0.423400000000000
17Networks_LH_ContB_PFClv_4'	-0.0822192	0.893800000000000
17Networks_LH_ContB_PFClv_5'	-0.151387	0.0104000000000000
17Networks_LH_ContB_PFCmp_1'	-0.222571	0
17Networks_LH_ContB_PFCmp_2'	-0.185014	0
17Networks_LH_ContC_pCun_1'	-0.118533	0.158600000000000
17Networks_LH_ContC_pCun_2'	-0.0850243	0.844800000000000
17Networks_LH_ContC_pCun_3'	-0.0451036	1.02240000000000
17Networks_LH_ContC_pCun_4'	-0.130174	0.0694000000000000
17Networks_LH_ContC_pCun_5'	-0.0732922	1.00220000000000
17Networks_LH_ContC_pCun_6'	-0.161413	0.00300000000000000
17Networks_LH_ContC_pCun_7'	-0.0571916	1.02240000000000
17Networks_LH_ContC_pCun_8'	-0.178642	0
17Networks_LH_ContC_pCun_9'	-0.168844	0.000800000000000000
17Networks_LH_ContC_pCun_10'	-0.1411	0.0266000000000000
17Networks_LH_ContC_pCun_11'	-0.177319	0
17Networks_LH_ContC_pCun_12'	-0.141451	0.0256000000000000
17Networks_LH_ContC_pCun_13'	-0.131244	0.0650000000000000
17Networks_LH_ContC_Cingp_1'	-0.119411	0.148800000000000
17Networks_LH_ContC_Cingp_2'	-0.106539	0.338000000000000
17Networks_LH_ContC_Cingp_3'	-0.0493489	1.02240000000000
17Networks_LH_ContC_Cingp_4'	-0.0872225	0.794200000000000
17Networks_LH_ContC_Cingp_5'	-0.144906	0.0192000000000000
17Networks_LH_ContC_Cingp_6'	-0.0834183	0.873800000000000
17Networks_LH_DefaultA_IPL_1'	-0.160014	0.00360000000000000
17Networks_LH_DefaultA_IPL_2'	-0.261862	0
17Networks_LH_DefaultA_IPL_3'	-0.157606	0.00480000000000000
17Networks_LH_DefaultA_IPL_4'	-0.238658	0
17Networks_LH_DefaultA_IPL_5'	-0.18497	0
17Networks_LH_DefaultA_IPL_6'	-0.15759	0.00480000000000000
17Networks_LH_DefaultA_IPL_7'	-0.117706	0.167600000000000
17Networks_LH_DefaultA_PFCd_1'	-0.169536	0.000800000000000000
17Networks_LH_DefaultA_PFCd_2'	-0.250593	0
17Networks_LH_DefaultA_PFCd_3'	-0.220251	0
17Networks_LH_DefaultA_PFCd_4'	-0.231437	0
17Networks_LH_DefaultA_pCunPCC_1'	-0.128527	0.0788000000000000
17Networks_LH_DefaultA_pCunPCC_2'	-0.245327	0
17Networks_LH_DefaultA_pCunPCC_3'	-0.0957101	0.585200000000000
17Networks_LH_DefaultA_pCunPCC_4'	-0.181855	0
17Networks_LH_DefaultA_pCunPCC_5'	-0.0523794	1.02240000000000
17Networks_LH_DefaultA_pCunPCC_6'	-0.171132	0.000600000000000000
17Networks_LH_DefaultA_pCunPCC_7'	-0.181541	0
17Networks_LH_DefaultA_pCunPCC_8'	-0.142888	0.0232000000000000
17Networks_LH_DefaultA_pCunPCC_9'	-0.163401	0.00200000000000000
17Networks_LH_DefaultA_pCunPCC_10'	-0.163589	0.00200000000000000
17Networks_LH_DefaultA_pCunPCC_11'	-0.0636258	1.02200000000000
17Networks_LH_DefaultA_pCunPCC_12'	-0.135725	0.0426000000000000
17Networks_LH_DefaultA_pCunPCC_13'	-0.132664	0.0570000000000000
17Networks_LH_DefaultA_pCunPCC_14'	-0.155344	0.00600000000000000
17Networks_LH_DefaultA_pCunPCC_15'	-0.133406	0.0526000000000000
17Networks_LH_DefaultA_pCunPCC_16'	-0.0844133	0.855800000000000
17Networks_LH_DefaultA_pCunPCC_17'	-0.112018	0.246600000000000
17Networks_LH_DefaultA_pCunPCC_18'	-0.108509	0.301800000000000
17Networks_LH_DefaultA_pCunPCC_19'	-0.10615	0.347400000000000
17Networks_LH_DefaultA_pCunPCC_20'	-0.154037	0.00720000000000000
17Networks_LH_DefaultA_pCunPCC_21'	-0.0834866	0.872400000000000
17Networks_LH_DefaultA_pCunPCC_22'	-0.145476	0.0184000000000000
17Networks_LH_DefaultA_PFCm_1'	-0.177853	0
17Networks_LH_DefaultA_PFCm_2'	-0.10262	0.414800000000000
17Networks_LH_DefaultA_PFCm_3'	-0.267593	0
17Networks_LH_DefaultA_PFCm_4'	-0.123516	0.111000000000000
17Networks_LH_DefaultA_PFCm_5'	-0.167825	0.000800000000000000
17Networks_LH_DefaultA_PFCm_6'	-0.193495	0
17Networks_LH_DefaultA_PFCm_7'	-0.248081	0
17Networks_LH_DefaultA_PFCm_8'	-0.196432	0
17Networks_LH_DefaultA_PFCm_9'	-0.162351	0.00260000000000000
17Networks_LH_DefaultA_PFCm_10'	-0.121578	0.127400000000000
17Networks_LH_DefaultA_PFCm_11'	-0.206419	0
17Networks_LH_DefaultA_PFCm_12'	-0.262559	0
17Networks_LH_DefaultB_Temp_1'	-0.0666484	1.02040000000000
17Networks_LH_DefaultB_Temp_2'	-0.0878572	0.782600000000000
17Networks_LH_DefaultB_Temp_3'	-0.124952	0.100000000000000
17Networks_LH_DefaultB_Temp_4'	-0.126655	0.0906000000000000
17Networks_LH_DefaultB_Temp_5'	-0.165256	0.00140000000000000
17Networks_LH_DefaultB_Temp_6'	-0.172325	0.000600000000000000
17Networks_LH_DefaultB_Temp_7'	-0.189854	0
17Networks_LH_DefaultB_Temp_8'	-0.11971	0.145400000000000
17Networks_LH_DefaultB_Temp_9'	-0.115668	0.192000000000000
17Networks_LH_DefaultB_Temp_10'	-0.113466	0.225000000000000
17Networks_LH_DefaultB_Temp_11'	-0.119237	0.150000000000000
17Networks_LH_DefaultB_Temp_12'	-0.0732759	1.00220000000000
17Networks_LH_DefaultB_Temp_13'	-0.173755	0.000400000000000000
17Networks_LH_DefaultB_IPL_1'	-0.120508	0.137800000000000
17Networks_LH_DefaultB_IPL_2'	-0.106536	0.338000000000000
17Networks_LH_DefaultB_IPL_3'	-0.139579	0.0294000000000000
17Networks_LH_DefaultB_IPL_4'	-0.0495427	1.02240000000000
17Networks_LH_DefaultB_IPL_5'	-0.0893501	0.740400000000000
17Networks_LH_DefaultB_IPL_6'	-0.140625	0.0278000000000000
17Networks_LH_DefaultB_IPL_7'	-0.090614	0.707200000000000
17Networks_LH_DefaultB_IPL_8'	-0.130423	0.0686000000000000
17Networks_LH_DefaultB_IPL_9'	-0.129045	0.0754000000000000
17Networks_LH_DefaultB_PFCd_1'	-0.156951	0.00520000000000000
17Networks_LH_DefaultB_PFCd_2'	-0.179352	0
17Networks_LH_DefaultB_PFCd_3'	-0.139999	0.0290000000000000
17Networks_LH_DefaultB_PFCd_4'	-0.20246	0
17Networks_LH_DefaultB_PFCd_5'	-0.115066	0.199400000000000
17Networks_LH_DefaultB_PFCd_6'	-0.142824	0.0232000000000000
17Networks_LH_DefaultB_PFCd_7'	-0.117888	0.165200000000000
17Networks_LH_DefaultB_PFCd_8'	-0.0973975	0.544400000000000
17Networks_LH_DefaultB_PFCd_9'	-0.142787	0.0232000000000000
17Networks_LH_DefaultB_PFCd_10'	-0.160835	0.00360000000000000
17Networks_LH_DefaultB_PFCd_11'	-0.177599	0
17Networks_LH_DefaultB_PFCd_12'	-0.193916	0
17Networks_LH_DefaultB_PFCl_1'	-0.177146	0
17Networks_LH_DefaultB_PFCl_2'	-0.143305	0.0214000000000000
17Networks_LH_DefaultB_PFCv_1'	-0.139146	0.0306000000000000
17Networks_LH_DefaultB_PFCv_2'	-0.169819	0.000800000000000000
17Networks_LH_DefaultB_PFCv_3'	-0.111749	0.250200000000000
17Networks_LH_DefaultB_PFCv_4'	-0.0620569	1.02240000000000
17Networks_LH_DefaultB_PFCv_5'	-0.0410927	1.02240000000000
17Networks_LH_DefaultB_PFCv_6'	-0.0699087	1.01460000000000
17Networks_LH_DefaultB_PFCv_7'	-0.0393344	1.02240000000000
17Networks_LH_DefaultB_PFCv_8'	-0.0570107	1.02240000000000
17Networks_LH_DefaultB_PFCv_9'	-0.105587	0.359400000000000
17Networks_LH_DefaultC_IPL_1'	-0.125764	0.0950000000000000
17Networks_LH_DefaultC_IPL_2'	-0.205838	0
17Networks_LH_DefaultC_IPL_3'	-0.245024	0
17Networks_LH_DefaultC_Rsp_1'	-0.244436	0
17Networks_LH_DefaultC_Rsp_2'	-0.239768	0
17Networks_LH_DefaultC_Rsp_3'	-0.0891931	0.743800000000000
17Networks_LH_DefaultC_Rsp_4'	-0.242584	0
17Networks_LH_DefaultC_Rsp_5'	-0.223486	0
17Networks_LH_DefaultC_Rsp_6'	-0.22437	0
17Networks_LH_DefaultC_Rsp_7'	-0.274397	0
17Networks_LH_DefaultC_Rsp_8'	-0.232322	0
17Networks_LH_DefaultC_PHC_1'	-0.234194	0
17Networks_LH_DefaultC_PHC_2'	-0.288074	0
17Networks_LH_DefaultC_PHC_3'	-0.175773	0
17Networks_LH_DefaultC_PHC_4'	-0.225648	0
17Networks_LH_DefaultC_PHC_5'	-0.210985	0
17Networks_LH_DefaultC_PHC_6'	-0.182368	0
17Networks_LH_TempPar_1'	-0.167525	0.000800000000000000
17Networks_LH_TempPar_2'	-0.154232	0.00720000000000000
17Networks_LH_TempPar_3'	-0.156405	0.00560000000000000
17Networks_LH_TempPar_4'	-0.151294	0.0104000000000000
17Networks_LH_TempPar_5'	-0.122291	0.121400000000000
17Networks_LH_TempPar_6'	-0.0354755	1.02240000000000
17Networks_LH_TempPar_7'	-0.172875	0.000600000000000000
17Networks_LH_TempPar_8'	-0.141816	0.0252000000000000
17Networks_LH_TempPar_9'	-0.139331	0.0302000000000000
17Networks_LH_TempPar_10'	-0.0637354	1.02200000000000
17Networks_LH_TempPar_11'	-0.11394	0.217800000000000
17Networks_LH_TempPar_12'	-0.073119	1.00340000000000
17Networks_LH_TempPar_13'	-0.108088	0.309400000000000
17Networks_LH_TempPar_14'	-0.109237	0.291400000000000
17Networks_LH_TempPar_15'	-0.0543817	1.02240000000000
17Networks_LH_TempPar_16'	-0.127589	0.0836000000000000
17Networks_RH_VisCent_Striate_1'	-0.165911	0.00120000000000000
17Networks_RH_VisCent_Striate_2'	-0.12979	0.0716000000000000
17Networks_RH_VisCent_Striate_3'	-0.205987	0
17Networks_RH_VisCent_Striate_4'	-0.143823	0.0208000000000000
17Networks_RH_VisCent_ExStr_1'	-0.126481	0.0912000000000000
17Networks_RH_VisCent_ExStr_2'	-0.186441	0
17Networks_RH_VisCent_ExStr_3'	-0.147719	0.0136000000000000
17Networks_RH_VisCent_ExStr_4'	-0.132613	0.0574000000000000
17Networks_RH_VisCent_ExStr_5'	-0.0973165	0.545800000000000
17Networks_RH_VisCent_ExStr_6'	-0.134776	0.0462000000000000
17Networks_RH_VisCent_ExStr_7'	-0.0946833	0.611800000000000
17Networks_RH_VisCent_ExStr_8'	-0.072148	1.00660000000000
17Networks_RH_VisCent_ExStr_9'	-0.0621474	1.02240000000000
17Networks_RH_VisCent_ExStr_10'	-0.109714	0.283600000000000
17Networks_RH_VisCent_ExStr_11'	-0.0718452	1.00920000000000
17Networks_RH_VisCent_ExStr_12'	-0.0737652	0.999200000000000
17Networks_RH_VisCent_ExStr_13'	-0.0955991	0.587600000000000
17Networks_RH_VisCent_ExStr_14'	-0.0980019	0.528800000000000
17Networks_RH_VisCent_ExStr_15'	-0.0983032	0.521000000000000
17Networks_RH_VisCent_ExStr_16'	-0.128944	0.0760000000000000
17Networks_RH_VisCent_ExStr_17'	-0.122571	0.118000000000000
17Networks_RH_VisCent_ExStr_18'	-0.135934	0.0420000000000000
17Networks_RH_VisCent_ExStr_19'	-0.105371	0.363200000000000
17Networks_RH_VisCent_ExStr_20'	-0.120288	0.139800000000000
17Networks_RH_VisCent_ExStr_21'	-0.158304	0.00460000000000000
17Networks_RH_VisCent_ExStr_22'	-0.107791	0.314800000000000
17Networks_RH_VisCent_ExStr_23'	-0.15157	0.0100000000000000
17Networks_RH_VisCent_ExStr_24'	-0.124786	0.100400000000000
17Networks_RH_VisCent_ExStr_25'	-0.115404	0.194600000000000
17Networks_RH_VisCent_ExStr_26'	-0.0870379	0.797400000000000
17Networks_RH_VisCent_ExStr_27'	-0.0801287	0.934600000000000
17Networks_RH_VisCent_ExStr_28'	-0.0279556	1.02240000000000
17Networks_RH_VisCent_ExStr_29'	-0.118353	0.160800000000000
17Networks_RH_VisCent_ExStr_30'	-0.0372596	1.02240000000000
17Networks_RH_VisCent_ExStr_31'	-0.0633803	1.02200000000000
17Networks_RH_VisCent_ExStr_32'	-0.0195413	1.02240000000000
17Networks_RH_VisCent_ExStr_33'	-0.0711299	1.01180000000000
17Networks_RH_VisCent_ExStr_34'	-0.0814074	0.911600000000000
17Networks_RH_VisCent_ExStr_35'	-0.0935516	0.638600000000000
17Networks_RH_VisPeri_StriCal_1'	-0.089098	0.746800000000000
17Networks_RH_VisPeri_StriCal_2'	-0.108851	0.297400000000000
17Networks_RH_VisPeri_StriCal_3'	-0.083457	0.873400000000000
17Networks_RH_VisPeri_StriCal_4'	-0.098152	0.524600000000000
17Networks_RH_VisPeri_StriCal_5'	-0.0862801	0.818400000000000
17Networks_RH_VisPeri_StriCal_6'	-0.0835825	0.871200000000000
17Networks_RH_VisPeri_ExStrInf_1'	-0.21131	0
17Networks_RH_VisPeri_ExStrInf_2'	-0.225728	0
17Networks_RH_VisPeri_ExStrInf_3'	-0.133616	0.0510000000000000
17Networks_RH_VisPeri_ExStrInf_4'	-0.185684	0
17Networks_RH_VisPeri_ExStrInf_5'	-0.170898	0.000600000000000000
17Networks_RH_VisPeri_ExStrInf_6'	-0.0798395	0.940200000000000
17Networks_RH_VisPeri_ExStrInf_7'	-0.0602319	1.02240000000000
17Networks_RH_VisPeri_ExStrInf_8'	-0.168017	0.000800000000000000
17Networks_RH_VisPeri_ExStrInf_9'	-0.146403	0.0158000000000000
17Networks_RH_VisPeri_ExStrInf_11'	-0.142773	0.0232000000000000
17Networks_RH_VisPeri_ExStrInf_12'	-0.217073	0
17Networks_RH_VisPeri_ExStrSup_1'	-0.100477	0.468200000000000
17Networks_RH_VisPeri_ExStrSup_2'	-0.141121	0.0264000000000000
17Networks_RH_VisPeri_ExStrSup_3'	-0.058524	1.02240000000000
17Networks_RH_VisPeri_ExStrSup_4'	-0.0563882	1.02240000000000
17Networks_RH_VisPeri_ExStrSup_5'	-0.103609	0.395000000000000
17Networks_RH_VisPeri_ExStrSup_6'	-0.00843117	1.02240000000000
17Networks_RH_VisPeri_ExStrSup_7'	-0.0515803	1.02240000000000
17Networks_RH_VisPeri_ExStrSup_8'	-0.0822832	0.893000000000000
17Networks_RH_VisPeri_ExStrSup_9'	-0.0286814	1.02240000000000
17Networks_RH_VisPeri_ExStrSup_10'	-0.0594502	1.02240000000000
17Networks_RH_VisPeri_ExStrSup_11'	-0.0670963	1.02000000000000
17Networks_RH_SomMotA_1'	-0.0788075	0.952200000000000
17Networks_RH_SomMotA_2'	-0.0996855	0.489600000000000
17Networks_RH_SomMotA_3'	-0.0675208	1.01960000000000
17Networks_RH_SomMotA_4'	-0.0506177	1.02240000000000
17Networks_RH_SomMotA_5'	-0.0428679	1.02240000000000
17Networks_RH_SomMotA_6'	-0.0832098	0.877400000000000
17Networks_RH_SomMotA_7'	-0.0700881	1.01420000000000
17Networks_RH_SomMotA_8'	-0.0378523	1.02240000000000
17Networks_RH_SomMotA_9'	-0.0305479	1.02240000000000
17Networks_RH_SomMotA_10'	-0.036544	1.02240000000000
17Networks_RH_SomMotA_11'	0.0338959	0.977600000000000
17Networks_RH_SomMotA_12'	-0.117273	0.171800000000000
17Networks_RH_SomMotA_13'	-0.105653	0.357600000000000
17Networks_RH_SomMotA_14'	-0.00207174	1.02240000000000
17Networks_RH_SomMotA_15'	-0.0868782	0.801800000000000
17Networks_RH_SomMotA_16'	-0.0529156	1.02240000000000
17Networks_RH_SomMotA_17'	-0.00839617	1.02240000000000
17Networks_RH_SomMotA_18'	-0.0280167	1.02240000000000
17Networks_RH_SomMotA_19'	-0.0830174	0.880000000000000
17Networks_RH_SomMotA_20'	-0.00270808	1.02240000000000
17Networks_RH_SomMotA_21'	-0.0876568	0.785800000000000
17Networks_RH_SomMotA_22'	-0.0809006	0.920200000000000
17Networks_RH_SomMotA_23'	-0.00358156	1.02240000000000
17Networks_RH_SomMotA_24'	-0.0817595	0.905200000000000
17Networks_RH_SomMotA_25'	-0.0440206	1.02240000000000
17Networks_RH_SomMotA_26'	-0.0774999	0.969000000000000
17Networks_RH_SomMotA_27'	-0.122255	0.121400000000000
17Networks_RH_SomMotA_28'	-0.107602	0.318200000000000
17Networks_RH_SomMotA_29'	-0.0769542	0.974600000000000
17Networks_RH_SomMotA_30'	-0.104537	0.377600000000000
17Networks_RH_SomMotA_31'	-0.0525257	1.02240000000000
17Networks_RH_SomMotA_32'	-0.0955281	0.589800000000000
17Networks_RH_SomMotA_33'	-0.0418453	1.02240000000000
17Networks_RH_SomMotA_34'	-0.104412	0.379000000000000
17Networks_RH_SomMotA_35'	-0.116964	0.175400000000000
17Networks_RH_SomMotA_36'	-0.0823955	0.891000000000000
17Networks_RH_SomMotA_37'	-0.0332762	1.02240000000000
17Networks_RH_SomMotA_38'	-0.0865278	0.811400000000000
17Networks_RH_SomMotA_39'	-0.115879	0.190000000000000
17Networks_RH_SomMotA_40'	-0.0666493	1.02040000000000
17Networks_RH_SomMotA_41'	-0.0595446	1.02240000000000
17Networks_RH_SomMotA_42'	-0.0979148	0.531400000000000
17Networks_RH_SomMotA_43'	-0.0793971	0.944400000000000
17Networks_RH_SomMotA_44'	-0.130522	0.0684000000000000
17Networks_RH_SomMotA_45'	-0.0746492	0.993200000000000
17Networks_RH_SomMotA_46'	-0.0876136	0.786400000000000
17Networks_RH_SomMotA_47'	-0.0606856	1.02240000000000
17Networks_RH_SomMotA_48'	-0.0816387	0.908400000000000
17Networks_RH_SomMotB_Cent_1'	-0.0510515	1.02240000000000
17Networks_RH_SomMotB_Cent_2'	-0.0348552	1.02240000000000
17Networks_RH_SomMotB_Cent_3'	-0.0212092	1.02240000000000
17Networks_RH_SomMotB_Cent_4'	-0.0361235	1.02240000000000
17Networks_RH_SomMotB_Cent_5'	-0.119857	0.143600000000000
17Networks_RH_SomMotB_Cent_6'	-0.0416796	1.02240000000000
17Networks_RH_SomMotB_Cent_7'	-0.00720856	1.02240000000000
17Networks_RH_SomMotB_Cent_8'	-0.0783812	0.957800000000000
17Networks_RH_SomMotB_Cent_9'	-0.0616623	1.02240000000000
17Networks_RH_SomMotB_Cent_10'	-0.0474747	1.02240000000000
17Networks_RH_SomMotB_Cent_11'	-0.0301588	1.02240000000000
17Networks_RH_SomMotB_Cent_12'	-0.0767247	0.976400000000000
17Networks_RH_SomMotB_S2_1'	-0.0988155	0.508000000000000
17Networks_RH_SomMotB_S2_2'	-0.108431	0.303600000000000
17Networks_RH_SomMotB_S2_3'	-0.0682996	1.01740000000000
17Networks_RH_SomMotB_S2_4'	-0.0639126	1.02200000000000
17Networks_RH_SomMotB_S2_5'	-0.102383	0.420400000000000
17Networks_RH_SomMotB_S2_6'	-0.0953596	0.595200000000000
17Networks_RH_SomMotB_S2_7'	-0.127451	0.0842000000000000
17Networks_RH_SomMotB_S2_8'	-0.0643305	1.02200000000000
17Networks_RH_SomMotB_S2_9'	-0.12309	0.113800000000000
17Networks_RH_SomMotB_S2_10'	-0.0487738	1.02240000000000
17Networks_RH_SomMotB_S2_11'	-0.0712937	1.01120000000000
17Networks_RH_SomMotB_S2_12'	-0.0975789	0.539800000000000
17Networks_RH_SomMotB_S2_13'	-0.100062	0.479000000000000
17Networks_RH_SomMotB_S2_14'	-0.0359682	1.02240000000000
17Networks_RH_SomMotB_S2_15'	-0.116442	0.181800000000000
17Networks_RH_SomMotB_Ins_1'	-0.089165	0.744200000000000
17Networks_RH_SomMotB_Aud_1'	-0.133003	0.0554000000000000
17Networks_RH_SomMotB_Aud_2'	-0.0722187	1.00640000000000
17Networks_RH_SomMotB_Aud_3'	-0.0844101	0.856000000000000
17Networks_RH_SomMotB_Aud_4'	-0.0156992	1.02240000000000
17Networks_RH_SomMotB_Aud_5'	-0.0962234	0.573000000000000
17Networks_RH_SomMotB_Aud_6'	-0.091476	0.687200000000000
17Networks_RH_SomMotB_Aud_7'	-0.0673308	1.01980000000000
17Networks_RH_SomMotB_Aud_8'	-0.113737	0.220800000000000
17Networks_RH_SomMotB_Aud_9'	-0.106015	0.350400000000000
17Networks_RH_SomMotB_Aud_10'	-0.0818746	0.903600000000000
17Networks_RH_SomMotB_Aud_11'	-0.0981707	0.523800000000000
17Networks_RH_SomMotB_Aud_12'	-0.141967	0.0250000000000000
17Networks_RH_SomMotB_Aud_13'	-0.108197	0.307600000000000
17Networks_RH_SomMotB_Aud_14'	-0.11012	0.275800000000000
17Networks_RH_DorsAttnA_TempOcc_1'	-0.0513643	1.02240000000000
17Networks_RH_DorsAttnA_TempOcc_2'	-0.175802	0
17Networks_RH_DorsAttnA_TempOcc_3'	-0.101759	0.433800000000000
17Networks_RH_DorsAttnA_TempOcc_4'	-0.132866	0.0560000000000000
17Networks_RH_DorsAttnA_TempOcc_5'	-0.157422	0.00500000000000000
17Networks_RH_DorsAttnA_TempOcc_6'	-0.120275	0.139800000000000
17Networks_RH_DorsAttnA_TempOcc_7'	-0.179619	0
17Networks_RH_DorsAttnA_TempOcc_8'	-0.0995876	0.491600000000000
17Networks_RH_DorsAttnA_ParOcc_1'	-0.0966114	0.563800000000000
17Networks_RH_DorsAttnA_ParOcc_2'	-0.0973877	0.544400000000000
17Networks_RH_DorsAttnA_ParOcc_3'	-0.111439	0.253600000000000
17Networks_RH_DorsAttnA_ParOcc_4'	-0.156141	0.00560000000000000
17Networks_RH_DorsAttnA_ParOcc_5'	-0.142167	0.0246000000000000
17Networks_RH_DorsAttnA_ParOcc_6'	-0.16481	0.00160000000000000
17Networks_RH_DorsAttnA_ParOcc_7'	-0.166923	0.00100000000000000
17Networks_RH_DorsAttnA_ParOcc_8'	-0.111227	0.256600000000000
17Networks_RH_DorsAttnA_ParOcc_9'	-0.195864	0
17Networks_RH_DorsAttnA_SPL_1'	-0.18198	0
17Networks_RH_DorsAttnA_SPL_2'	-0.15379	0.00740000000000000
17Networks_RH_DorsAttnA_SPL_3'	-0.101846	0.430600000000000
17Networks_RH_DorsAttnA_SPL_4'	-0.163596	0.00200000000000000
17Networks_RH_DorsAttnA_SPL_5'	-0.165547	0.00120000000000000
17Networks_RH_DorsAttnA_SPL_6'	-0.157105	0.00520000000000000
17Networks_RH_DorsAttnA_SPL_7'	-0.131321	0.0644000000000000
17Networks_RH_DorsAttnA_SPL_8'	-0.152117	0.00920000000000000
17Networks_RH_DorsAttnA_SPL_9'	-0.0802256	0.933600000000000
17Networks_RH_DorsAttnA_SPL_10'	-0.143046	0.0224000000000000
17Networks_RH_DorsAttnA_SPL_11'	-0.197321	0
17Networks_RH_DorsAttnA_SPL_12'	-0.194398	0
17Networks_RH_DorsAttnA_SPL_13'	-0.204401	0
17Networks_RH_DorsAttnA_SPL_14'	-0.109323	0.290800000000000
17Networks_RH_DorsAttnA_SPL_15'	-0.140194	0.0286000000000000
17Networks_RH_DorsAttnA_SPL_16'	-0.196305	0
17Networks_RH_DorsAttnA_SPL_17'	-0.174144	0.000200000000000000
17Networks_RH_DorsAttnB_TempOcc_1'	-0.0626618	1.02220000000000
17Networks_RH_DorsAttnB_PostC_1'	-0.0967091	0.561200000000000
17Networks_RH_DorsAttnB_PostC_2'	-0.142626	0.0236000000000000
17Networks_RH_DorsAttnB_PostC_3'	-0.123244	0.112600000000000
17Networks_RH_DorsAttnB_PostC_4'	-0.107965	0.311000000000000
17Networks_RH_DorsAttnB_PostC_5'	-0.147701	0.0136000000000000
17Networks_RH_DorsAttnB_PostC_6'	-0.192831	0
17Networks_RH_DorsAttnB_PostC_7'	-0.133157	0.0542000000000000
17Networks_RH_DorsAttnB_PostC_8'	-0.18061	0
17Networks_RH_DorsAttnB_PostC_9'	-0.173108	0.000400000000000000
17Networks_RH_DorsAttnB_PostC_10'	-0.102478	0.418600000000000
17Networks_RH_DorsAttnB_PostC_11'	-0.0991729	0.501400000000000
17Networks_RH_DorsAttnB_PostC_12'	-0.109543	0.287000000000000
17Networks_RH_DorsAttnB_PostC_13'	-0.147854	0.0132000000000000
17Networks_RH_DorsAttnB_PostC_14'	-0.131944	0.0602000000000000
17Networks_RH_DorsAttnB_PostC_15'	-0.0877509	0.785200000000000
17Networks_RH_DorsAttnB_PostC_16'	-0.0612839	1.02240000000000
17Networks_RH_DorsAttnB_PostC_17'	-0.166698	0.00100000000000000
17Networks_RH_DorsAttnB_PostC_18'	-0.149379	0.0120000000000000
17Networks_RH_DorsAttnB_PostC_19'	-0.147071	0.0150000000000000
17Networks_RH_DorsAttnB_PostC_20'	-0.112889	0.231200000000000
17Networks_RH_DorsAttnB_FEF_1'	-0.113833	0.219000000000000
17Networks_RH_DorsAttnB_FEF_2'	-0.192259	0
17Networks_RH_DorsAttnB_FEF_3'	-0.263669	0
17Networks_RH_DorsAttnB_FEF_4'	-0.0683228	1.01740000000000
17Networks_RH_DorsAttnB_FEF_5'	-0.118833	0.155400000000000
17Networks_RH_DorsAttnB_FEF_6'	-0.0934755	0.640800000000000
17Networks_RH_DorsAttnB_PrCv_1'	-0.152696	0.00880000000000000
17Networks_RH_SalVentAttnA_ParOper_1'	-0.0426015	1.02240000000000
17Networks_RH_SalVentAttnA_ParOper_2'	-0.0269116	1.02240000000000
17Networks_RH_SalVentAttnA_ParOper_3'	-0.109573	0.285800000000000
17Networks_RH_SalVentAttnA_ParOper_4'	-0.0648733	1.02200000000000
17Networks_RH_SalVentAttnA_ParOper_5'	-0.0537935	1.02240000000000
17Networks_RH_SalVentAttnA_ParOper_6'	-0.0619047	1.02240000000000
17Networks_RH_SalVentAttnA_ParOper_7'	-0.0650377	1.02200000000000
17Networks_RH_SalVentAttnA_ParOper_8'	-0.0637581	1.02200000000000
17Networks_RH_SalVentAttnA_ParOper_9'	-0.0826638	0.886600000000000
17Networks_RH_SalVentAttnA_ParOper_10'	-0.120786	0.134800000000000
17Networks_RH_SalVentAttnA_PrC_1'	-0.132058	0.0596000000000000
17Networks_RH_SalVentAttnA_PrC_2'	-0.0680029	1.01860000000000
17Networks_RH_SalVentAttnA_FrOper_1'	0.0115036	0.977600000000000
17Networks_RH_SalVentAttnA_FrOper_2'	-0.0710972	1.01200000000000
17Networks_RH_SalVentAttnA_FrOper_3'	-0.0571541	1.02240000000000
17Networks_RH_SalVentAttnA_FrOper_4'	-0.0454939	1.02240000000000
17Networks_RH_SalVentAttnA_FrOper_5'	-0.0152914	1.02240000000000
17Networks_RH_SalVentAttnA_FrOper_6'	-0.0556721	1.02240000000000
17Networks_RH_SalVentAttnA_FrOper_7'	-0.0928582	0.655600000000000
17Networks_RH_SalVentAttnA_FrOper_8'	-0.0912625	0.691200000000000
17Networks_RH_SalVentAttnA_Ins_1'	-0.101762	0.433800000000000
17Networks_RH_SalVentAttnA_Ins_2'	-0.147014	0.0152000000000000
17Networks_RH_SalVentAttnA_Ins_3'	-0.0718291	1.00920000000000
17Networks_RH_SalVentAttnA_Ins_4'	-0.110962	0.261800000000000
17Networks_RH_SalVentAttnA_Ins_5'	-0.00524049	1.02240000000000
17Networks_RH_SalVentAttnA_Ins_6'	-0.0330607	1.02240000000000
17Networks_RH_SalVentAttnA_Ins_7'	-0.0489256	1.02240000000000
17Networks_RH_SalVentAttnA_Ins_8'	-0.0377748	1.02240000000000
17Networks_RH_SalVentAttnA_Ins_9'	-0.0350925	1.02240000000000
17Networks_RH_SalVentAttnA_ParMed_1'	-0.172432	0.000600000000000000
17Networks_RH_SalVentAttnA_ParMed_2'	-0.169902	0.000800000000000000
17Networks_RH_SalVentAttnA_ParMed_3'	-0.1609	0.00360000000000000
17Networks_RH_SalVentAttnA_ParMed_4'	-0.192577	0
17Networks_RH_SalVentAttnA_ParMed_5'	-0.14521	0.0188000000000000
17Networks_RH_SalVentAttnA_ParMed_6'	-0.151956	0.00940000000000000
17Networks_RH_SalVentAttnA_ParMed_7'	-0.131509	0.0632000000000000
17Networks_RH_SalVentAttnA_ParMed_8'	-0.121377	0.128200000000000
17Networks_RH_SalVentAttnA_ParMed_9'	-0.165405	0.00140000000000000
17Networks_RH_SalVentAttnA_ParMed_10'	-0.113756	0.220000000000000
17Networks_RH_SalVentAttnA_ParMed_11'	-0.120596	0.137000000000000
17Networks_RH_SalVentAttnA_FrMed_1'	-0.218474	0
17Networks_RH_SalVentAttnA_FrMed_2'	-0.159842	0.00360000000000000
17Networks_RH_SalVentAttnA_FrMed_3'	-0.119486	0.148200000000000
17Networks_RH_SalVentAttnA_FrMed_4'	-0.164722	0.00160000000000000
17Networks_RH_SalVentAttnA_FrMed_5'	-0.133748	0.0502000000000000
17Networks_RH_SalVentAttnA_FrMed_6'	-0.134264	0.0480000000000000
17Networks_RH_SalVentAttnA_FrMed_7'	-0.0482893	1.02240000000000
17Networks_RH_SalVentAttnA_FrMed_8'	-0.041979	1.02240000000000
17Networks_RH_SalVentAttnA_FrMed_9'	-0.0835823	0.871200000000000
17Networks_RH_SalVentAttnA_FrMed_10'	-0.0768966	0.975400000000000
17Networks_RH_SalVentAttnB_IPL_1'	-0.14817	0.0126000000000000
17Networks_RH_SalVentAttnB_IPL_2'	-0.0897405	0.731000000000000
17Networks_RH_SalVentAttnB_IPL_3'	-0.114559	0.207000000000000
17Networks_RH_SalVentAttnB_IPL_4'	-0.167311	0.000800000000000000
17Networks_RH_SalVentAttnB_PFCl_1'	-0.12041	0.138600000000000
17Networks_RH_SalVentAttnB_PFCl_2'	-0.111693	0.251000000000000
17Networks_RH_SalVentAttnB_PFCl_3'	-0.0807432	0.924200000000000
17Networks_RH_SalVentAttnB_PFCl_4'	-0.142599	0.0238000000000000
17Networks_RH_SalVentAttnB_PFCl_5'	-0.0832231	0.876800000000000
17Networks_RH_SalVentAttnB_PFCl_6'	-0.191067	0
17Networks_RH_SalVentAttnB_PFClv_1'	-0.0702585	1.01340000000000
17Networks_RH_SalVentAttnB_PFClv_2'	-0.103755	0.392000000000000
17Networks_RH_SalVentAttnB_Ins_1'	-0.123044	0.114000000000000
17Networks_RH_SalVentAttnB_Ins_2'	-0.12159	0.127400000000000
17Networks_RH_SalVentAttnB_Ins_3'	-0.0558457	1.02240000000000
17Networks_RH_SalVentAttnB_Ins_4'	-0.0129566	1.02240000000000
17Networks_RH_SalVentAttnB_Ins_5'	-0.102296	0.422000000000000
17Networks_RH_SalVentAttnB_Ins_6'	-0.00502814	1.02240000000000
17Networks_RH_SalVentAttnB_Ins_7'	-0.0176004	1.02240000000000
17Networks_RH_SalVentAttnB_Ins_8'	-0.0941546	0.623000000000000
17Networks_RH_SalVentAttnB_Ins_9'	-0.0582267	1.02240000000000
17Networks_RH_SalVentAttnB_PFCmp_1'	-0.233525	0
17Networks_RH_SalVentAttnB_PFCmp_2'	-0.162212	0.00260000000000000
17Networks_RH_SalVentAttnB_PFCmp_3'	-0.194655	0
17Networks_RH_SalVentAttnB_PFCmp_4'	-0.221681	0
17Networks_RH_SalVentAttnB_PFCmp_5'	-0.124206	0.104800000000000
17Networks_RH_SalVentAttnB_Cinga_1'	-0.182479	0
17Networks_RH_LimbicB_OFC_1'	-0.0723362	1.00620000000000
17Networks_RH_LimbicB_OFC_2'	-0.0850252	0.844800000000000
17Networks_RH_LimbicB_OFC_3'	-0.0504776	1.02240000000000
17Networks_RH_LimbicB_OFC_4'	-0.0506169	1.02240000000000
17Networks_RH_LimbicB_OFC_5'	0.0297761	0.977600000000000
17Networks_RH_LimbicB_OFC_6'	-0.0846555	0.851400000000000
17Networks_RH_LimbicB_OFC_7'	-0.0604169	1.02240000000000
17Networks_RH_LimbicB_OFC_8'	0.0470891	0.977600000000000
17Networks_RH_LimbicB_OFC_9'	-0.125781	0.0950000000000000
17Networks_RH_LimbicB_OFC_10'	-0.112788	0.233200000000000
17Networks_RH_LimbicB_OFC_11'	-0.0854093	0.839000000000000
17Networks_RH_LimbicB_OFC_12'	-0.026846	1.02240000000000
17Networks_RH_LimbicB_OFC_13'	-0.0392489	1.02240000000000
17Networks_RH_LimbicB_OFC_14'	-0.178901	0
17Networks_RH_LimbicB_OFC_15'	-0.125763	0.0950000000000000
17Networks_RH_LimbicB_OFC_16'	-0.079285	0.945800000000000
17Networks_RH_LimbicA_TempPole_1'	-0.102007	0.427400000000000
17Networks_RH_LimbicA_TempPole_2'	-0.151921	0.00940000000000000
17Networks_RH_LimbicA_TempPole_3'	-0.102707	0.412600000000000
17Networks_RH_LimbicA_TempPole_4'	-0.143436	0.0210000000000000
17Networks_RH_LimbicA_TempPole_5'	-0.189609	0
17Networks_RH_LimbicA_TempPole_6'	-0.0363208	1.02240000000000
17Networks_RH_LimbicA_TempPole_7'	-0.087904	0.781000000000000
17Networks_RH_LimbicA_TempPole_8'	-0.0302554	1.02240000000000
17Networks_RH_LimbicA_TempPole_9'	-0.178255	0
17Networks_RH_LimbicA_TempPole_10'	-0.164099	0.00180000000000000
17Networks_RH_LimbicA_TempPole_11'	-0.135993	0.0418000000000000
17Networks_RH_LimbicA_TempPole_12'	-0.11168	0.251000000000000
17Networks_RH_LimbicA_TempPole_13'	-0.118473	0.159600000000000
17Networks_RH_LimbicA_TempPole_14'	-0.10269	0.413200000000000
17Networks_RH_LimbicA_TempPole_15'	-0.127485	0.0842000000000000
17Networks_RH_ContA_Temp_1'	-0.24013	0
17Networks_RH_ContA_Temp_2'	-0.156575	0.00540000000000000
17Networks_RH_ContA_IPS_1'	-0.181981	0
17Networks_RH_ContA_IPS_2'	-0.186425	0
17Networks_RH_ContA_IPS_3'	-0.206661	0
17Networks_RH_ContA_IPS_4'	-0.154674	0.00700000000000000
17Networks_RH_ContA_IPS_5'	-0.201286	0
17Networks_RH_ContA_IPS_6'	-0.174201	0
17Networks_RH_ContA_IPS_7'	-0.182883	0
17Networks_RH_ContA_IPS_8'	-0.107061	0.327400000000000
17Networks_RH_ContA_IPS_9'	-0.164422	0.00180000000000000
17Networks_RH_ContA_IPS_10'	-0.161846	0.00260000000000000
17Networks_RH_ContA_IPS_11'	-0.133504	0.0520000000000000
17Networks_RH_ContA_IPS_12'	-0.13662	0.0396000000000000
17Networks_RH_ContA_PFCd_1'	-0.214754	0
17Networks_RH_ContA_PFCl_1'	-0.115425	0.194000000000000
17Networks_RH_ContA_PFCl_2'	-0.0726345	1.00460000000000
17Networks_RH_ContA_PFCl_3'	-0.0397354	1.02240000000000
17Networks_RH_ContA_PFCl_4'	-0.0811118	0.916400000000000
17Networks_RH_ContA_PFCl_5'	-0.144966	0.0192000000000000
17Networks_RH_ContA_PFCl_6'	-0.0461724	1.02240000000000
17Networks_RH_ContA_PFCl_7'	-0.185797	0
17Networks_RH_ContA_PFCl_8'	-0.180178	0
17Networks_RH_ContA_PFCl_9'	-0.118835	0.155400000000000
17Networks_RH_ContA_PFCl_10'	-0.202427	0
17Networks_RH_ContA_PFCl_11'	-0.144684	0.0192000000000000
17Networks_RH_ContA_Cingm_1'	-0.175304	0
17Networks_RH_ContA_Cingm_2'	-0.168822	0.000800000000000000
17Networks_RH_ContB_Temp_1'	-0.198402	0
17Networks_RH_ContB_Temp_2'	-0.122968	0.114600000000000
17Networks_RH_ContB_Temp_3'	-0.232971	0
17Networks_RH_ContB_Temp_4'	-0.146946	0.0152000000000000
17Networks_RH_ContB_Temp_5'	-0.24097	0
17Networks_RH_ContB_IPL_1'	-0.181816	0
17Networks_RH_ContB_IPL_2'	-0.129671	0.0726000000000000
17Networks_RH_ContB_IPL_3'	-0.174466	0
17Networks_RH_ContB_IPL_4'	-0.246238	0
17Networks_RH_ContB_IPL_5'	-0.135125	0.0454000000000000
17Networks_RH_ContB_IPL_6'	-0.133534	0.0520000000000000
17Networks_RH_ContB_IPL_7'	-0.139914	0.0290000000000000
17Networks_RH_ContB_IPL_8'	-0.199149	0
17Networks_RH_ContB_IPL_9'	-0.128008	0.0812000000000000
17Networks_RH_ContB_IPL_10'	-0.120589	0.137000000000000
17Networks_RH_ContB_IPL_11'	-0.105643	0.357800000000000
17Networks_RH_ContB_IPL_12'	-0.147301	0.0148000000000000
17Networks_RH_ContB_PFCld_1'	-0.155762	0.00580000000000000
17Networks_RH_ContB_PFCld_2'	-0.156376	0.00560000000000000
17Networks_RH_ContB_PFCld_3'	-0.1165	0.181400000000000
17Networks_RH_ContB_PFCld_4'	-0.142275	0.0244000000000000
17Networks_RH_ContB_PFCld_5'	-0.143045	0.0224000000000000
17Networks_RH_ContB_PFCld_6'	-0.17583	0
17Networks_RH_ContB_PFCld_7'	-0.11037	0.271200000000000
17Networks_RH_ContB_PFCld_8'	-0.17472	0
17Networks_RH_ContB_PFCld_9'	-0.274987	0
17Networks_RH_ContB_PFCld_10'	-0.266432	0
17Networks_RH_ContB_PFCld_11'	-0.169415	0.000800000000000000
17Networks_RH_ContB_PFClv_1'	-0.20486	0
17Networks_RH_ContB_PFClv_2'	-0.0738773	0.997600000000000
17Networks_RH_ContB_PFClv_3'	-0.0976916	0.536400000000000
17Networks_RH_ContB_PFClv_4'	-0.114673	0.205000000000000
17Networks_RH_ContB_PFClv_5'	-0.108557	0.301000000000000
17Networks_RH_ContB_PFClv_6'	-0.186454	0
17Networks_RH_ContB_PFClv_7'	-0.117954	0.164200000000000
17Networks_RH_ContB_PFClv_8'	-0.163335	0.00220000000000000
17Networks_RH_ContB_PFCmp_1'	-0.218323	0
17Networks_RH_ContB_PFCmp_2'	-0.0687837	1.01720000000000
17Networks_RH_ContB_PFCmp_3'	-0.157337	0.00500000000000000
17Networks_RH_ContC_pCun_1'	-0.156929	0.00540000000000000
17Networks_RH_ContC_pCun_2'	-0.0773081	0.971400000000000
17Networks_RH_ContC_pCun_3'	-0.235771	0
17Networks_RH_ContC_pCun_4'	-0.0633105	1.02200000000000
17Networks_RH_ContC_pCun_5'	-0.219257	0
17Networks_RH_ContC_pCun_6'	-0.174119	0.000200000000000000
17Networks_RH_ContC_pCun_7'	-0.143391	0.0212000000000000
17Networks_RH_ContC_pCun_8'	-0.141366	0.0256000000000000
17Networks_RH_ContC_pCun_9'	-0.154627	0.00700000000000000
17Networks_RH_ContC_pCun_10'	-0.186381	0
17Networks_RH_ContC_pCun_11'	-0.126957	0.0886000000000000
17Networks_RH_ContC_Cingp_1'	-0.172055	0.000600000000000000
17Networks_RH_ContC_Cingp_3'	-0.140821	0.0274000000000000
17Networks_RH_ContC_Cingp_4'	-0.0811328	0.915800000000000
17Networks_RH_DefaultA_Temp_1'	-0.217926	0
17Networks_RH_DefaultA_Temp_2'	-0.181729	0
17Networks_RH_DefaultA_IPL_1'	-0.166228	0.00120000000000000
17Networks_RH_DefaultA_IPL_2'	-0.162728	0.00260000000000000
17Networks_RH_DefaultA_IPL_3'	-0.196447	0
17Networks_RH_DefaultA_IPL_4'	-0.175624	0
17Networks_RH_DefaultA_IPL_5'	-0.215259	0
17Networks_RH_DefaultA_IPL_6'	-0.298971	0
17Networks_RH_DefaultA_IPL_7'	-0.189683	0
17Networks_RH_DefaultA_IPL_8'	-0.17588	0
17Networks_RH_DefaultA_PFCd_1'	-0.158903	0.00380000000000000
17Networks_RH_DefaultA_PFCd_2'	-0.248947	0
17Networks_RH_DefaultA_PFCd_3'	-0.194741	0
17Networks_RH_DefaultA_PFCd_4'	-0.261621	0
17Networks_RH_DefaultA_PFCd_5'	-0.233242	0
17Networks_RH_DefaultA_pCunPCC_1'	-0.163132	0.00220000000000000
17Networks_RH_DefaultA_pCunPCC_2'	-0.250083	0
17Networks_RH_DefaultA_pCunPCC_3'	-0.166092	0.00120000000000000
17Networks_RH_DefaultA_pCunPCC_4'	-0.179047	0
17Networks_RH_DefaultA_pCunPCC_5'	-0.134143	0.0488000000000000
17Networks_RH_DefaultA_pCunPCC_6'	-0.152458	0.00920000000000000
17Networks_RH_DefaultA_pCunPCC_7'	-0.210152	0
17Networks_RH_DefaultA_pCunPCC_8'	-0.16612	0.00120000000000000
17Networks_RH_DefaultA_pCunPCC_9'	-0.182623	0
17Networks_RH_DefaultA_pCunPCC_10'	-0.155372	0.00600000000000000
17Networks_RH_DefaultA_pCunPCC_11'	-0.112536	0.238400000000000
17Networks_RH_DefaultA_pCunPCC_12'	-0.115988	0.189400000000000
17Networks_RH_DefaultA_PFCm_1'	-0.20657	0
17Networks_RH_DefaultA_PFCm_2'	-0.180281	0
17Networks_RH_DefaultA_PFCm_3'	-0.234299	0
17Networks_RH_DefaultA_PFCm_4'	-0.141505	0.0256000000000000
17Networks_RH_DefaultA_PFCm_5'	-0.262883	0
17Networks_RH_DefaultA_PFCm_6'	-0.112148	0.244200000000000
17Networks_RH_DefaultA_PFCm_7'	-0.234315	0
17Networks_RH_DefaultA_PFCm_8'	-0.259872	0
17Networks_RH_DefaultA_PFCm_9'	-0.204847	0
17Networks_RH_DefaultA_PFCm_10'	-0.231705	0
17Networks_RH_DefaultB_Temp_1'	-0.132008	0.0598000000000000
17Networks_RH_DefaultB_Temp_2'	-0.130449	0.0686000000000000
17Networks_RH_DefaultB_Temp_3'	-0.105744	0.355200000000000
17Networks_RH_DefaultB_AntTemp_1'	-0.153673	0.00760000000000000
17Networks_RH_DefaultB_AntTemp_2'	-0.0764518	0.979000000000000
17Networks_RH_DefaultB_AntTemp_3'	-0.180509	0
17Networks_RH_DefaultB_AntTemp_4'	-0.157542	0.00480000000000000
17Networks_RH_DefaultB_PFCd_1'	-0.139069	0.0310000000000000
17Networks_RH_DefaultB_PFCd_2'	-0.212888	0
17Networks_RH_DefaultB_PFCd_3'	-0.112233	0.243400000000000
17Networks_RH_DefaultB_PFCd_4'	-0.19122	0
17Networks_RH_DefaultB_PFCd_5'	-0.0775675	0.968200000000000
17Networks_RH_DefaultB_PFCd_6'	-0.132332	0.0586000000000000
17Networks_RH_DefaultB_PFCd_7'	-0.107641	0.316800000000000
17Networks_RH_DefaultB_PFCd_8'	-0.176785	0
17Networks_RH_DefaultB_PFCv_1'	-0.149952	0.0114000000000000
17Networks_RH_DefaultB_PFCv_2'	-0.117572	0.168400000000000
17Networks_RH_DefaultB_PFCv_3'	-0.0676401	1.01940000000000
17Networks_RH_DefaultB_PFCv_4'	-0.0281229	1.02240000000000
17Networks_RH_DefaultB_PFCv_5'	-0.078526	0.955800000000000
17Networks_RH_DefaultB_PFCv_6'	-0.0548587	1.02240000000000
17Networks_RH_DefaultC_IPL_1'	-0.231477	0
17Networks_RH_DefaultC_IPL_2'	-0.253549	0
17Networks_RH_DefaultC_Rsp_1'	-0.210186	0
17Networks_RH_DefaultC_Rsp_2'	-0.20767	0
17Networks_RH_DefaultC_Rsp_3'	-0.238189	0
17Networks_RH_DefaultC_Rsp_4'	-0.219174	0
17Networks_RH_DefaultC_PHC_1'	-0.177032	0
17Networks_RH_DefaultC_PHC_2'	-0.236089	0
17Networks_RH_DefaultC_PHC_3'	-0.246943	0
17Networks_RH_DefaultC_PHC_4'	-0.197826	0
17Networks_RH_TempPar_1'	-0.172812	0.000600000000000000
17Networks_RH_TempPar_2'	-0.186063	0
17Networks_RH_TempPar_3'	-0.143914	0.0204000000000000
17Networks_RH_TempPar_4'	-0.105088	0.368400000000000
17Networks_RH_TempPar_5'	-0.14854	0.0124000000000000
17Networks_RH_TempPar_6'	-0.151342	0.0104000000000000
17Networks_RH_TempPar_7'	-0.116233	0.185000000000000
17Networks_RH_TempPar_8'	-0.14454	0.0194000000000000
17Networks_RH_TempPar_9'	-0.148431	0.0126000000000000
17Networks_RH_TempPar_10'	-0.0975355	0.541400000000000
17Networks_RH_TempPar_11'	0.0230321	0.977600000000000
17Networks_RH_TempPar_12'	-0.151531	0.0100000000000000
17Networks_RH_TempPar_13'	-0.145872	0.0174000000000000
17Networks_RH_TempPar_14'	-0.141996	0.0250000000000000
17Networks_RH_TempPar_15'	-0.067603	1.01940000000000
17Networks_RH_TempPar_16'	-0.0896087	0.734200000000000
17Networks_RH_TempPar_17'	-0.0898805	0.726600000000000
17Networks_RH_TempPar_18'	-0.121801	0.125200000000000
17Networks_RH_TempPar_19'	-0.140443	0.0282000000000000
17Networks_RH_TempPar_20'	-0.13448	0.0472000000000000
17Networks_RH_TempPar_21'	-0.115021	0.200000000000000
17Networks_RH_TempPar_22'	-0.136987	0.0380000000000000

## Sheet: Fig5B_beh
Names	Weights	Pvalues
SSAGA_Alc_Hvy_Max_Drinks	0.252547917954934	0
GaitSpeed_Comp	0.238924583842242	0
Total_Beer_Wine_Cooler_7days	0.219236280616888	0
SSAGA_Alc_12_Max_Drinks	0.196032272516195	0.0002
SSAGA_TB_Smoking_History	0.184967588545534	0.0002
DDisc_AUC_200	0.176658055160297	0.0006
CardSort_Unadj	0.170884818319853	0.0008
NEOFAC_E	0.164425056466291	0.0014
Endurance_Unadj	0.157651189994966	0.0048
Total_Drinks_7days	0.156079304675716	0.0052
Strength_Unadj	0.155811651319565	0.0052
MeanPurp_Unadj	0.151076009490317	0.0082
Dexterity_Unadj	0.138962478875279	0.0262
Num_Days_Drank_7days	0.129338871640107	0.0674
SSAGA_Alc_12_Drinks_Per_Day	0.126529093446226	0.086
Friendship_Unadj	0.119222298358887	0.1624
ER40FEAR	0.115324103798131	0.2208
Flanker_Unadj	0.112448035689259	0.2694
ProcSpeed_Unadj	0.105300737887313	0.4188
SSAGA_Alc_Hvy_Drinks_Per_Day	0.104908254514866	0.4278
DDisc_AUC_40K	0.102370705528993	0.4874
VSPLOT_TC	0.0972111555326798	0.6152
InstruSupp_Unadj	0.09641176006713	0.6346
EmotSupp_Unadj	0.0913455701154808	0.7588
SSAGA_Agoraphobia	0.0875977850148277	0.8378
FamHist_Fath_None	0.0850309025321743	0.8848
IWRD_RTC	0.0821873402428425	0.9272
NEOFAC_A	0.0819737770147614	0.9292
ER40_CR	0.0788713083495074	0.967
LifeSatisf_Unadj	0.0781484178669426	0.971
PicVocab_Unadj	0.0779790607543117	0.973
PainInterf_Tscore	0.0741415613317667	0.9926
SSAGA_Alc_D4_Ab_Sx	0.0735884478249177	0.9946
PicSeq_Unadj	0.0719902611351268	1.0004
Avg_Weekday_Any_Tobacco_7days	0.0701886056328134	1.004
Num_Days_Used_Any_Tobacco_7days	0.0692180697064766	1.0044
SSAGA_Alc_D4_Dp_Sx	0.0663202745986335	1.0084
Total_Any_Tobacco_7days	0.0611887364125014	1.01
SCPT_TN	0.0586112714199321	1.0108
SCPT_SPEC	0.0586112714199321	1.0108
SSAGA_Alc_D4_Ab_Dx	0.0577948082393534	1.0108
FamHist_Moth_Dep	0.0545641381674893	1.0108
PosAffect_Unadj	0.0523318730238605	1.0108
ER40ANG	0.0488994225340199	1.0108
Avg_Weekend_Any_Tobacco_7days	0.0481777189183939	1.0108
Avg_Weekday_Cigarettes_7days	0.0450022786638562	1.0108
PSQI_Score	0.0447285698501279	1.0108
DSM_Hype_Raw	0.0421472731115508	1.0108
Total_Cigarettes_7days	0.0399759244576476	1.0108
SSAGA_Alc_D4_Dp_Dx	0.0344193764723294	1.0108
ListSort_Unadj	0.0338779511594902	1.0108
ER40NOE	0.032795821179891	1.0108
SelfEff_Unadj	0.0323536950907323	1.0108
SSAGA_TB_Still_Smoking	0.0278098354961656	1.0108
SCPT_TPRT	0.0251179224553046	1.0108
ASR_Intr_Raw	0.0188430935644235	1.0108
Avg_Weekend_Cigarettes_7days	0.0140494398186488	1.0108
DSM_Anxi_Raw	0.00364131759982702	1.0108
AngAffect_Unadj	-0.000715992	0.9892
Odor_Unadj	-0.00712732	0.9892
Correction	-0.00729105	0.9892
ReadEng_Unadj	-0.00863091	0.9892
MMSE_Score	-0.0165611	0.9892
DSM_Adh_Raw	-0.0175849	0.9892
PMAT24_A_CR	-0.0236633	0.9892
SSAGA_PanicDisorder	-0.0254127	0.9892
AngHostil_Unadj	-0.0271503	0.9892
FearSomat_Unadj	-0.0273827	0.9892
PercReject_Unadj	-0.0361915	0.9892
NEOFAC_C	-0.0413422	0.9892
SSAGA_Depressive_Sx	-0.0431087	0.9892
Times_Used_Any_Tobacco_Today	-0.0476141	0.9892
PercStress_Unadj	-0.0495968	0.9892
ER40SAD	-0.0509886	0.9892
FamHist_Moth_None	-0.0567532	0.989
SCPT_FP	-0.0586113	0.989
ASR_Anxd_Raw	-0.06228	0.989
FearAffect_Unadj	-0.0662718	0.9886
FamHist_Fath_DrgAlc	-0.0719372	0.981
DSM_Inat_Raw	-0.073976	0.974
SSAGA_Alc_12_Frq	-0.0741836	0.9734
PercHostil_Unadj	-0.08275	0.9018
VSPLOT_OFF	-0.0848793	0.8706
SSAGA_Depressive_Ep	-0.0855044	0.8602
Sadness_Unadj	-0.0860686	0.849
Loneliness_Unadj	-0.0861335	0.8484
SSAGA_Alc_Hvy_Frq	-0.0887605	0.8008
IWRD_TOT	-0.0916075	0.7322
NEOFAC_O	-0.094333	0.6704
ASR_Soma_Raw	-0.10395	0.4268
FamHist_Fath_Dep	-0.104011	0.426
ASR_Attn_Raw	-0.108723	0.3244
ER40_CRT	-0.113184	0.243
Noise_Comp	-0.118708	0.1646
Taste_Unadj	-0.127159	0.0792
NEOFAC_N	-0.128228	0.0718
ASR_Oth_Raw	-0.134987	0.0388
ASR_Extn_Raw	-0.143648	0.0172
DSM_Somp_Raw	-0.145457	0.0148
ASR_Aggr_Raw	-0.148854	0.0096
ASR_Intn_Raw	-0.150922	0.0074
VSPLOT_CRTE	-0.153178	0.0064
AngAggr_Unadj	-0.156386	0.0052
SSAGA_Alc_Hvy_Frq_Drk	-0.157999	0.0042
DSM_Depr_Raw	-0.160074	0.0034
ASR_Rule_Raw	-0.160177	0.0034
ASR_Crit_Raw	-0.163142	0.0028
DSM_Avoid_Raw	-0.179874	0
ASR_Totp_Raw	-0.180482	0
ASR_TAO_Sum	-0.181583	0
THC	-0.200129	0
SSAGA_Alc_Hvy_Frq_5plus	-0.204092	0
SSAGA_Alc_12_Frq_5plus	-0.218216	0
SSAGA_Alc_12_Frq_Drk	-0.249709	0
SSAGA_ChildhoodConduct	-0.254651	0
ASR_Witd_Raw	-0.267425	0
SSAGA_Alc_Age_1st_Use	-0.276751	0
DSM_Antis_Raw	-0.281244	0
ASR_Thot_Raw	-0.318654	0
