# Supplementary material for: The functional overlap between respiration and global signal and its behavioral relevance
Source: Commun Biol. 2025 May 26;8:809. doi: 10.1038/s42003-025-08260-z (PMC12106718; doi:10.1038/s42003-025-08260-z)
Supplement: Supplementary file 8 — Supplementary Data 6 [file 42003_2025_8260_MOESM8_ESM.xlsx]

## Sheet: Fig6A
Time	Rvalue
-72	-0.000556981
-71.28	5.87588e-05
-70.56	0.000164001
-69.84	0.000275235
-69.12	0.000906673
-68.4	0.00122477
-67.68	0.0012024
-66.96	0.00134775
-66.24	0.00176425
-65.52	0.00225989
-64.8	0.00276195
-64.08	0.00304745
-63.36	0.00319363
-62.64	0.00344085
-61.92	0.00319665
-61.2	0.0029657
-60.48	0.00309836
-59.76	0.00348391
-59.04	0.00370828
-58.32	0.00352049
-57.6	0.00354457
-56.88	0.00418661
-56.16	0.00411004
-55.44	0.0039846
-54.72	0.00412991
-54	0.00425556
-53.28	0.00483035
-52.56	0.00516111
-51.84	0.0052555
-51.12	0.00519839
-50.4	0.00555153
-49.68	0.00587525
-48.96	0.0057266
-48.24	0.00576091
-47.52	0.00601117
-46.8	0.00641161
-46.08	0.00645469
-45.36	0.00625674
-44.64	0.00612629
-43.92	0.00585656
-43.2	0.00555358
-42.48	0.00572947
-41.76	0.0059387
-41.04	0.00566112
-40.32	0.0055194
-39.6	0.00537025
-38.88	0.00515085
-38.16	0.00486842
-37.44	0.00472874
-36.72	0.00450462
-36	0.0039242
-35.28	0.00329909
-34.56	0.00306248
-33.84	0.00283204
-33.12	0.00212045
-32.4	0.00182342
-31.68	0.00141144
-30.96	0.00116355
-30.24	0.00144049
-29.52	0.00154454
-28.8	0.00153191
-28.08	0.00154792
-27.36	0.00109503
-26.64	0.000814504
-25.92	0.000380559
-25.2	0.000140171
-24.48	0.000164924
-23.76	-0.000328337
-23.04	-0.000440845
-22.32	-0.000577011
-21.6	-0.000446405
-20.88	7.60587e-05
-20.16	-6.98551e-05
-19.44	-0.000152651
-18.72	-0.000270894
-18	-0.000966039
-17.28	-0.00194766
-16.56	-0.00287866
-15.84	-0.00371631
-15.12	-0.00501111
-14.4	-0.00625657
-13.68	-0.00700926
-12.96	-0.00730531
-12.24	-0.00669732
-11.52	-0.00520387
-10.8	-0.00312159
-10.08	-0.000999305
-9.36	0.000523642
-8.64	0.00126153
-7.92	0.000552971
-7.2	-0.00287948
-6.48	-0.00825396
-5.76	-0.0155549
-5.04	-0.0239995
-4.32	-0.0303687
-3.6	-0.0314054
-2.88	-0.0239818
-2.16	-0.0110845
-1.44	0.00925936
-0.72	0.0377491
0	0.0756136
0.72	0.0985759
1.44	0.0919105
2.16	0.0585529
2.88	0.0136976
3.6	-0.0236586
4.32	-0.0472374
5.04	-0.061995
5.76	-0.0728634
6.48	-0.0779196
7.2	-0.0757758
7.92	-0.068391
8.64	-0.0599604
9.36	-0.0519981
10.08	-0.0453908
10.8	-0.0401832
11.52	-0.0368747
12.24	-0.0354381
12.96	-0.035216
13.68	-0.0353671
14.4	-0.0355092
15.12	-0.0352369
15.84	-0.0344056
16.56	-0.0325893
17.28	-0.0290669
18	-0.0241918
18.72	-0.0182202
19.44	-0.0116307
20.16	-0.00531109
20.88	0.000755401
21.6	0.00596947
22.32	0.0100401
23.04	0.0130758
23.76	0.0148455
24.48	0.0158057
25.2	0.0164344
25.92	0.0168439
26.64	0.0167539
27.36	0.0171038
28.08	0.0180722
28.8	0.0190489
29.52	0.0197789
30.24	0.0200368
30.96	0.0201222
31.68	0.0195923
32.4	0.0186906
33.12	0.0179531
33.84	0.0172439
34.56	0.0173383
35.28	0.016996
36	0.016394
36.72	0.0164596
37.44	0.0166667
38.16	0.0168604
38.88	0.0169151
39.6	0.0164917
40.32	0.0161101
41.04	0.0154812
41.76	0.0147323
42.48	0.0142278
43.2	0.0137896
43.92	0.0131116
44.64	0.0123564
45.36	0.0119936
46.08	0.0114844
46.8	0.0110046
47.52	0.0105952
48.24	0.00959848
48.96	0.00849808
49.68	0.00778079
50.4	0.00719962
51.12	0.00642215
51.84	0.00563854
52.56	0.00489214
53.28	0.00450028
54	0.00444089
54.72	0.00424741
55.44	0.00417239
56.16	0.00398923
56.88	0.00368224
57.6	0.00330224
58.32	0.00297274
59.04	0.00249175
59.76	0.00208786
60.48	0.00167722
61.2	0.00129216
61.92	0.00121612
62.64	0.00112328
63.36	0.000754177
64.08	0.000380908
64.8	0.000418052
65.52	0.000523269
66.24	0.000491226
66.96	0.000347981
67.68	-0.000107485
68.4	-0.000554019
69.12	-0.000690481
69.84	-0.000768725
70.56	-0.000975305
71.28	-0.00126447
72	-0.0013402

## Sheet: Fig6B
HRCORR
0.06018
0.0658004
0.0648186
0.0624234
0.0211528
0.0269708
0.0351631
0.0388749
0.0308974
0.0337714
0.0313042
0.0483941
0.0420263
0.0317801
0.0465904
0.0459897
0.0570436
0.0363576
0.046178
0.0387143
0.0272249
0.0265537
0.0491951
0.0246651
0.040185
0.029246
0.0397477
0.0331889
0.0307584
0.0209755
0.0380949
0.0384743
0.0308707
0.0332986
0.0351211
0.075058
0.0618677
0.0696444
0.0620046
0.0685708
0.0714914
0.0623074
0.0628678
0.0637696
0.0316336
0.0258336
0.0356889
0.031857
0.0178021
0.04059
0.03756
0.0471907
0.0253619
0.0443368
0.0404611
0.0595309
0.0484518
0.0435283
0.04424
0.0355225
0.0447768
0.0418666
0.0468872
0.0438264
0.0472179
0.0404556
0.0364015
0.0189575
0.0269108
0.022086
0.0439359
0.036696
0.0149426
0.0194951
0.0157535
0.0199816
0.0193774
0.0256651
0.0257877
0.0207218
0.0213621
0.0263161
0.0219528
0.0292687
0.0359288
0.0226816
0.014057
0.0252694
0.025833
0.012528
0.0344048
0.0168048
0.0295578
0.0133431
0.0217221
0.027181
0.0200485
0.0467411
0.0321385
0.0196875
0.0604542
0.0206624
0.0206033
0.019338
0.0286364
0.0293212
0.0209294
0.0301327
0.0539747
0.0748576
0.046199
0.0601907
0.0767728
0.044461
0.0531174
0.0741355
0.0646702
0.0481741
0.0435419
0.0419252
0.0318967
0.052665
0.0479335
0.0489831
0.0336569
0.0408648
0.0289434
0.0657622
0.0288242
0.0407848
0.0331255
0.0259907
0.0351323
0.0205676
0.0281481
0.027537
0.0208118
0.0235531
0.0396961
0.0405929
0.0538809
0.0408189
0.0398459
0.0478575
0.0468173
0.0308558
0.0355611
0.0137726
0.0072482
0.0146405
0.0155814
0.0235036
0.0200777
0.0175738
0.0231203
0.0155385
0.0230091
0.0209937
0.0201718
0.0253384
0.0164218
0.0171801
0.021981
0.0198554
0.0150056
0.0210212
0.0153915
0.0305416
0.0275428
0.0210161
0.0165209
0.0190032
0.0133908
0.0149657
0.0171311
0.0134156
0.0142562
0.0196576
0.014986
0.0175395
0.0154165
0.0145757
0.0108257
0.00811125
0.00457825
0.0232
0.00916829
0.0152739
0.014767
0.019446
0.0106622
0.0172838
0.0132139
0.0220839
0.022408
0.0188841
0.0187138
0.023187
0.020039
0.0302493
0.0273319
0.0244041
0.0237736
0.0160605
0.0157794
0.0151966
0.00667148
0.0199949
0.00695335
0.0148565
0.0289736
0.029436
0.0202389
0.0286765
0.0251851
0.0121215
0.0133598
0.0376927
0.013865
0.0243431
0.0298147
0.0332582
0.0345313
0.042441
0.00870804
0.0228132
0.0099104
0.0269392
0.0223411
0.018209
0.0260137
0.0288656
0.0259431
0.0303058
0.027499
0.0232787
0.0321186
0.024559
0.0372954
0.0242291
0.0305675
0.0331633
0.0233731
0.0445976
0.0209386
0.0363719
0.0318961
0.0255462
0.0299598
0.0311939
0.0232713
0.0162755
0.0196305
0.0471519
0.0510804
0.0520556
0.039137
0.0428108
0.0523781
0.00978505
0.0259369
0.0173801
0.0209265
0.025279
0.0185733
0.0265715
0.0132603
0.0381003
0.0160659
0.0518552
0.0504044
0.0231034
0.00762103
0.00643816
0.00532515
0.00394233
0.00365638
0.00185984
0.0167228
0.0165628
-0.000419955
0.00313355
0.00137001
0.0022198
0.00838007
0.0144089
0.0310916
0.0358389
0.0078263
0.0116878
0.00442486
0.00699314
0.009744
0.00980297
0.00751456
0.00783098
0.003493
0.0043871
0.00595548
0.0130233
0.00696188
0.0142358
0.0129476
0.0243049
0.0128672
0.038776
0.0272603
0.0344605
0.0262614
0.0372025
0.0208134
0.0351098
0.0220859
0.0328093
0.0141922
0.0372568
0.0215645
0.0143099
0.00632779
0.00929929
0.0315843
0.0330339
0.0106965
0.011955
0.0174009
0.0266848
0.00967722
0.00397381
0.0259716
0.0127146
0.0234305
0.0100943
0.0135582
0.0229321
0.0296649
0.0286566
0.0173595
0.0313164
0.0257071
0.0499764
0.0465089
0.0508729
0.0314432
0.0493417
0.0528299
0.0319879
0.0265898
0.0340385
0.0457191
0.0322136
0.036255
0.0151659
0.0210695
0.0406904
0.049829
0.0558551
0.047048
0.0362183
0.0448445
0.0742079
0.0712398
0.0340715
0.053167
0.036907
0.0620403
0.0456661
0.0344452
0.0339956
0.0392004
0.021087
0.0251845
0.0254034
0.0317004
0.0321014
0.0298144
0.0289507
0.0328638
0.022606
0.0331839
0.0252779
0.0452775
0.0416083
0.0421046
0.0423117
0.0496909
0.0412884
0.0382619
0.0298445
0.0198466
0.0324918
0.0269985
0.0397331
0.0260735
0.0318819
0.0501931
0.0356023
0.0337256
0.0310992
0.0318785
0.0393837
0.0315924
0.0387846
0.0336686
0.0316333
0.0322571
0.053523
0.0366443
0.0339595
0.0286332
0.0334755
0.0242925
0.0083147
0.0444689
0.0183225
0.0313705
0.04081
0.0499752
0.0521994
0.0278252
0.0196294
0.0323384
0.0585983
0.00776777
0.0163868
0.0154317
0.0121548
0.00875933
0.0205478
0.0262205
0.0330373
0.0278229
0.0232667
0.0256802
0.0213851
0.0227492
0.017646
0.02287
0.0279125
0.0278401
0.0267676
0.0267871
0.0281844
0.0294587
0.0377549
0.0358404
0.0230154
0.0197295
0.00742672
0.0129583
0.0170247
0.0124094
0.0104454
0.0199429
0.0253364
0.0316873
0.0344759
0.0282894
0.0322391
0.0105426
0.0169134
0.0139395
0.00377871
0.003855
0.0124436
0.0102656
0.0116105
0.0117749
0.0201993
0.0260629
0.0253681
0.0233986
0.0278805
0.0156502
0.0272798
0.0342815
0.0274388
0.0413541
0.0407299
0.00910831
0.0141052
0.0108797
0.0158787
0.0178377
0.0164045
0.0149789
0.0165651
0.0200084
0.023524
0.0203134
0.0159234
0.0219015
0.0238398
0.0204535
0.0183348
0.0242908
0.017589
0.0196078
0.0228472
0.0233323
0.0298302
0.0678854
0.0645242
0.0605201
0.065741
0.0269392
0.0159663
0.0245298
0.0314089
0.0346722
0.0319576
0.035611
0.0319229
0.0374666
0.0346844
0.046583
0.031329
0.0450303
0.0429325
0.0278164
0.05236
0.0546902
0.0457604
0.0263911
0.0442177
0.0472533
0.0254705
0.0483476
0.0411898
0.0298247
0.0411435
0.03845
0.0522328
0.0249728
0.0432957
0.0288741
0.0361916
0.0273437
0.0388779
0.0315981
0.0593478
0.0590426
0.0767376
0.0662751
0.0780991
0.068119
0.0202991
0.0197311
0.0288588
0.0150387
0.0230559
0.0337472
0.0508081
0.0370107
0.0394151
0.0376752
0.0305865
0.0683898
0.0369287
0.0422775
0.051962
0.0398961
0.0423637
0.0403562
0.0407149
0.0440688
0.0444093
0.051561
0.0146663
0.0256774
0.0173735
0.0343159
0.0168084
0.0231138
0.0380223
0.0211716
0.0251232
0.0269617
0.0168771
0.0202403
0.0200492
0.0124614
0.0173499
0.0172223
0.0198495
0.0214113
0.0250772
0.0206396
0.0263491
0.0214931
0.032283
0.033562
0.0241108
0.0163707
0.0215237
0.0255462
0.0191677
0.0135437
0.061871
0.0264277
0.0238699
0.0334618
0.0168921
0.0461193
0.0197268
0.0170242
0.0228551
0.0164226
0.0096885
0.0262126
0.0302279
0.024969
0.0204853
0.0255913
0.016212
0.0271551
0.0660339
0.0704169
0.0688751
0.0495881
0.0369639
0.0742153
0.0569713
0.030776
0.0552327
0.0669224
0.0621054
0.0475651
0.0283876
0.0422332
0.0450769
0.0179924
0.0421877
0.0513295
0.0443291
0.0530605
0.0237774
0.0566178
0.0339045
0.0423386
0.0270061
0.0566001
0.0341874
0.0285802
0.00989273
0.0118241
0.0283553
0.0198906
0.0137395
0.0264585
0.0631731
0.0215351
0.0368405
0.0395772
0.0493633
0.0474868
0.0341287
0.0377701
0.00715855
0.0180552
0.0116047
0.0170775
0.0234213
0.0212022
0.0187077
0.0223961
0.0222344
0.0146534
0.0249712
0.0177894
0.0172992
0.0222844
0.0209431
0.0241088
0.0217836
0.0233637
0.0185665
0.0338841
0.0180399
0.0173488
0.0227383
0.0427019
0.0171218
0.0176597
0.0186479
0.0158518
0.00944999
0.0298266
0.0203181
0.016823
0.0147761
0.0209708
0.0166037
0.0213488
0.0146079
0.0105983
0.0155152
0.0124304
0.0190357
0.0175913
0.0133046
0.0116102
0.0164386
0.01515
0.0157432
0.0122891
0.0200718
0.0200775
0.0168255
0.0148103
0.0133003
0.0222639
0.0261167
0.0210151
0.0239764
0.0160313
0.014929
0.0096763
0.0136566
0.0102898
0.0277898
0.0269081
0.0195027
0.0371513
0.023892
0.0330022
0.0207244
0.0235229
0.0181931
0.0195948
0.0206533
0.0432662
0.0309674
0.0311024
0.023249
0.0269583
0.0317114
0.0391728
0.0149623
0.0218315
0.0102872
0.0158445
0.0196471
0.0305147
0.0227064
0.0280853
0.0270223
0.0278023
0.0240138
0.0290507
0.0292682
0.039148
0.0227742
0.0318162
0.022582
0.0199926
0.0283195
0.0336749
0.0179436
0.0204195
0.01848
0.0174335
0.0470204
0.025101
0.0329229
0.0337943
0.0247148
0.0420601
0.0270845
0.0242535
0.0267489
0.0299169
0.0256125
0.0374013
0.0469394
0.0492912
0.0409
0.0446909
0.0550025
0.0446517
0.0131266
0.0469267
0.013814
0.0233673
0.0182552
0.00945507
0.0295762
0.0169512
0.0167693
0.0123836
0.0123247
0.0611617
0.0404761
0.0434292
0.0414011
0.0253874
0.0126623
0.00578751
0.00806997
0.00387589
0.00248621
0.00568157
0.0107785
0.00842317
0.00779186
0.0258559
0.00345396
-0.00169572
0.000448324
0.00217981
0.0074571
0.0141178
0.0301066
0.00649686
0.00879342
0.0160393
0.00610139
0.00908336
0.00852566
0.000636253
0.00253678
0.00616961
0.00524617
0.00446335
0.0108094
0.0046724
0.00398086
0.00540743
0.0220856
0.0177513
0.0362041
0.0392121
0.0387365
0.0330972
0.0513945
0.042769
0.0192834
0.0473054
0.029534
0.0247113
0.0299107
0.0316462
0.0290701
0.00940264
0.0325653
0.0103169
0.00919388
0.0245442
0.0101282
0.0400146
0.014639
0.0151615
0.0220131
0.0221445
0.00949481
0.0189563
0.0185459
0.034556
0.0300914
0.0255408
0.0343032
0.0319683
0.0266078
0.0413389
0.0421227
0.0481028
0.0499558
0.0403974
0.0501101
0.0483527
0.0446729
0.0459648
0.0447391
0.034937
0.0498455
0.0307848
0.0266895
0.0338128
0.0279841
0.021972
0.0445424
0.0404404
0.0254256
0.0385374
0.0203153
0.0308916
0.0209243
0.0325062
0.026338
0.0540558
0.0408623
0.0342775
0.0479575
0.0138436
0.0342443
0.0512058
0.0736792
0.034867
0.0693492
0.0379071
0.0356525
0.0576248
0.0385076
0.0224902
0.0302608
0.0232621
0.0310958
0.0388931
0.036017
0.0229256
0.0287582
0.0298114
0.0304788
0.0259487
0.0274031
0.0382078
0.0459078
0.0358584
0.0500719
0.0280142
0.0520819
0.0309843
0.0390323
0.0383835
0.0225216
0.0375454
0.0345137
0.0396765
0.050584
0.0416002
0.0324759
0.0428749
0.0417677
0.0303603
0.0496923
0.040206
0.0199106
0.0276754
0.0441169
0.0298508
0.0360332
0.0308567
0.0498264
0.0319376
0.023706
0.0327678
0.0304227
0.0193612
0.0217601
0.0102719
0.0114151
0.0201849
0.0106393
0.0148849
0.00746799
0.0225921
0.0170445
0.00625137
0.0160838
0.0126389
0.026481
0.00881375
0.0113528
0.000407059
0.00795958
0.0116519
0.0115881
0.0276726
0.0254985
0.0259081
0.0277991
0.0387037
0.0392706
0.00905201
0.0117497
0.0172157
0.0134607
0.00892265
0.013977
0.0146504
0.0190784
0.0135759
0.0150052
0.019596
0.017542
0.0197503
0.0199894
0.0174189
0.0279748
0.0202908
0.0203381
0.0193234
0.0187223
0.0191731
0.0201837
0.0267761
0.0152168
0.0220001
0.0215149

## Sheet: Fig6C
ICC
0.040843
0.0212709
0.0312716
0.014952
0.0416227
0.0485249
0.0220125
0.0268208
0.0235038
0.00523363
0.00444352
0.0199543
0.0164299
-0.00661051
0.00065074
-0.00850664
-0.0318429
-0.0107896
-0.00955201
0.00536482
6.1844010e-05
-0.0278867
-0.00934041
0.0267665
-0.00722286
0.0035555
-0.0083078
-0.0294134
-0.00220309
0.0126539
-0.0216268
-0.00657937
0.0193612
0.0199569
0.110735
0.0485094
0.087551
0.0523865
0.0756598
0.0691202
0.0483793
0.0757247
0.0674403
0.0568815
0.0581967
0.0923184
0.0499863
0.0486452
0.115258
0.0325611
0.0528472
0.0637026
0.118894
0.0667192
0.0835295
0.0595498
0.00350986
0.0691032
0.0379456
0.03848
0.0146493
-0.00241448
0.0247416
-0.00707105
0.0379778
0.00738804
0.0782166
-0.0234069
0.0655215
-0.0216804
0.0660519
-0.00445515
0.0416098
0.0762049
0.0440753
0.0581055
0.0316006
-0.021915
0.00721073
0.0476906
-0.0119702
0.0403861
0.0028219
0.0919654
0.0338783
0.0447488
0.0564517
0.0489165
0.0529615
0.0505666
0.0396921
0.06666
0.0678906
0.0470764
0.07235
0.0379269
0.0734325
0.0587312
0.0421869
0.0661334
0.0577351
0.0550845
0.0491289
0.0718389
0.0416882
0.0445157
0.0600625
0.0678564
0.00273231
-0.0477923
-0.0278537
0.00338648
-0.0543633
-0.0200586
0.00269041
-0.0340176
-0.0122368
-0.00100896
0.0720897
0.0723939
0.104255
0.0647287
0.0212734
0.0682347
0.0641157
0.0686493
0.0387175
0.0070255
0.0260802
0.000533443
0.0968213
0.063837
0.105267
0.0776525
0.0165485
0.105922
0.0382105
0.0295594
0.0945132
0.110189
0.0868719
0.0399879
0.126177
0.0982463
0.0979448
0.064269
0.0351914
0.056374
0.0332795
-0.00201235
0.122507
0.00820548
0.0379969
0.0391992
-0.00778959
0.00787299
0.0175452
-0.00188571
0.0487503
0.0462562
0.0509346
0.0577911
0.0558984
0.0356862
0.0203805
0.00912432
0.0174218
0.00668646
-0.00131642
0.0168661
0.028359
0.0431109
0.0358939
0.0114569
0.0825924
0.0103481
0.0211991
0.0510463
0.0195486
0.0227818
0.0523803
0.0330363
0.088771
0.0654168
0.0554719
-0.0109696
0.0311873
0.0313875
0.02376
-0.00143832
0.0434544
-0.00370086
0.0174262
0.0154935
0.0471152
0.018033
0.0123385
0.0552192
0.055155
0.0575697
0.0331141
0.053976
0.0704869
0.0695222
0.0345928
0.0352909
0.0507354
0.0801092
0.0109138
0.0620501
0.0764555
0.0953187
0.0780145
0.1063
0.0463917
0.0457898
0.0962783
0.111915
0.109829
0.0767227
0.0866782
0.065272
0.0911867
0.104566
0.0486799
0.072896
0.144727
0.130783
0.131208
0.123492
0.112952
0.133874
0.129242
0.116079
0.0972916
0.102426
0.0971772
0.0816825
0.0809379
0.0835227
0.0745609
0.083212
0.0886509
0.103232
0.131894
0.0743121
0.0689905
0.0820735
0.0822683
0.0975534
0.0434527
-0.0223786
0.0963136
0.0577228
0.0776207
0.0700327
0.0502437
0.0218977
0.0815196
0.157256
0.134592
0.091655
0.103124
0.113418
0.0981301
0.0967424
0.00191682
0.0830825
0.144863
0.0984646
0.079568
0.105279
0.162981
0.160161
0.145442
0.133438
0.113595
0.173006
0.128311
0.109606
0.0916177
0.118181
0.120063
0.141367
0.0941803
0.0986962
0.119685
0.0524972
0.112256
0.0549671
0.101863
0.115796
0.121666
0.113526
0.0896326
0.0595053
0.113234
0.0726748
0.105272
0.108796
0.0968016
0.0952426
0.0576508
0.0320601
0.0225232
0.0291419
0.0325521
0.0199149
0.0131406
-0.00069931
0.0176379
0.0337531
0.0228295
0.0212766
0.0271821
0.0294229
0.0487257
0.0214962
0.0221023
0.0148627
0.0455333
0.0545759
0.0119155
0.0131902
0.0183148
0.034688
0.0590825
0.0708049
0.052113
0.0808977
0.062064
0.154541
0.127636
0.102508
0.0787521
0.0321911
0.0412449
0.0520862
0.0274274
0.021382
0.032977
0.0210966
0.0382033
0.0209629
0.0295823
-0.00894178
0.0293957
0.0507152
0.0106414
0.0599114
0.0323878
0.0539676
0.0510979
0.0489013
0.0360874
0.0445873
0.0518822
0.0541916
0.0657975
0.0273817
0.00433339
0.0737853
0.0604863
0.0636787
0.0676454
0.0262545
0.0419835
0.0377196
0.0390099
0.0740541
0.0907578
0.134744
0.115096
0.12663
0.132128
0.123535
0.128958
0.00712432
-0.00185463
-0.0087044
-0.000452674
-0.00517437
0.00201889
0.0269362
0.0500037
0.0388566
-0.0275098
0.00525179
0.148869
0.0619269
0.0853899
0.016337
0.119187
0.0207585
0.0313585
0.0393703
0.000409481
0.0714302
0.0493986
0.0415806
0.0639595
0.0517251
0.0967794
0.0953913
0.020914
0.0499732
0.0476179
0.0159528
0.0395783
0.0629836
0.0163494
0.149079
0.0640093
0.0979692
0.0534794
0.0549696
0.0561623
0.0212432
0.10893
0.0274411
0.124075
0.0629509
0.0584359
0.0655499
0.115817
0.0139785
0.0102976
0.0428182
-0.0107313
0.086042
0.0708995
0.0393951
0.0423277
0.0295304
-0.00895113
0.0207968
-0.000330367
-0.00100186
0.0123663
0.0299238
0.0182749
0.0571267
0.0420542
0.055647
0.0553211
0.0462149
0.0063343
0.00728517
0.0628767
0.0193088
0.0948113
0.0394415
0.0432676
0.0280839
0.00344528
0.0567631
-0.00646346
0.00804816
0.112309
0.100108
0.06868
0.0558626
0.075625
0.0153394
0.0498164
0.0629483
0.0274112
0.0245921
0.0665782
0.0590548
0.130467
0.103076
0.153708
0.0978456
0.07836
0.0929902
0.03628
0.0528946
0.122483
0.0915219
0.132478
0.108676
0.112741
0.152625
-0.00945724
0.00163942
-0.0177046
-0.0157874
0.00151735
0.0452909
-0.028912
0.0126805
-0.0229904
0.0368279
-0.000780335
0.0135106
0.00930187
0.039909
0.0174572
0.0509022
0.00788634
0.0356654
-0.00216328
0.0332955
0.00157165
0.0810531
-0.00178984
0.00655902
-0.00547649
0.0214238
-0.00939725
-0.00339743
0.0311707
-0.0110774
0.00558796
0.0026091
0.0175837
0.0549348
-0.0200646
-0.0127308
0.0735231
-0.0152995
-0.0271115
0.0152763
-0.016117
-0.0363023
-0.0163164
-0.00466192
0.000258349
0.00898931
-0.0101589
0.0256448
0.0125496
-0.0260788
-0.0106876
-0.00254442
0.022135
0.0255163
-0.0291934
0.0848353
0.0703979
0.0325875
0.0355294
0.0411603
0.0436689
0.0739
0.100664
0.0345939
0.123017
0.0709095
0.0344435
0.0241637
0.0696944
0.085694
0.0881958
0.0712161
0.0455084
0.048847
0.0583323
0.00677083
0.0122115
0.000735562
0.0262101
0.0274255
-0.009982
-0.00149587
0.0215916
0.00108711
0.0717125
0.018089
0.0175377
0.000128193
0.0711977
0.0591252
-0.0106891
0.0344436
0.00593795
0.0313235
0.0311344
0.0687112
0.0144685
0.0119679
-0.000836986
0.0247449
0.0224517
0.0765212
-0.000487174
0.00930754
0.0637808
0.0410813
0.00994877
0.0413039
0.0362222
0.046241
0.0798081
0.0507387
0.058585
0.0617491
0.0654375
0.0815322
0.0295225
0.0651894
0.0330007
0.0522634
0.0553935
0.0464486
0.0697621
0.0755996
0.0567711
0.082682
0.0722007
0.0649507
0.0352089
0.0566886
0.0706125
-0.0398373
-0.0658314
-0.0220258
0.00703908
-0.00623241
-0.0437438
0.00510138
0.00221478
-0.00469135
0.00633172
0.00323601
0.0603521
0.0742784
0.0561134
0.0517166
0.0794191
0.110539
0.0587109
0.0580944
0.0431411
0.0478669
0.0506852
0.0911318
0.0226121
0.0594201
-0.0262003
0.00143103
0.121771
0.0916861
0.100688
0.0246837
0.112299
0.0561151
0.0955968
0.0311293
0.0338268
0.123545
0.129298
0.0337326
0.0949721
0.0499288
0.0625805
0.0486124
0.0429381
0.0140182
0.0207527
-0.0091003
-0.0289073
0.0321137
-0.0133538
-0.00559678
0.0246351
0.0679322
0.0315099
0.0464864
0.0582951
0.043284
0.0397782
0.0329705
-0.00753333
-0.0211946
0.032003
0.019834
0.0110828
-0.00050654
0.0543526
0.0171928
0.0364433
0.0351931
0.010045
-0.00174644
0.0356929
4.4532120e-05
-0.00339251
0.0210773
0.040439
0.0603666
0.0189484
0.046756
0.0491835
0.0129713
0.0286166
0.0159308
0.00562982
0.0412834
0.000947405
0.011736
-0.0116156
0.0400915
-0.00805883
0.0811772
0.0228313
0.107826
0.0189016
0.0757921
0.0735438
0.0621769
0.0754391
0.0595369
0.0333466
0.0626698
0.0422864
0.0501871
0.041813
0.0603929
0.089591
0.0626481
0.116697
0.0614544
0.0653842
0.115365
0.115041
0.0198619
0.0689081
0.0725909
0.0590892
0.114407
0.077648
0.0887251
0.0992108
0.097234
0.0967289
0.0539848
0.0508929
0.149577
0.158873
0.126461
0.145319
0.123131
0.105645
0.105949
0.103194
0.120614
0.111475
0.116959
0.0795038
0.118991
0.0716069
0.112662
0.0599362
0.0758277
0.10041
0.102806
0.0889661
0.118281
0.157948
0.0899817
0.0999434
0.0940219
0.11353
0.0637597
0.0559684
0.0928084
0.115097
0.0343298
0.0483955
-0.00579648
0.00706835
0.052322
0.0907359
0.0376909
0.043768
0.0645668
0.0363078
0.0460246
0.0403419
0.090209
0.111025
0.0962833
0.079741
0.111087
0.104359
0.0734318
0.0684558
0.0283467
0.0538452
0.126588
0.103766
0.0930331
0.0991497
0.162061
0.132835
0.137632
0.138684
0.136874
0.135921
0.0963872
0.116261
0.141862
0.123965
0.140504
0.0982517
0.109566
0.138361
0.120589
0.0579224
0.079128
0.0894338
0.0503317
0.094261
0.0824845
0.0774081
0.12291
0.121193
0.123684
0.104563
0.0650037
0.143896
0.131654
0.0918868
0.113125
0.0960651
0.00455867
0.0473173
0.0284886
0.00604312
0.0311035
0.0276133
0.0253277
0.0117481
0.00623653
0.0293736
0.0367811
0.0493443
0.0265042
0.0125634
0.0613783
0.0957903
0.0626352
0.0466172
0.0763283
0.0609181
0.0602376
0.0191964
0.0373788
0.0691186
0.0370531
0.0332103
0.1263
0.142759
0.120695
0.1048
0.103153
0.0912627
0.0390716
0.0300278
0.038065
0.0217879
0.0101128
0.0293829
0.0164207
0.00938843
0.031654
0.0420817
0.0174905
0.0329903
0.0137442
0.0566321
0.0135024
0.0376355
0.0291984
0.0315044
0.0530973
0.053142
0.0340672
0.0258463
0.0520131
0.0662264
0.0757635
0.0990755
0.0271116
0.0437544
0.0716258
0.053366
0.0340063
0.0454335
0.0729528
0.0895664
0.0680647
0.0546299
-0.0258917
0.0997186
0.0178563
0.058863
0.0451717
0.0504451
-0.00872067
0.0546847
0.0340739
0.0581635
0.104881
0.0811726
0.0884684
0.00738449
0.0623954
0.0169612
0.0130277
0.0118854
0.0166672
0.00342868
-0.0011233
0.0136083
0.019656
0.0391373
0.0297189
0.00957526
0.00396287
0.0175529
0.154804
0.0344102
0.0353536
0.0522449
0.0239302
0.0167981
0.0558762
0.0916437
0.0501469
0.0894838
0.0182685
0.0237829
0.0367661
0.104485
0.0817799
0.0683792
0.111052
0.0487006
0.0782306
0.0419605
0.174256
0.0560491
0.0639805
0.0431845
0.060998
0.034242
0.0899189
0.0426256
0.0123974
0.0549087
0.0435867
0.0609515
0.0938079
0.0650552
0.0392186
0.0796795
0.0589573
0.102223
0.0993707
0.099743
0.0739465
0.0507861
0.0455065
0.0182739
0.0489006
0.102176
0.103279
0.0624703
0.0377601
0.0857823
0.0920452
0.0923854
0.119083
-0.00655651
0.00369413
0.00821094
0.0454965
0.0140482
-0.00541473
0.0126793
0.00108777
0.0127458
0.0374932
0.0403357
-0.0366303
0.00781883
-0.010925
0.019418
0.0312038
0.026618
0.000618509
0.0108319
0.0230016
0.0229714
0.0401093

## Sheet: Fig6D_LN
zICC
0.164561
0.161742
0.146565
0.134274
0.114158
0.174846
0.129128
0.110133
0.0919149
0.118811
0.120772
0.14236
0.0945144
0.0991219
0.120338
0.0525675
0.112756
0.0550418
0.102243
0.116432
0.122309
0.114075
0.0899515
0.0595798
0.113778
0.0728354
0.105713
0.109312
0.0971393
0.0956156
0.133799
0.138655
0.1396
0.137919
0.136843
0.0968101
0.116817
0.142872
0.124631
0.141478
0.0986163
0.110076
0.139298
0.121241
0.0580113
0.0793741
0.0897314
0.0504451
0.0945471
0.0828206
0.0775864
0.123641
0.121804
0.12448
0.105015
0.065121
0.144907
0.132443
0.0922567
0.113633
0.0964223

## Sheet: Fig6D_DMN
zICC
0.00712515
-0.00185536
-0.00870599
-0.000440123
-0.00517927
0.00202489
0.0269568
0.0501096
0.0388852
-0.0275304
0.00525244
0.149995
0.0620501
0.0856223
0.0163641
0.119761
0.0207654
0.0314265
0.0394013
0.000409455
0.0715723
0.0494467
0.0416291
0.0640501
0.0517995
0.097096
0.0956899
0.0209255
0.0500538
0.0476703
0.0159778
0.0396307
0.0631049
0.0163721
0.150311
0.0641282
0.0982959
0.0535987
0.0550353
0.056233
0.0212543
0.109402
0.0274535
0.124861
0.0630545
0.0585307
0.0657838
0.11637
0.013985
0.0103038
0.0428996
-0.0107332
0.0863238
0.0710625
0.039431
0.0424014
0.0295659
-0.00896153
0.0208088
-0.000331405
-0.00100345
0.0123673
0.0299463
0.0182785
0.0572352
0.0421252
0.0557119
0.0553978
0.0462497
0.00633509
0.00728939
0.0629924
0.019314
0.0951309
0.0394686
0.0433252
0.0281308
0.00343624
0.056877
-0.00646645
0.00804943
0.112839
0.100554
0.0688014
0.0559632
0.0757938
0.0153495
0.0498805
0.0630489
0.0274246
0.0246191
0.0666849
0.0591654
0.131291
0.103478
0.15494
0.0982206
0.0785864
0.0933028
0.0363351
0.0529792
0.123251
0.0917935
0.133266
0.109132
0.113248
0.153902
0.00738453
0.062539
0.0169744
0.0130322
0.0119032
0.0166712
0.00343928
-0.00111601
0.013612
0.0196935
0.0392165
0.0297571
0.00959383
0.00399618
0.0175733
0.156151
0.0344597
0.0354201
0.0523197
0.0239764
0.0168137
0.0559687
0.0920455
0.0501984
0.0897575
0.0182758
0.023794
0.0368041
0.104912
0.082006
0.0685275
0.111531
0.0488289
0.0784112
0.0419904
0.176218
0.0561136
0.0641038
0.0432291
0.0610804
0.0342821
0.0901679
0.042679
0.0124201
0.0549799
0.0436307
0.0610743
0.094116
0.0651566
0.0392483
0.0798727
0.0590296
0.102681
0.0997252
0.100138
0.0740848
0.050844
0.0455698
0.0183015
0.0489638
0.102569
0.103726
0.0626986
0.037807
0.0860695
0.0923832
0.0928696
0.119678

## Sheet: Fig6D_SN
zICC
0.0766484
0.095672
0.0782261
0.10685
0.0465566
0.0458422
0.0966493
0.112494
0.11033
0.0769662
0.0869372
0.0653825
0.0914754
0.105059
0.0487323
0.0730593
0.145942
0.131548
0.132042
0.12417
0.113522
0.134749
0.129999
0.116732
0.0976687
0.102796
0.0975193
0.0818953
0.0811192
0.083748
0.0747178
0.0834185
0.0888926
0.103642
0.132718
0.0744508
0.0691083
0.0823268
0.0824588
0.097885
0.0435056
-0.0223936
0.0966907
0.0577957
0.0778002
0.0701729
0.0502957
0.0219072
0.0817569
0.158815
0.135526
0.0919346
0.103553
0.113956
0.0984736
0.0970896
0.00192863
0.0833333
0.145942
0.0988893
0.0798084
0.105735
0.0605175
0.0899612
0.0628032
0.117316
0.0615507
0.0655528
0.115996
0.115751
0.019884
0.0691265
0.0727675
0.0591897
0.114959
0.0778585
0.0891278
0.0995535
0.0976312
0.0970578
0.0540496
0.0510018
0.150742
0.160473
0.127259
0.146425
0.12378
0.106082
0.106418
0.103611
0.121334
0.112016
0.117523
0.0796897
0.119577
0.0717327
0.113236
0.0600289
0.0759967
0.100793
0.103189
0.0892257
0.118852
0.159367
0.0902526
0.100323
0.0943186
0.114064
0.0638587
0.0560463
0.0931141
0.115616
0.0343939
0.0484506
-0.0057984
0.00706985
0.0523772
0.091058
0.0377251
0.0438305
0.0647407
0.0363587
0.0461112
0.0404032
0.0904649
0.11158
0.0966699
0.079962
0.111716
0.104805
0.0735806
0.0686016
0.0283686
0.0539553
0.127309
0.104152
0.0933519
0.0995355
0.163592

## Sheet: Fig6D_CN
zICC
0.0577615
0.032079
0.0225373
0.029156
0.0325695
0.0199207
0.0131667
-0.000700418
0.0176553
0.0338151
0.0228694
0.0213004
0.0272262
0.0294445
0.0488586
0.0215215
0.0221226
0.0149069
0.0455865
0.0546812
0.0119855
0.0131988
0.0183239
0.0347379
0.0591753
0.0709373
0.05222
0.0811238
0.0621883
0.155926
0.128365
0.102903
0.0789348
0.0322141
0.0412843
0.0521427
0.0274463
0.0213948
0.0330493
0.0211022
0.0382342
0.0209698
0.029596
-0.00895056
0.029424
0.0508526
0.010649
0.060161
0.0324109
0.0540566
0.0511613
0.0489552
0.0361157
0.0446771
0.0519388
0.0543277
0.0659823
0.0274402
0.00433234
0.074003
0.0605768
0.0637825
0.0677518
0.0262807
0.042032
0.03775
0.0390669
0.0742252
0.0910218
0.135571
0.115681
0.127338
0.132949
0.12425
0.129757
0.00456386
0.0473716
0.0285058
0.00604697
0.03113
0.0276464
0.0253479
0.0117498
0.00625419
0.0293956
0.0368435
0.0494373
0.0265281
0.0125653
0.0614885
0.0961103
0.0628567
0.0467003
0.0765943
0.0610109
0.0603977
0.0192177
0.0374925
0.0692381
0.0371053
0.033244
0.127004
0.14385
0.121316
0.105215
0.10353
0.0915219
0.039098
0.0300498
0.0380945
0.0218004
0.0101179
0.0293957
0.0164234
0.00939186
0.031673
0.0421153
0.0174951
0.0330151
0.0137516
0.0567203
0.0135122
0.0376915
0.0292289
0.0315529
0.0531739
0.0532184
0.0340983
0.0258685
0.0521031
0.06636
0.0759781
0.0994265
0.0271269
0.0438606
0.0717933
0.0534939
0.0340743
0.045531
0.0730944
0.0898462
0.0682117
0.0548002
-0.0259068
0.100105
0.0178707
0.0589386
0.0452262
0.0505009
-0.00872053
0.0547605
0.0340883
0.0582425
0.105314
0.0813808
0.0887249

## Sheet: Fig6D_SMN
zICC
0.0784012
-0.0234294
0.0656243
-0.0217002
0.0661697
-0.00446146
0.0416457
0.0764211
0.0441328
0.0581859
0.0316328
-0.0219436
0.00720943
0.0477371
-0.0119808
0.0404235
0.00281388
0.0922438
0.033908
0.0448029
0.0565598
0.0489651
0.0530227
0.0506207
0.0397257
0.0668118
0.0680234
0.0471197
0.0725596
0.0379547
0.0736224
0.0588231
0.0422264
0.0662834
0.0578388
0.0551641
0.0492139
0.0720037
0.0417225
0.0445624
0.0601645
0.068
0.00273538
-0.0478859
-0.0278887
0.00338237
-0.0545189
-0.0200766
0.00270115
-0.0340898
-0.0122392
-0.00101553
0.0722481
0.0725494
0.104684
0.0648403
0.0212868
0.0683909
0.064235
0.0687988
0.0387528
0.00702937
0.0260988
0.000531438
0.0971581
0.0639571
0.105705
0.0779154
0.0165723
0.106336
0.0382736
0.0296142
0.0948202
0.110787
0.0871304
0.0400396
0.126903
0.0986463
0.0983081
0.0643896
0.0352324
0.00108725
0.0718553
0.0181003
0.0175672
0.000133441
0.0713418
0.0592361
-0.010695
0.0345039
0.00594672
0.0313569
0.0311494
0.0688635
0.0144932
0.0119836
-0.000834416
0.0247706
0.022485
0.0767016
-0.00048809
0.00931386
0.0639335
0.0411299
0.00995647
0.0413552
0.0362399
0.0462951
0.079981
0.0508266
0.0586718
0.0618348
0.0655458
0.0817157
0.0295354
0.0652948
0.0330163
0.0523323
0.055478
0.0464935
0.0699365
0.0758408
0.0568397
0.0828813
0.0723859
0.0650728
0.0352333
0.0567819
0.0707659
-0.0399029
-0.0660405
-0.0220623
0.00706035
-0.00622987
-0.0438323
0.00509896
0.00221603
-0.00469119
0.00633406
0.00323882
0.0605063
0.0745023
0.0562299
0.0517925
0.0796208
0.11105
0.0587967
0.0581946
0.0431782
0.04795
0.0507598
0.0913924
0.022629
0.0595347
-0.0262155
0.00143323
0.122413
0.0920322
0.101116
0.0247153
0.112827
0.0562433
0.0959817
0.0311948
0.0338519
0.124258
0.130157
0.0338105
0.0953398
0.050025
0.0627581

## Sheet: Fig6D_TPN
zICC
-0.00945953
0.00164067
-0.0177271
-0.0157959
0.00152029
0.0453502
-0.02895
0.0127035
-0.0230048
0.0368594
-0.000771848
0.0135187
0.00932116
0.0399437
0.0174662
0.0509668
-0.00655803
0.0037151
0.0082129
0.0455477
0.0140916
-0.00538573
0.0126849
0.00108433
0.0127486
0.0375291
0.0403591
-0.0366763
0.00783196
-0.0109335
0.0194312
0.0312553
0.026642
0.000626194
0.0108564
0.0230407
0.0230168
0.0401819

## Sheet: Fig6D_DAN
zICC
0.0564649
0.0333234
-0.00201183
0.123131
0.00820769
0.0380331
0.0392332
-0.00778788
0.00788305
0.0175516
-0.00187959
0.048792
0.0463221
0.0510339
0.0578691
0.0560032
0.0357227
0.0204514
0.00914958
0.0174998
0.00669178
-0.00131378
0.0168708
0.0283874
0.0431412
0.0359238
0.0114622
0.0828561
0.0103567
0.0212332
0.0511406
0.0195664
0.0228124
0.0524324
0.0330752
0.089021
0.0655854
0.0555575
-0.0109663
0.0312234
0.031408
0.0238199
-0.00143983
0.0435556
-0.0037007
0.0174514
0.0155065
0.0471671
0.0180388
0.0123418
0.0552912
0.0552145
0.0576373
0.0331287
0.0540617
0.0706153
0.0696681
0.0346172
0.035314
0.0507876
0.0802932
0.0109302
0.0622058
0.0486775
0.043037
0.0140444
0.0207785
-0.00909199
-0.02893
0.0321688
-0.0133629
-0.00559076
0.0246691
0.0681239
0.0315308
0.046603
0.0585688
0.0433322
0.0399306
0.0330157
-0.00752642
-0.0212064
0.0320616
0.0198513
0.0110982
-0.000500764
0.0544487
0.0172029
0.0365291
0.0352421
0.0100504
-0.00174192
0.0357122
4.93377e-05
-0.003394
0.0210963
0.0404631
0.060462
0.0189932
0.0468321
0.049268
0.0129772
0.0286573
0.0159533
0.00563164
0.0413942
0.000962683
0.0117545
-0.0116255
0.0401697
-0.00806732
0.0813791
0.0228387
0.108256
0.0189066
0.0759457
0.0737187
0.0622671
0.0756258
0.0596526
0.0333919
0.0627646
0.0423424
0.0502308
0.0418895

[truncated: 4 more sheets: Fig6D_VN, Fig6E, Fig6F_rnull, Fig6F_rvalue]
