# Supplementary material for: The functional overlap between respiration and global signal and its behavioral relevance
Source: Commun Biol. 2025 May 26;8:809. doi: 10.1038/s42003-025-08260-z (PMC12106718; doi:10.1038/s42003-025-08260-z)
Supplement: Supplementary file 9 — Supplementary Data 7 [file 42003_2025_8260_MOESM9_ESM.xlsx]

## Sheet: Behavioral measures
Table S1. Behavioral measures and corresponding function
Behavior	Function
Family History
FamHist_Moth_Dep	Depression - mother
FamHist_Fath_Dep	Depression - father
FamHist_Fath_DrgAlc	Drug or alcohol problems of father
FamHist_Moth_None	No father's psychiatric history
FamHist_Fath_None	No father's psychiatric history
Psychiatric and Life Function
ASR_Anxd_Raw	ASR anxious/depressed problems
ASR_Witd_Raw	ASR Withdrawn problems
ASR_Soma_Raw	ASR Somatic complaints
ASR_Thot_Raw	ASR Thought problems
ASR_Attn_Raw	ASR attention problems
ASR_Aggr_Raw	ASR Aggressive behavior
ASR_Rule_Raw	ASR Rule breaking behavior
ASR_Intr_Raw	ASR intrusive
ASR_Oth_Raw	ASR Other problems
ASR_Crit_Raw	ASR Critical items
ASR_Intn_Raw	ASR Internalizing problems
ASR_Extn_Raw	ASR Externalizing problems
ASR_TAO_Sum	ASR Sum of thought, attention, and other problems
ASR_Totp_Raw	ASR Total problems
DSM_Depr_Raw	ASR DSM Depressive problems
DSM_Anxi_Raw	ASR DSM Anxiety problems
DSM_Somp_Raw	ASR DSM Somatic problems
DSM_Avoid_Raw	ASR DSM Avoidant personality problems
DSM_Adh_Raw	ASR DSM AD/H problems
DSM_Inat_Raw	ASR DSM inattention problems
DSM_Hype_Raw	ASR DSM hyperactivity problems
DSM_Antis_Raw	Antisocial personality problems
Psychiatric History
SSAGA_ChildhoodConduct	Childhood conduct problems
SSAGA_PanicDisorder	Panic disorder
SSAGA_Agoraphobia	Agoraphobia
SSAGA_Depressive_Ep	Major depressive episode
SSAGA_Depressive_Sx	Number depressive symptoms
Substance Use
THC	Positive test for THC
Total_Drinks_7days	Total drinks in past 7 days
Num_Days_Drank_7days	Number days drank in past 7 days
Total_Beer_Wine_Cooler_7days	Total drinks in past 7 days (Beer/Wine Coolers)
SSAGA_Alc_D4_Dp_Sx	Number of DSM4 Alcohol Dependence Criteria Endorsed
SSAGA_Alc_D4_Ab_Dx	DSM4 alcohol abuse criteria met
SSAGA_Alc_D4_Ab_Sx	DSM4 Alcohol Abuse number of symptoms
SSAGA_Alc_D4_Dp_Dx	Dsm4 alcohol dependence criteria met
SSAGA_Alc_12_Drinks_Per_Day	Drinks per drinking day (past 12 months)
SSAGA_Alc_12_Frq	Frequency of any alcohol use (past 12 months)
SSAGA_Alc_12_Frq_5plus	Frequency of drinking 5+ drinks (past 12 months)
SSAGA_Alc_12_Frq_Drk	Frequency drunk (past 12 months)
SSAGA_Alc_12_Max_Drinks	Max drinks in a single day (past 12 months)
SSAGA_Alc_Age_1st_Use	Age at first alcohol use
SSAGA_Alc_Hvy_Drinks_Per_Day	Drinks per day in heaviest 12-month period
SSAGA_Alc_Hvy_Frq	Frequency of any alcohol use, heaviest 12-month period
SSAGA_Alc_Hvy_Frq_5plus	Frequency of drinking 5+ drinks, heaviest 12-month period
SSAGA_Alc_Hvy_Frq_Drk	Frequency drunk in heaviest 12-month period
SSAGA_Alc_Hvy_Max_Drinks	Lifetime max drinks in single day
Total_Any_Tobacco_7days	Total times used/smoked any tobacco (past 7 days)
Times_Used_Any_Tobacco_Today	Times used/smoked any tobacco today
Num_Days_Used_Any_Tobacco_7days	Number days smoked/used any tobacco (past 7 days)
Avg_Weekday_Any_Tobacco_7days	Avg total weekday any tobacco per day (past 7 days)
Avg_Weekend_Any_Tobacco_7days	Avg total weekend any tobacco per day (past 7 days)
Total_Cigarettes_7days	Total cigarettes (past 7 days)
Avg_Weekday_Cigarettes_7days	Avg weekday cigarettes per day (past 7 days)
Avg_Weekend_Cigarettes_7days	Avg weekend cigarettes per day (past 7 days)
SSAGA_TB_Smoking_History	Smoking history
SSAGA_TB_Still_Smoking	Whether age last smoked is current age
Alertness and Sleep
MMSE_Score	Cognitive status
PSQI_Score	Pittsburgh sleep quality index
Cognition
PicSeq_Unadj	Episodic memory (picture sequence memory)
CardSort_Unadj	Cognitive flexibility (dimensional change card sort)
Flanker_Unadj	Inhibition (flanker)
PMAT24_A_CR	Fluid Intelligence correct responses (Penn progressive matrices)
ReadEng_Unadj	Language/reading decoding (oral reading recognition)
PicVocab_Unadj	Language/vocabulary comprehension (picture vocabulary)
ProcSpeed_Unadj	Processing speed (pattern completion)
DDisc_AUC_200	Self-regulation/Impulsivity AUC for Discounting of $200 (delay discounting)
DDisc_AUC_40K	Self-regulation/Impulsivity AUC for Discounting of $40,000 (delay discounting)
VSPLOT_TC	Spatial orientation total number correct (variable short penn line orientation test)
VSPLOT_CRTE	Spatial orientation median reaction time divided by expected number of clicks for correct (variable short penn line orientation test)
VSPLOT_OFF	Spatial orientation total positions off for all trials (variable short penn line orientation test)
SCPT_TN	Sustained attention true negatives (short penn continuous performance test)
SCPT_FP	Sustained attention open positives (short penn continuous performance test)
SCPT_TPRT	Sustained Attention Median Response Time for True Positive Responses (Short Penn Continuous Performance Test)
SCPT_SPEC	Sustained attention specificity (short penn continuous performance test)
IWRD_TOT	Verbal Episodic Memory Total Number of Correct Responses (Penn Word Memory Test)
IWRD_RTC	Verbal Episodic Memory Median Reaction Time for Correct Responses (Penn Word Memory Test)
ListSort_Unadj	Working memory (list sorting)
Emotion
ER40_CR	Emotion Recognition Number of Correct Responses (Penn Emotion Recognition Test)
ER40_CRT	Emotion Recognition Correct Responses Median Response Time (ms) (Penn Emotion Recognition Test)
ER40ANG	Emotion Recognition Number of Correct Anger Identifications (Penn Emotion Recognition Test)
ER40FEAR	Emotion Recognition Number of Correct Fear Identifications (Penn Emotion Recognition Test)
ER40NOE	Emotion Recognition Number of Correct Neutral Identifications (Penn Emotion Recognition Test)
ER40SAD	Emotion Recognition Number of Correct Sad Identifications (Penn Emotion Recognition Test)
AngAffect_Unadj	Anger-affect (NIH toolbox survey)
AngHostil_Unadj	Anger-hostility (NIH toolbox survey)
AngAggr_Unadj	Anger-physical aggression (NIH toolbox survey)
FearAffect_Unadj	Fear-affect (NIH toolbox survey)
FearSomat_Unadj	Fear-somatic arousal (NIH toolbox survey)
Sadness_Unadj	Sadness (NIH toolbox survey)
LifeSatisf_Unadj	General life satisfaction (NIH toolbox survey)
MeanPurp_Unadj	Meaning and purpose (NIH toolbox Survey)
PosAffect_Unadj	Positive affect (NIH toolbox survey)
Friendship_Unadj	Friendship (NIH toolbox survey)
Loneliness_Unadj	Loneliness (NIH toolbox survey)
PercHostil_Unadj	Perceived hostility (NIH toolbox survey)
PercReject_Unadj	Perceived rejection (NIH toolbox survey)
EmotSupp_Unadj	Emotional support (NIH toolbox survey)
InstruSupp_Unadj	Instrumental support (NIH toolbox survey)
PercStress_Unadj	Perceived stress (NIH toolbox survey)
SelfEff_Unadj	Self-efficacy (NIH toolbox survey)
Motor
Endurance_Unadj	Endurance (2-minute Walk Endurance)
GaitSpeed_Comp	Locomotion speed (4-meter walk)
Dexterity_Unadj	Dexterity (9-hole Pegboard)
Strength_Unadj	Strength (grip strength dynamometry)
Personality (NEO-FFI1)
NEOFAC_A	Agreeableness
NEOFAC_O	Openness to Experience
NEOFAC_C	Conscientiousness
NEOFAC_N	Neuroticism
NEOFAC_E	Extraversion
Sensory
Noise_Comp	Audition (Words in Noise)
Odor_Unadj	Olfaction (odor identification test)
PainInterf_Tscore	Pain (Pain Intensity and Interference Surveys)
Taste_Unadj	Taste (taste intensity test)
Correction	Vision eyeglass correction (EVA Scores and Farnsworth Test)
1NEO-FFI: Neuroticism/ Extroversion/ Openness Five Factor Inventory
2AUC: Area Under the Curve
3THC: Δ9- tetrahydrocannabinol.

## Sheet: Addition task measures
Table S2. Addition task measures and corresponding function
Behavior	Function
Emotion_Task_Median_RT	Emotion task: RT
Emotion_Task_Face_Median_RT	Emotion task: RT (face)
Emotion_Task_Shape_Median_RT	Emotion task: RT (shape)
Gambling_Task_Perc_Larger	Gambling task: larger choice
Gambling_Task_Perc_Smaller	Gambling task: smaller choice
Gambling_Task_Median_RT_Larger	Gambling task: RT (larger)
Gambling_Task_Median_RT_Smaller	Gambling task: RT (smaller)
Gambling_Task_Reward_Perc_Larger	Gambling task: larger choice (reward)
Gambling_Task_Reward_Median_RT_Larger	Gambling task: RT in larger choice (reward)
Gambling_Task_Reward_Perc_Smaller	Gambling task: smaller choice (reward)
Gambling_Task_Reward_Median_RT_Smaller	Gambling task: RT in smaller choice (reward)
Gambling_Task_Punish_Perc_Larger	Gambling task: larger choice (punish)
Gambling_Task_Punish_Median_RT_Larger	Gambling task: RT in larger choice (punish)
Gambling_Task_Punish_Perc_Smaller	Gambling task: smaller choice (punish)
Gambling_Task_Punish_Median_RT_ Smaller	Gambling task: RT in smaller choice (punish)
Language_Task_Acc	Language task: Accuracy
Language_Task_Median_RT	Language task: RT
Language_Task_Story_Acc	Language task: Accuracy (story)
Language_Task_Story_Median_RT	Language task: RT (story)
Language_Task_Story_Avg_Difficulty_Level	Language task: difficulty level (story)
Language_Task_Math_Acc	Language task: Accuracy (Math)
Language_Task_Math_Median_RT	Language task: RT (Math)
Language_Task_Math_Avg_Difficulty_Level	Language task: difficulty level (Math)
Relational_Task_Acc	Relational task: Accuracy
Relational_Task_Median_RT	Relational task: RT
Relational_Task_Match_Acc	Relational task: Accuracy (match)
Relational_Task_Match_Median_RT	WM task: RT (relational match)
Relational_Task_Rel_Acc	WM task: Accuracy (relational)
Relational_Task_Rel_Median_RT	WM task: RT (relational)
Social_Task_Perc_Random	Social task: Percentage of random stimuli
Social_Task_Perc_TOM	Social task: Percentage of TOM choice
Social_Task_Perc_Unsure	Social task: Percentage of unsure choice
Social_Task_Median_RT_Random	Social task:RT (random stimuli)
Social_Task_Median_RT_TOM	Social task:RT (TOM stimuli)
Social_Task_Random_Perc_Random	Social task: Percentage of random choice (random stimuli)
Social_Task_Random_Median_RT_ Random	Social task: RT (random)
Social_Task_Random_Perc_TOM	Social task: Percentage of TOM choice (random stimuli)
Social_Task_Random_Perc_Unsure	Social task: Percentage of unsure choice (random stimuli)
Social_Task_TOM_Perc_Random	Social task: Percentage of random choice (TOM stimuli)
Social_Task_TOM_Perc_TOM	Social task: Percentage of TOM choice (TOM stimuli)
Social_Task_TOM_Median_RT_TOM	Social task: RT of TOM choice (TOM stimuli)
WM_Task_Acc	WM task: Accuracy
WM_Task_Median_RT	WM task: RT
WM_Task_2bk_Acc	WM task: Accuracy (2-back)
WM_Task_2bk_Median_RT	WM task: RT (2-back)
WM_Task_0bk_Acc	WM task: Accuracy (0-back)
WM_Task_0bk_Median_RT	WM task: RT (0-back)
WM_Task_0bk_Body_Acc	WM task: Accuracy (0-back body)
WM_Task_0bk_Body_Acc_Target	WM task: Accuracy (0-back target body)
WM_Task_0bk_Body_Acc_Nontarget	WM task: Accuracy (0-back nontarget body)
WM_Task_0bk_Face_Acc	WM task: Accuracy (0-back face)
WM_Task_0bk_Face_Acc_Target	WM task: Accuracy (0-back target face)
WM_Task_0bk_Face_ACC_Nontarget	WM task: Accuracy (0-back nontarget face)
WM_Task_0bk_Place_Acc	WM task: Accuracy (0-back place)
WM_Task_0bk_Place_Acc_Target	WM task: Accuracy (0-back target place)
WM_Task_0bk_Place_Acc_Nontarget	WM task: Accuracy (0-back nontarget place)
WM_Task_0bk_Tool_Acc	WM task: Accuracy (0-back tool)
WM_Task_0bk_Tool_Acc_Target	WM task: Accuracy (0-back target tool)
WM_Task_0bk_Tool_Acc_Nontarget	WM task: Accuracy (0-back nontarget tool)
WM_Task_2bk_Body_Acc	WM task: Accuracy (2-back body)
WM_Task_2bk_Body_Acc_Target	WM task: Accuracy (2-back target body)
WM_Task_2bk_Body_Acc_Nontarget	WM task: Accuracy (2-back nontarget body)
WM_Task_2bk_Face_Acc	WM task: Accuracy (2-back face)
WM_Task_2bk_Face_Acc_Target	WM task: Accuracy (0-back face target)
WM_Task_2bk_Face_Acc_Nontarget	WM task: Accuracy (2-back face nontarget)
WM_Task_2bk_Place_Acc	WM task: Accuracy (2-back place)
WM_Task_2bk_Place_Acc_Target	WM task: Accuracy (2-back target place)
WM_Task_2bk_Place_Acc_Nontarget	WM task: Accuracy (2-back nontarget place)
WM_Task_2bk_Tool_Acc	WM task: Accuracy (2-back tool)
WM_Task_2bk_Tool_Acc_Target	WM task: Accuracy (2-back target tool)
WM_Task_2bk_Tool_Acc_Nontarget	WM task: Accuracy (2-back nontarget tool)
WM_Task_0bk_Body_Median_RT	WM task: RT (0-back body)
WM_Task_0bk_Body_Median_RT_ Target	WM task: RT (0-back body target)
WM_Task_0bk_Body_Median_RT_ Nontarget	WM task: RT (0-back body nontarget)
WM_Task_0bk_Face_Median_RT	WM task: RT (0-back face)
WM_Task_0bk_Face_Median_RT_Target	WM task: RT (0-back face target)
WM_Task_0bk_Face_Median_RT_Nontarget	WM task: RT (0-back face nontarget)
WM_Task_0bk_Place_Median_RT	WM task: RT (0-back place)
WM_Task_0bk_Place_Median_RT_ Target	WM task: RT (0-back place target)
WM_Task_0bk_Place_Median_RT_ Nontarget	WM task: RT (0-back place nontarget)
WM_Task_0bk_Tool_Median_RT	WM task: RT (0-back tool)
WM_Task_0bk_Tool_Median_RT_ Target	WM task: RT (0-back target tool)
WM_Task_0bk_Tool_Median_RT_ Nontarget	WM task: RT (0-back tool nontarget)
WM_Task_2bk_Body_Median_RT	WM task: RT (2-back body)
WM_Task_2bk_Body_Median_RT_ Target	WM task: RT (2-back target body)
WM_Task_2bk_Body_Median_RT_ Nontarget	WM task: RT (2-back body nontarget)
WM_Task_2bk_Face_Median_RT	WM task: RT (2-back face)
WM_Task_2bk_Face_Median_RT_ Target	WM task: RT (2-back target face)
WM_Task_2bk_Face_Median_RT_ Nontarget	WM task: RT (2-back face nontarget)
WM_Task_2bk_Place_Median_RT	WM task: RT (2-back place)
WM_Task_2bk_Place_Median_RT_Target	WM task: RT (2-back target place)
WM_Task_2bk_Place_Median_RT_ Nontarget	WM task: RT (2-back place nontarget)
WM_Task_2bk_Tool_Median_RT	WM task: RT (2-back tool)
WM_Task_2bk_Tool_Median_RT_Target	WM task: RT (2-back target tool)
WM_Task_2bk_Tool_Median_RT_Nontarget	WM task: RT (2-back tool nontarget)
1TOM: Theory of Mind.
